# Supplementary material for: A potential histone-chaperone activity for the MIER1 histone deacetylase complex
Source: Nucleic Acids Res. 2023 Apr 26;51(12):6006–19. doi: 10.1093/nar/gkad294 (PMC10325919; doi:10.1093/nar/gkad294)
Supplement: gkad294_Supplemental_Files [file gkad294_supplemental_files.zip]

Archive with 3 entries (3 files):
- SUPPLEMENTARY MATERIAL.pdf
- Wang et al. Table S1.xlsx
- Wang et al. Table S2.xlsx
