# Supplementary material for: A potential histone-chaperone activity for the MIER1 histone deacetylase complex
Source: Nucleic Acids Res. 2023 Apr 26;51(12):6006–19. doi: 10.1093/nar/gkad294 (PMC10325919; doi:10.1093/nar/gkad294)
Supplement: gkad294_Supplemental_Files [file gkad294_supplemental_files.zip › Wang et al. Table S1.xlsx]

## Sheet: Legend
Supplementary Table 1. Data related to Figure 5b. MS analysis of the MIER1:HDAC1:BAHD1 complex identifies C1QBP as a co-purifying protein. Protein level data is contained in the "Protein groups" tab with complex components highlighted in yellow. Samples A-D correspond to gel bands containing HDAC1, MIER1, BAHD1 and C1QBP, respectively. Peptide data for C1QBP is included in the "C1QBP peptides" ta…

## Sheet: Protein groups
Protein IDs	Majority protein IDs	Peptide counts (all)	Peptide counts (razor+unique)	Peptide counts (unique)	Fasta headers	Protein name	Gene name	Number of proteins	Peptides	Razor + unique peptides	Unique peptides	Peptides A	Peptides B	Peptides C	Peptides D	Razor + unique peptides A	Razor + unique peptides B	Razor + unique peptides C	Razor + unique peptides D	Unique peptides A	Unique peptides B	Unique peptides C	Unique peptides D	Sequence coverage [%]	Unique + razor sequence coverage [%]	Unique sequence coverage [%]	Mol. weight [kDa]	Sequence length	Sequence lengths	Q-value	Score	Sequence coverage A [%]	Sequence coverage B [%]	Sequence coverage C [%]	Sequence coverage D [%]	Intensity	Intensity A	Intensity B	Intensity C	Intensity D	iBAQ	iBAQ A	iBAQ B	iBAQ C	iBAQ D	MS/MS count	Only identified by site	Reverse	Potential contaminant
sp|Q13547|HDAC1_HUMAN;tr|E7ESJ6|E7ESJ6_HUMAN;sp|O15379|HDAC3_HUMAN	sp|Q13547|HDAC1_HUMAN	27;1;1	27;1;1	11;0;0	sp|Q13547|HDAC1_HUMAN Histone deacetylase 1 OS=Homo sapiens GN=HDAC1 PE=1 SV=1	Histone deacetylase 1	HDAC1	3	27	27	11	27	3	0	0	27	3	0	0	11	1	0	0	51.2	51.2	27	55.102	482	482;219;428	0	323.31	51.2	7.3	0	0	1699600000	1696100000	3476200	0	0	80934000	80768000	165540	0	0	56
sp|Q8N108|MIER1_HUMAN	sp|Q8N108|MIER1_HUMAN	18	18	18	sp|Q8N108|MIER1_HUMAN Mesoderm induction early response protein 1 OS=Homo sapiens GN=MIER1 PE=1 SV=2	Mesoderm induction early response protein 1	MIER1	1	18	18	18	1	18	0	0	1	18	0	0	1	18	0	0	28.7	28.7	28.7	57.983	512	512	0	227.51	2.7	28.7	0	0	31116000	545900	30570000	0	0	1296500	22746	1273800	0	0	19
sp|Q8TBE0|BAHD1_HUMAN	sp|Q8TBE0|BAHD1_HUMAN	14	14	14	sp|Q8TBE0|BAHD1_HUMAN Bromo adjacent homology domain-containing 1 protein OS=Homo sapiens GN=BAHD1 PE=1 SV=2	Bromo adjacent homology domain-containing 1 protein	BAHD1	1	14	14	14	3	1	13	6	3	1	13	6	3	1	13	6	15.4	15.4	15.4	84.651	780	780	0	212.61	3.5	1.7	15.4	9.5	301490000	7856800	223140	276080000	17333000	10050000	261890	7438.1	9202700	577760	23
sp|Q07021|C1QBP_HUMAN	sp|Q07021|C1QBP_HUMAN	14	14	2	sp|Q07021|C1QBP_HUMAN Complement component 1 Q subcomponent-binding protein, mitochondrial OS=Homo sapiens GN=C1QBP PE=1 SV=1	Complement component 1 Q subcomponent-binding protein, mitochondrial	C1QBP	1	14	14	2	0	1	3	14	0	1	3	14	0	0	0	2	58.2	58.2	11.7	31.362	282	282	0	323.31	0	5.3	19.5	58.2	183230000	0	100680	1700300	181430000	14095000	0	7744.3	130800	13956000	24
sp|Q92769|HDAC2_HUMAN;tr|E5RJ04|E5RJ04_HUMAN;tr|E5RGV4|E5RGV4_HUMAN;tr|E5RHE7|E5RHE7_HUMAN;tr|E5RH52|E5RH52_HUMAN;tr|E5RG37|E5RG37_HUMAN;tr|E5RFP9|E5RFP9_HUMAN;tr|H3BM24|H3BM24_HUMAN;tr|E5RFI6|E5RFI6_HUMAN;tr|E5RK19|E5RK19_HUMAN	sp|Q92769|HDAC2_HUMAN	10;4;4;4;4;4;4;4;3;2	2;1;1;1;1;1;1;1;1;1	2;1;1;1;1;1;1;1;1;1	sp|Q92769|HDAC2_HUMAN Histone deacetylase 2 OS=Homo sapiens GN=HDAC2 PE=1 SV=2	Histone deacetylase 2	HDAC2	10	10	2	2	10	2	0	0	2	0	0	0	2	0	0	0	18.9	5.5	5.5	55.364	488	488;65;71;86;100;103;109;161;60;52	0	31.164	18.9	3.3	0	0	13564000	13564000	0	0	0	678210	678210	0	0	0	4
sp|P10809|CH60_HUMAN;tr|C9JL25|C9JL25_HUMAN;tr|E7EXB4|E7EXB4_HUMAN;tr|E7ESH4|E7ESH4_HUMAN;tr|C9JL19|C9JL19_HUMAN;tr|C9JCQ4|C9JCQ4_HUMAN	sp|P10809|CH60_HUMAN	6;2;2;2;1;1	6;2;2;2;1;1	6;2;2;2;1;1	sp|P10809|CH60_HUMAN 60 kDa heat shock protein, mitochondrial OS=Homo sapiens GN=HSPD1 PE=1 SV=2	60 kDa heat shock protein, mitochondrial	HSPD1	6	6	6	6	6	0	0	0	6	0	0	0	6	0	0	0	14.3	14.3	14.3	61.054	573	573;175;221;234;83;94	0	63.465	14.3	0	0	0	9028900	9028900	0	0	0	282150	282150	0	0	0	6
sp|P17987|TCPA_HUMAN;tr|E7EQR6|E7EQR6_HUMAN;tr|F5H282|F5H282_HUMAN;tr|E7ERF2|E7ERF2_HUMAN;tr|F5GZ03|F5GZ03_HUMAN;tr|F5GYL4|F5GYL4_HUMAN;tr|F5GZI8|F5GZI8_HUMAN	sp|P17987|TCPA_HUMAN;tr|E7EQR6|E7EQR6_HUMAN;tr|F5H282|F5H282_HUMAN;tr|E7ERF2|E7ERF2_HUMAN	6;5;4;4;2;1;1	6;5;4;4;2;1;1	6;5;4;4;2;1;1	sp|P17987|TCPA_HUMAN T-complex protein 1 subunit alpha OS=Homo sapiens GN=TCP1 PE=1 SV=1;tr|E7EQR6|E7EQR6_HUMAN T-complex protein 1 subunit alpha OS=Homo sapiens GN=TCP1 PE=1 SV=1;tr|F5H282|F5H282_HUMAN T-complex protein 1 subunit alpha OS=Homo sapiens GN=	T-complex protein 1 subunit alpha	TCP1	7	6	6	6	6	0	0	0	6	0	0	0	6	0	0	0	12.4	12.4	12.4	60.343	556	556;401;332;433;221;65;100	0	85.643	12.4	0	0	0	9184000	9184000	0	0	0	296260	296260	0	0	0	6
sp|P49368|TCPG_HUMAN;tr|B4DUR8|B4DUR8_HUMAN;tr|E9PRC8|E9PRC8_HUMAN;tr|Q5SZX6|Q5SZX6_HUMAN;tr|E9PM09|E9PM09_HUMAN;tr|Q5SZW8|Q5SZW8_HUMAN;tr|E9PQ35|E9PQ35_HUMAN;tr|Q5SZX9|Q5SZX9_HUMAN	sp|P49368|TCPG_HUMAN;tr|B4DUR8|B4DUR8_HUMAN;tr|E9PRC8|E9PRC8_HUMAN;tr|Q5SZX6|Q5SZX6_HUMAN	6;5;3;3;2;2;1;1	6;5;3;3;2;2;1;1	6;5;3;3;2;2;1;1	sp|P49368|TCPG_HUMAN T-complex protein 1 subunit gamma OS=Homo sapiens GN=CCT3 PE=1 SV=4;tr|B4DUR8|B4DUR8_HUMAN T-complex protein 1 subunit gamma OS=Homo sapiens GN=CCT3 PE=1 SV=1;tr|E9PRC8|E9PRC8_HUMAN T-complex protein 1 subunit gamma (Fragment) OS=Homo	T-complex protein 1 subunit gamma	CCT3	8	6	6	6	6	0	0	0	6	0	0	0	6	0	0	0	13.4	13.4	13.4	60.533	545	545;500;234;276;154;188;144;161	0	80.401	13.4	0	0	0	8135900	8135900	0	0	0	262450	262450	0	0	0	5
sp|Q99832|TCPH_HUMAN;tr|F8WBP8|F8WBP8_HUMAN;tr|F8WAM2|F8WAM2_HUMAN	sp|Q99832|TCPH_HUMAN	6;1;1	6;1;1	6;1;1	sp|Q99832|TCPH_HUMAN T-complex protein 1 subunit eta OS=Homo sapiens GN=CCT7 PE=1 SV=2	T-complex protein 1 subunit eta	CCT7	3	6	6	6	6	0	0	0	6	0	0	0	6	0	0	0	11.4	11.4	11.4	59.366	543	543;83;98	0	142.57	11.4	0	0	0	9759900	9759900	0	0	0	314840	314840	0	0	0	6
tr|E7ENZ3|E7ENZ3_HUMAN;tr|B7ZAR1|B7ZAR1_HUMAN;tr|E9PCA1|E9PCA1_HUMAN;sp|P48643|TCPE_HUMAN	tr|E7ENZ3|E7ENZ3_HUMAN;tr|B7ZAR1|B7ZAR1_HUMAN;tr|E9PCA1|E9PCA1_HUMAN;sp|P48643|TCPE_HUMAN	5;5;5;5	5;5;5;5	5;5;5;5	tr|E7ENZ3|E7ENZ3_HUMAN T-complex protein 1 subunit epsilon OS=Homo sapiens GN=CCT5 PE=1 SV=1;tr|B7ZAR1|B7ZAR1_HUMAN T-complex protein 1 subunit epsilon OS=Homo sapiens GN=CCT5 PE=1 SV=1;tr|E9PCA1|E9PCA1_HUMAN T-complex protein 1 subunit epsilon OS=Homo sap	T-complex protein 1 subunit epsilon	CCT5	4	5	5	5	5	0	0	0	5	0	0	0	5	0	0	0	10.7	10.7	10.7	53.848	486	486;503;520;541	0	41.375	10.7	0	0	0	1542800	1542800	0	0	0	51427	51427	0	0	0	5
sp|P60900|PSA6_HUMAN;tr|G3V5Z7|G3V5Z7_HUMAN;tr|G3V3U4|G3V3U4_HUMAN;tr|G3V3I1|G3V3I1_HUMAN;tr|G3V295|G3V295_HUMAN;tr|G3V4S5|G3V4S5_HUMAN;tr|G3V2S7|G3V2S7_HUMAN;tr|H0YJC4|H0YJC4_HUMAN	sp|P60900|PSA6_HUMAN;tr|G3V5Z7|G3V5Z7_HUMAN;tr|G3V3U4|G3V3U4_HUMAN;tr|G3V3I1|G3V3I1_HUMAN;tr|G3V295|G3V295_HUMAN	5;5;4;4;4;2;2;1	5;5;4;4;4;2;2;1	5;5;4;4;4;2;2;1	sp|P60900|PSA6_HUMAN Proteasome subunit alpha type-6 OS=Homo sapiens GN=PSMA6 PE=1 SV=1;tr|G3V5Z7|G3V5Z7_HUMAN Proteasome subunit alpha type OS=Homo sapiens GN=PSMA6 PE=1 SV=1;tr|G3V3U4|G3V3U4_HUMAN Proteasome subunit alpha type OS=Homo sapiens GN=PSMA6 PE	Proteasome subunit alpha type-6	PSMA6	8	5	5	5	0	0	0	5	0	0	0	5	0	0	0	5	24.4	24.4	24.4	27.399	246	246;252;107;148;203;41;67;85	0	67.281	0	0	0	24.4	10540000	0	0	0	10540000	620000	0	0	0	620000	5
sp|Q9NZT1|CALL5_HUMAN	sp|Q9NZT1|CALL5_HUMAN	4	4	4	sp|Q9NZT1|CALL5_HUMAN Calmodulin-like protein 5 OS=Homo sapiens GN=CALML5 PE=1 SV=2	Calmodulin-like protein 5	CALML5	1	4	4	4	0	1	1	4	0	1	1	4	0	1	1	4	18.5	18.5	18.5	15.892	146	146	0	36.738	0	9.6	9.6	18.5	5400200	0	52892	63378	5283900	600020	0	5876.9	7042	587100	6
sp|P40227|TCPZ_HUMAN	sp|P40227|TCPZ_HUMAN	3	3	3	sp|P40227|TCPZ_HUMAN T-complex protein 1 subunit zeta OS=Homo sapiens GN=CCT6A PE=1 SV=3	T-complex protein 1 subunit zeta	CCT6A	1	3	3	3	3	0	0	0	3	0	0	0	3	0	0	0	6.2	6.2	6.2	58.024	531	531	0	18.042	6.2	0	0	0	1184700	1184700	0	0	0	45567	45567	0	0	0	3
sp|P50991|TCPD_HUMAN	sp|P50991|TCPD_HUMAN	3	3	3	sp|P50991|TCPD_HUMAN T-complex protein 1 subunit delta OS=Homo sapiens GN=CCT4 PE=1 SV=4	T-complex protein 1 subunit delta	CCT4	1	3	3	3	3	0	0	0	3	0	0	0	3	0	0	0	5.9	5.9	5.9	57.924	539	539	0	17.559	5.9	0	0	0	2791100	2791100	0	0	0	84578	84578	0	0	0	3
sp|P04406|G3P_HUMAN;tr|E7EUT5|E7EUT5_HUMAN	sp|P04406|G3P_HUMAN	3;1	3;1	3;1	sp|P04406|G3P_HUMAN Glyceraldehyde-3-phosphate dehydrogenase OS=Homo sapiens GN=GAPDH PE=1 SV=3	Glyceraldehyde-3-phosphate dehydrogenase	GAPDH	2	3	3	3	0	1	0	3	0	1	0	3	0	1	0	3	9	9	9	36.053	335	335;260	0	20.391	0	2.4	0	9	5168700	0	296050	0	4872600	304040	0	17415	0	286630	4
sp|O14818|PSA7_HUMAN;tr|A0A087WYS6|A0A087WYS6_HUMAN;sp|Q8TAA3|PSA7L_HUMAN;tr|H0Y586|H0Y586_HUMAN	sp|O14818|PSA7_HUMAN;tr|A0A087WYS6|A0A087WYS6_HUMAN;sp|Q8TAA3|PSA7L_HUMAN	3;2;2;1	3;2;2;1	3;2;2;1	sp|O14818|PSA7_HUMAN Proteasome subunit alpha type-7 OS=Homo sapiens GN=PSMA7 PE=1 SV=1;tr|A0A087WYS6|A0A087WYS6_HUMAN Proteasome (Prosome, macropain) subunit, alpha type, 8, isoform CRA_b OS=Homo sapiens GN=PSMA8 PE=1 SV=1;sp|Q8TAA3|PSA7L_HUMAN Proteasome	Proteasome subunit alpha type-7	PSMA7	4	3	3	3	0	0	0	3	0	0	0	3	0	0	0	3	14.9	14.9	14.9	27.887	248	248;224;256;187	0	18.348	0	0	0	14.9	3045200	0	0	0	3045200	217520	0	0	0	217520	3
sp|P05089|ARGI1_HUMAN	sp|P05089|ARGI1_HUMAN	3	3	3	sp|P05089|ARGI1_HUMAN Arginase-1 OS=Homo sapiens GN=ARG1 PE=1 SV=2	Arginase-1	ARG1	1	3	3	3	0	0	0	3	0	0	0	3	0	0	0	3	14.6	14.6	14.6	34.735	322	322	0	18.491	0	0	0	14.6	4241900	0	0	0	4241900	249520	0	0	0	249520	3
sp|P25788|PSA3_HUMAN;tr|G3V3W4|G3V3W4_HUMAN;tr|G3V5N4|G3V5N4_HUMAN;tr|G3V4X5|G3V4X5_HUMAN	sp|P25788|PSA3_HUMAN	3;1;1;1	3;1;1;1	3;1;1;1	sp|P25788|PSA3_HUMAN Proteasome subunit alpha type-3 OS=Homo sapiens GN=PSMA3 PE=1 SV=2	Proteasome subunit alpha type-3	PSMA3	4	3	3	3	0	0	0	3	0	0	0	3	0	0	0	3	13.7	13.7	13.7	28.433	255	255;36;54;180	0	17.98	0	0	0	13.7	2995800	0	0	0	2995800	230440	0	0	0	230440	3
sp|P31944|CASPE_HUMAN	sp|P31944|CASPE_HUMAN	3	3	3	sp|P31944|CASPE_HUMAN Caspase-14 OS=Homo sapiens GN=CASP14 PE=1 SV=2	Caspase-14	CASP14	1	3	3	3	0	0	0	3	0	0	0	3	0	0	0	3	9.5	9.5	9.5	27.679	242	242	0	92.616	0	0	0	9.5	3667700	0	0	0	3667700	244510	0	0	0	244510	3
sp|P50990|TCPQ_HUMAN;tr|H7C2U0|H7C2U0_HUMAN;tr|H7C4C8|H7C4C8_HUMAN	sp|P50990|TCPQ_HUMAN;tr|H7C2U0|H7C2U0_HUMAN;tr|H7C4C8|H7C4C8_HUMAN	2;1;1	2;1;1	2;1;1	sp|P50990|TCPQ_HUMAN T-complex protein 1 subunit theta OS=Homo sapiens GN=CCT8 PE=1 SV=4;tr|H7C2U0|H7C2U0_HUMAN T-complex protein 1 subunit theta (Fragment) OS=Homo sapiens GN=CCT8 PE=1 SV=1;tr|H7C4C8|H7C4C8_HUMAN T-complex protein 1 subunit theta (Fragmen	T-complex protein 1 subunit theta	CCT8	3	2	2	2	2	0	0	0	2	0	0	0	2	0	0	0	5.7	5.7	5.7	59.62	548	548;107;323	0	22.649	5.7	0	0	0	1502700	1502700	0	0	0	40613	40613	0	0	0	1
tr|F8VQ14|F8VQ14_HUMAN;tr|F5GWF6|F5GWF6_HUMAN;sp|P78371|TCPB_HUMAN	tr|F8VQ14|F8VQ14_HUMAN;tr|F5GWF6|F5GWF6_HUMAN;sp|P78371|TCPB_HUMAN	2;2;2	2;2;2	2;2;2	tr|F8VQ14|F8VQ14_HUMAN T-complex protein 1 subunit beta OS=Homo sapiens GN=CCT2 PE=1 SV=1;tr|F5GWF6|F5GWF6_HUMAN T-complex protein 1 subunit beta OS=Homo sapiens GN=CCT2 PE=1 SV=2;sp|P78371|TCPB_HUMAN T-complex protein 1 subunit beta OS=Homo sapiens GN=CCT	T-complex protein 1 subunit beta	CCT2	3	2	2	2	2	0	0	0	2	0	0	0	2	0	0	0	5.5	5.5	5.5	44.812	416	416;530;535	0	12.585	5.5	0	0	0	490380	490380	0	0	0	18861	18861	0	0	0	2
sp|Q15911|ZFHX3_HUMAN	sp|Q15911|ZFHX3_HUMAN	2	2	2	sp|Q15911|ZFHX3_HUMAN Zinc finger homeobox protein 3 OS=Homo sapiens GN=ZFHX3 PE=1 SV=2	Zinc finger homeobox protein 3	ZFHX3	1	2	2	2	1	0	1	0	1	0	1	0	1	0	1	0	1.2	1.2	1.2	404.41	3703	3703	0	11.365	0.2	0	1	0	114080	78917	0	35168	0	792.25	548.04	0	244.22	0	0
tr|H3BMQ8|H3BMQ8_HUMAN;tr|H3BUH7|H3BUH7_HUMAN;tr|H3BR04|H3BR04_HUMAN;tr|H3BQN4|H3BQN4_HUMAN;sp|P04075|ALDOA_HUMAN;tr|J3KPS3|J3KPS3_HUMAN	tr|H3BMQ8|H3BMQ8_HUMAN;tr|H3BUH7|H3BUH7_HUMAN;tr|H3BR04|H3BR04_HUMAN;tr|H3BQN4|H3BQN4_HUMAN;sp|P04075|ALDOA_HUMAN;tr|J3KPS3|J3KPS3_HUMAN	2;2;2;2;2;2	2;2;2;2;2;2	2;2;2;2;2;2	tr|H3BMQ8|H3BMQ8_HUMAN Fructose-bisphosphate aldolase (Fragment) OS=Homo sapiens GN=ALDOA PE=1 SV=1;tr|H3BUH7|H3BUH7_HUMAN Fructose-bisphosphate aldolase (Fragment) OS=Homo sapiens GN=ALDOA PE=1 SV=1;tr|H3BR04|H3BR04_HUMAN Fructose-bisphosphate aldolase (F	Fructose-bisphosphate aldolase (Fragment)	ALDOA	6	2	2	2	0	0	0	2	0	0	0	2	0	0	0	2	9.3	9.3	9.3	15.462	140	140;155;162;361;364;368	0	12.465	0	0	0	9.3	2166000	0	0	0	2166000	216600	0	0	0	216600	2
sp|P15924|DESP_HUMAN	sp|P15924|DESP_HUMAN	2	2	2	sp|P15924|DESP_HUMAN Desmoplakin OS=Homo sapiens GN=DSP PE=1 SV=3	Desmoplakin	DSP	1	2	2	2	0	0	0	2	0	0	0	2	0	0	0	2	1	1	1	331.77	2871	2871	0	11.819	0	0	0	1	393300	0	0	0	393300	2412.9	0	0	0	2412.9	2
sp|P28066|PSA5_HUMAN	sp|P28066|PSA5_HUMAN	2	2	2	sp|P28066|PSA5_HUMAN Proteasome subunit alpha type-5 OS=Homo sapiens GN=PSMA5 PE=1 SV=3	Proteasome subunit alpha type-5	PSMA5	1	2	2	2	0	0	0	2	0	0	0	2	0	0	0	2	8.3	8.3	8.3	26.411	241	241	0	14.232	0	0	0	8.3	629690	0	0	0	629690	57244	0	0	0	57244	2
tr|J3KS79|J3KS79_HUMAN;tr|K7ENH5|K7ENH5_HUMAN;sp|Q13867|BLMH_HUMAN;tr|K7ES02|K7ES02_HUMAN	tr|J3KS79|J3KS79_HUMAN;tr|K7ENH5|K7ENH5_HUMAN;sp|Q13867|BLMH_HUMAN;tr|K7ES02|K7ES02_HUMAN	2;2;2;1	2;2;2;1	2;2;2;1	tr|J3KS79|J3KS79_HUMAN Bleomycin hydrolase OS=Homo sapiens GN=BLMH PE=1 SV=1;tr|K7ENH5|K7ENH5_HUMAN Bleomycin hydrolase OS=Homo sapiens GN=BLMH PE=1 SV=1;sp|Q13867|BLMH_HUMAN Bleomycin hydrolase OS=Homo sapiens GN=BLMH PE=1 SV=1;tr|K7ES02|K7ES02_HUMAN Bleo	Bleomycin hydrolase	BLMH	4	2	2	2	0	0	0	2	0	0	0	2	0	0	0	2	50.7	50.7	50.7	7.6826	71	71;93;455;318	0	12.859	0	0	0	50.7	1034200	0	0	0	1034200	258550	0	0	0	258550	1
[truncated: 11 more columns]

## Sheet: C1QBP peptides
Sequence	N-term cleavage window	C-term cleavage window	Amino acid before	First amino acid	Second amino acid	Second last amino acid	Last amino acid	Amino acid after	A Count	R Count	N Count	D Count	C Count	Q Count	E Count	G Count	H Count	I Count	L Count	K Count	M Count	F Count	P Count	S Count	T Count	W Count	Y Count	V Count	U Count	O Count	Length	Missed cleavages	Mass	Proteins	Leading razor protein	Start position	End position	Unique (Groups)	Unique (Proteins)	Charges	PEP	Score	Experiment A	Experiment B	Experiment C	Experiment D	Intensity	Intensity A	Intensity B
AFVDFLSDEIKEER	ACGCGCGSLHTDGDKAFVDFLSDEIKEERK	KAFVDFLSDEIKEERKIQKHKTLPKMSGGW	K	A	F	E	R	K	1	1	0	2	0	0	3	0	0	1	1	1	0	2	0	1	0	0	0	1	0	0	14	1	1696.83	sp|Q07021|C1QBP_HUMAN	sp|Q07021|C1QBP_HUMAN	81	94	yes	yes	2	7.2267e-64	225.55				1	1384200	0	0
TLPKMSGGWELELNGTEAK	LSDEIKEERKIQKHKTLPKMSGGWELELNG	MSGGWELELNGTEAKLVRKVAGEKITVTFN	K	T	L	A	K	L	1	0	1	0	0	0	3	3	0	0	3	2	1	0	1	1	2	1	0	0	0	0	19	1	2060.02	sp|Q07021|C1QBP_HUMAN	sp|Q07021|C1QBP_HUMAN	101	119	yes	yes	2;3	0.0043495	93.495				2	15581000	0	0
MSGGWELELNGTEAK	IKEERKIQKHKTLPKMSGGWELELNGTEAK	MSGGWELELNGTEAKLVRKVAGEKITVTFN	K	M	S	A	K	L	1	0	1	0	0	0	3	3	0	0	2	1	1	0	0	1	1	1	0	0	0	0	15	0	1620.75	sp|Q07021|C1QBP_HUMAN;tr|I3L3Q7|I3L3Q7_HUMAN;tr|I3L3B0|I3L3B0_HUMAN	sp|Q07021|C1QBP_HUMAN	105	119	no	no	2;3	1.1284e-215	296.28		1	2	5	85366000	0	100680
MSGGWELELNGTEAKLVR	IKEERKIQKHKTLPKMSGGWELELNGTEAK	GWELELNGTEAKLVRKVAGEKITVTFNINN	K	M	S	V	R	K	1	1	1	0	0	0	3	3	0	0	3	1	1	0	0	1	1	1	0	1	0	0	18	1	1989	sp|Q07021|C1QBP_HUMAN;tr|I3L3Q7|I3L3Q7_HUMAN;tr|I3L3B0|I3L3B0_HUMAN	sp|Q07021|C1QBP_HUMAN	105	122	no	no	3	0.00050529	102.29				1	7734700	0	0
MSGGWELELNGTEAKLVRK	IKEERKIQKHKTLPKMSGGWELELNGTEAK	WELELNGTEAKLVRKVAGEKITVTFNINNS	K	M	S	R	K	V	1	1	1	0	0	0	3	3	0	0	3	2	1	0	0	1	1	1	0	1	0	0	19	2	2117.09	sp|Q07021|C1QBP_HUMAN;tr|I3L3Q7|I3L3Q7_HUMAN;tr|I3L3B0|I3L3B0_HUMAN	sp|Q07021|C1QBP_HUMAN	105	123	no	no	3	0.014053	55.755				1	268060	0	0
KVAGEKITVTFNINNSIPPTFDGEEEPSQGQK	GWELELNGTEAKLVRKVAGEKITVTFNINN	PPTFDGEEEPSQGQKVEEQEPELTSTPNFV	R	K	V	Q	K	V	1	0	3	1	0	2	4	3	0	3	0	3	0	2	3	2	3	0	0	2	0	0	32	2	3473.73	sp|Q07021|C1QBP_HUMAN;tr|I3L3Q7|I3L3Q7_HUMAN;tr|I3L3B0|I3L3B0_HUMAN	sp|Q07021|C1QBP_HUMAN	123	154	no	no	4	0.0028006	42.851				1	350320	0	0
VAGEKITVTFNINNSIPPTFDGEEEPSQGQK	WELELNGTEAKLVRKVAGEKITVTFNINNS	PPTFDGEEEPSQGQKVEEQEPELTSTPNFV	K	V	A	Q	K	V	1	0	3	1	0	2	4	3	0	3	0	2	0	2	3	2	3	0	0	2	0	0	31	1	3345.64	sp|Q07021|C1QBP_HUMAN;tr|I3L3Q7|I3L3Q7_HUMAN;tr|I3L3B0|I3L3B0_HUMAN	sp|Q07021|C1QBP_HUMAN	124	154	no	no	3	0.0024494	52.556				1	209340	0	0
VEEQEPELTSTPNFVVEVIK	PPTFDGEEEPSQGQKVEEQEPELTSTPNFV	PELTSTPNFVVEVIKNDDGKKALVLDCHYP	K	V	E	I	K	N	0	0	1	0	0	1	5	0	0	1	1	1	0	1	2	1	2	0	0	4	0	0	20	0	2286.16	sp|Q07021|C1QBP_HUMAN;tr|I3L3Q7|I3L3Q7_HUMAN;tr|I3L3B0|I3L3B0_HUMAN	sp|Q07021|C1QBP_HUMAN	155	174	no	no	2;3	2.4049e-24	179.55				2	7443600	0	0
VEEQEPELTSTPNFVVEVIKNDDGK	PPTFDGEEEPSQGQKVEEQEPELTSTPNFV	TPNFVVEVIKNDDGKKALVLDCHYPEDEVG	K	V	E	G	K	K	0	0	2	2	0	1	5	1	0	1	1	2	0	1	2	1	2	0	0	4	0	0	25	1	2815.38	sp|Q07021|C1QBP_HUMAN;tr|I3L3Q7|I3L3Q7_HUMAN;tr|I3L3B0|I3L3B0_HUMAN	sp|Q07021|C1QBP_HUMAN	155	179	no	no	3	0.02018	54.047				1	559820	0	0
KALVLDCHYPEDEVGQEDEAESDIFSIR	TPNFVVEVIKNDDGKKALVLDCHYPEDEVG	VGQEDEAESDIFSIREVSFQSTGESEWKDT	K	K	A	I	R	E	2	1	0	4	1	1	5	1	1	2	2	1	0	1	1	2	0	0	1	2	0	0	28	1	3206.47	sp|Q07021|C1QBP_HUMAN;tr|I3L3Q7|I3L3Q7_HUMAN;tr|I3L3B0|I3L3B0_HUMAN	sp|Q07021|C1QBP_HUMAN	180	207	no	no	4	0.0087603	40.756				1	0	0	0
ALVLDCHYPEDEVGQEDEAESDIFSIR	PNFVVEVIKNDDGKKALVLDCHYPEDEVGQ	VGQEDEAESDIFSIREVSFQSTGESEWKDT	K	A	L	I	R	E	2	1	0	4	1	1	5	1	1	2	2	0	0	1	1	2	0	0	1	2	0	0	27	0	3078.38	sp|Q07021|C1QBP_HUMAN;tr|I3L3Q7|I3L3Q7_HUMAN;tr|I3L3B0|I3L3B0_HUMAN	sp|Q07021|C1QBP_HUMAN	181	207	no	no	3	5.3849e-12	111.56			1	1	0	0	0
EVSFQSTGESEWK	VGQEDEAESDIFSIREVSFQSTGESEWKDT	IREVSFQSTGESEWKDTNYTLNTDSLDWAL	R	E	V	W	K	D	0	0	0	0	0	1	3	1	0	0	0	1	0	1	0	3	1	1	0	1	0	0	13	0	1512.67	sp|Q07021|C1QBP_HUMAN;tr|I3L3Q7|I3L3Q7_HUMAN;tr|I3L3B0|I3L3B0_HUMAN	sp|Q07021|C1QBP_HUMAN	208	220	no	no	2	1.2359e-183	286.45			1	1	35303000	0	0
GVDNTFADELVELSTALEHQEYITFLEDLK	DWALYDHLMDFLADRGVDNTFADELVELST	ALEHQEYITFLEDLKSFVKSQ_________	R	G	V	L	K	S	2	0	1	3	0	1	5	1	1	1	5	1	0	2	0	1	3	0	1	2	0	0	30	0	3438.67	sp|Q07021|C1QBP_HUMAN;tr|I3L3Q7|I3L3Q7_HUMAN;tr|I3L3B0|I3L3B0_HUMAN	sp|Q07021|C1QBP_HUMAN	247	276	no	no	3	6.933e-15	130.51				1	1172700	0	0
[truncated: 13 more columns]
