# Supplementary material for: A potential histone-chaperone activity for the MIER1 histone deacetylase complex
Source: Nucleic Acids Res. 2023 Apr 26;51(12):6006–19. doi: 10.1093/nar/gkad294 (PMC10325919; doi:10.1093/nar/gkad294)
Supplement: gkad294_Supplemental_Files [file gkad294_supplemental_files.zip › Wang et al. Table S2.xlsx]

## Sheet: Legend
Supplementary Table 2. Data related to Figure 5g. Quantitative MS analysis of histones co-purified with the MIER1(171-512):HDAC1:BAHD1:C1QBP reveals that the majority of H3K27 is di or tri-methylated. Protein level data is contained in the "Protein groups" tab. Identified acetyl, methyl, dimethyl and trimethyl lysine site identifications are listed in the relevant tabs. A summary of quantified le…

## Sheet: Protein groups
Protein IDs	Majority protein IDs	Peptide counts (all)	Peptide counts (razor+unique)	Peptide counts (unique)	Fasta headers	AC	Name	Gene	Number of proteins	Peptides	Razor + unique peptides	Unique peptides	Peptides 2801_2166_665_R1	Peptides 2801-2166-655_R2	Peptides 2801_2166_665_R3	Peptides 2801_665_R1	Peptides 2801_665_R2	Peptides 2801-655_R3	Razor + unique peptides 2801_2166_665_R1	Razor + unique peptides 2801-2166-655_R2	Razor + unique peptides 2801_2166_665_R3	Razor + unique peptides 2801_665_R1	Razor + unique peptides 2801_665_R2	Razor + unique peptides 2801-655_R3	Unique peptides 2801_2166_665_R1	Unique peptides 2801-2166-655_R2	Unique peptides 2801_2166_665_R3	Unique peptides 2801_665_R1	Unique peptides 2801_665_R2	Unique peptides 2801-655_R3	Sequence coverage [%]	Unique + razor sequence coverage [%]	Unique sequence coverage [%]	Mol. weight [kDa]	Sequence length	Sequence lengths	Q-value	Score	Identification type 2801_2166_665_R1	Identification type 2801_216_665_R2	Identification type 2801_2166_665_R3	Identification type 2801_665_R1	Identification type 2801_665_R2	Identification type 2801-655_R3	Sequence coverage 2801_2166_665_R1 [%]	Sequence coverage 2801-2166-655_R2 [%]	Sequence coverage 2801_2166_665_R3 [%]	Sequence coverage 2801_665_R1 [%]	Sequence coverage 2801_665_R2 [%]
sp|Q13547|HDAC1_HUMAN;sp|Q96G03|PGM2_HUMAN	sp|Q13547|HDAC1_HUMAN	38;1	38;1	29;0	sp|Q13547|HDAC1_HUMAN Histone deacetylase 1 OS=Homo sapiens OX=9606 GN=HDAC1 PE=1 SV=1	Q13547	Histone deacetylase 1	HDAC1	2	38	38	29	28	27	30	32	34	34	28	27	30	32	34	34	21	20	23	26	25	25	71.2	71.2	58.7	55.102	482	482;612	0	323.31	By MS/MS	By MS/MS	By MS/MS	By MS/MS	By MS/MS	By MS/MS	61.2	57.7	64.5	65.8	69.3
sp|Q8N108-17|MIER1_HUMAN;sp|Q8N108|MIER1_HUMAN;sp|Q8N108-13|MIER1_HUMAN;sp|Q8N108-12|MIER1_HUMAN;sp|Q8N108-19|MIER1_HUMAN;sp|Q8N108-16|MIER1_HUMAN;sp|Q8N108-14|MIER1_HUMAN;sp|Q8N108-18|MIER1_HUMAN;sp|Q8N108-15|MIER1_HUMAN	sp|Q8N108-17|MIER1_HUMAN;sp|Q8N108|MIER1_HUMAN;sp|Q8N108-13|MIER1_HUMAN;sp|Q8N108-12|MIER1_HUMAN;sp|Q8N108-19|MIER1_HUMAN;sp|Q8N108-16|MIER1_HUMAN;sp|Q8N108-14|MIER1_HUMAN;sp|Q8N108-18|MIER1_HUMAN;sp|Q8N108-15|MIER1_HUMAN	35;35;35;35;30;30;30;30;30	35;35;35;35;30;30;30;30;30	35;35;35;35;30;30;30;30;30	sp|Q8N108-17|MIER1_HUMAN Isoform 7 of Mesoderm induction early response protein 1 OS=Homo sapiens OX=9606 GN=MIER1;sp|Q8N108|MIER1_HUMAN Mesoderm induction early response protein 1 OS=Homo sapiens OX=9606 GN=MIER1 PE=1 SV=2;sp|Q8N108-13|MIER1_HUMAN Isoform	Q8N108-17	Isoform 7 of Mesoderm induction early response protein 1	MIER1	9	35	35	35	30	24	25	34	29	30	30	24	25	34	29	30	30	24	25	34	29	30	45.8	45.8	45.8	55.291	485	485;512;529;565;370;433;450;470;486	0	323.31	By MS/MS	By MS/MS	By MS/MS	By MS/MS	By MS/MS	By MS/MS	45.8	45.6	43.7	45.8	43.7
sp|Q8TBE0|BAHD1_HUMAN;sp|Q8TBE0-2|BAHD1_HUMAN;sp|Q8TBE0-3|BAHD1_HUMAN	sp|Q8TBE0|BAHD1_HUMAN;sp|Q8TBE0-2|BAHD1_HUMAN;sp|Q8TBE0-3|BAHD1_HUMAN	18;18;17	18;18;17	18;18;17	sp|Q8TBE0|BAHD1_HUMAN Bromo adjacent homology domain-containing 1 protein OS=Homo sapiens OX=9606 GN=BAHD1 PE=1 SV=2;sp|Q8TBE0-2|BAHD1_HUMAN Isoform 2 of Bromo adjacent homology domain-containing 1 protein OS=Homo sapiens OX=9606 GN=BAHD1;sp|Q8TBE0-3|BAHD1	Q8TBE0	Bromo adjacent homology domain-containing 1 protein	BAHD1	3	18	18	18	18	15	16	1	4	6	18	15	16	1	4	6	18	15	16	1	4	6	19.9	19.9	19.9	84.651	780	780;779;777	0	316.1	By MS/MS	By MS/MS	By MS/MS	By matching	By MS/MS	By MS/MS	19.9	19.1	19.9	1.5	7.9
sp|O43707|ACTN4_HUMAN;sp|O43707-2|ACTN4_HUMAN;sp|O43707-3|ACTN4_HUMAN;sp|Q08043|ACTN3_HUMAN	sp|O43707|ACTN4_HUMAN;sp|O43707-2|ACTN4_HUMAN;sp|O43707-3|ACTN4_HUMAN	36;31;21;3	36;31;21;3	28;25;16;0	sp|O43707|ACTN4_HUMAN Alpha-actinin-4 OS=Homo sapiens OX=9606 GN=ACTN4 PE=1 SV=2;sp|O43707-2|ACTN4_HUMAN Isoform ACTN4ISO of Alpha-actinin-4 OS=Homo sapiens OX=9606 GN=ACTN4;sp|O43707-3|ACTN4_HUMAN Isoform 3 of Alpha-actinin-4 OS=Homo sapiens OX=9606 GN=AC	O43707	Alpha-actinin-4	ACTN4	4	36	36	28	34	25	24	28	28	31	34	25	24	28	28	31	26	20	18	23	21	24	56.3	56.3	45.7	104.85	911	911;692;521;901	0	323.31	By MS/MS	By MS/MS	By MS/MS	By MS/MS	By MS/MS	By MS/MS	53.3	42.6	42.7	43.9	46.1
sp|Q56UQ5|TPT1L_HUMAN;sp|P13693-2|TCTP_HUMAN;sp|P13693|TCTP_HUMAN	sp|Q56UQ5|TPT1L_HUMAN;sp|P13693-2|TCTP_HUMAN;sp|P13693|TCTP_HUMAN	2;1;1	2;1;1	2;1;1	sp|Q56UQ5|TPT1L_HUMAN TPT1-like protein OS=Homo sapiens OX=9606 PE=2 SV=2;sp|P13693-2|TCTP_HUMAN Isoform 2 of Translationally-controlled tumor protein OS=Homo sapiens OX=9606 GN=TPT1;sp|P13693|TCTP_HUMAN Translationally-controlled tumor protein OS=Homo sap	Q56UQ5	TPT1-like protein	TPT1L	3	2	2	2	2	1	1	1	1	1	2	1	1	1	1	1	2	1	1	1	1	1	18.6	18.6	18.6	15.757	140	140;138;172	0.0093567	0.66419	By MS/MS	By matching	By MS/MS	By matching	By matching	By MS/MS	18.6	7.9	7.9	7.9	7.9
sp|P0DMV8-2|HS71A_HUMAN;sp|P0DMV9|HS71B_HUMAN;sp|P0DMV8|HS71A_HUMAN;sp|P34931|HS71L_HUMAN;sp|P17066|HSP76_HUMAN;sp|P48741|HSP77_HUMAN	sp|P0DMV8-2|HS71A_HUMAN;sp|P0DMV9|HS71B_HUMAN;sp|P0DMV8|HS71A_HUMAN	16;16;16;6;5;3	16;16;16;6;5;3	15;15;15;5;4;2	sp|P0DMV8-2|HS71A_HUMAN Isoform 2 of Heat shock 70 kDa protein 1A OS=Homo sapiens OX=9606 GN=HSPA1A;sp|P0DMV9|HS71B_HUMAN Heat shock 70 kDa protein 1B OS=Homo sapiens OX=9606 GN=HSPA1B PE=1 SV=1;sp|P0DMV8|HS71A_HUMAN Heat shock 70 kDa protein 1A OS=Homo sa	P0DMV8-2	Isoform 2 of Heat shock 70 kDa protein 1A	HSPA1A	6	16	16	15	14	13	16	15	13	15	14	13	16	15	13	15	13	12	15	14	12	14	42	42	39.8	63.936	586	586;641;641;641;643;367	0	323.31	By MS/MS	By MS/MS	By MS/MS	By MS/MS	By MS/MS	By MS/MS	34.6	31.9	42	39.4	32.8
sp|P08670|VIME_HUMAN;sp|P17661|DESM_HUMAN	sp|P08670|VIME_HUMAN	25;2	25;2	24;1	sp|P08670|VIME_HUMAN Vimentin OS=Homo sapiens OX=9606 GN=VIM PE=1 SV=4	P08670	Vimentin	VIM	2	25	25	24	22	25	23	4	3	3	22	25	23	4	3	3	21	24	22	4	3	3	65.5	65.5	63.5	53.651	466	466;470	0	323.31	By MS/MS	By MS/MS	By MS/MS	By matching	By matching	By matching	55.6	65.5	56.9	11.2	8.4
sp|P62805|H4_HUMAN	sp|P62805|H4_HUMAN	7	7	7	sp|P62805|H4_HUMAN Histone H4 OS=Homo sapiens OX=9606 GN=H4-16 PE=1 SV=2	P62805	Histone H4	H4-16	1	7	7	7	7	7	6	1	0	2	7	7	6	1	0	2	7	7	6	1	0	2	81.6	81.6	81.6	11.367	103	103	0	146.4	By MS/MS	By MS/MS	By MS/MS	By matching		By matching	81.6	81.6	74.8	13.6	0
sp|Q08211|DHX9_HUMAN;sp|Q08211-2|DHX9_HUMAN	sp|Q08211|DHX9_HUMAN	22;3	22;3	22;3	sp|Q08211|DHX9_HUMAN ATP-dependent RNA helicase A OS=Homo sapiens OX=9606 GN=DHX9 PE=1 SV=4	Q08211	ATP-dependent RNA helicase A	DHX9	2	22	22	22	17	20	20	0	0	1	17	20	20	0	0	1	17	20	20	0	0	1	26.2	26.2	26.2	140.96	1270	1270;235	0	129.08	By MS/MS	By MS/MS	By MS/MS			By matching	20	25.7	22.7	0	0
sp|P22626-2|ROA2_HUMAN;sp|P22626|ROA2_HUMAN	sp|P22626-2|ROA2_HUMAN;sp|P22626|ROA2_HUMAN	7;7	7;7	7;7	sp|P22626-2|ROA2_HUMAN Isoform A2 of Heterogeneous nuclear ribonucleoproteins A2/B1 OS=Homo sapiens OX=9606 GN=HNRNPA2B1;sp|P22626|ROA2_HUMAN Heterogeneous nuclear ribonucleoproteins A2/B1 OS=Homo sapiens OX=9606 GN=HNRNPA2B1 PE=1 SV=2	P22626-2	Isoform A2 of Heterogeneous nuclear ribonucleoproteins A2/B1	HNRNPA2B1	2	7	7	7	7	6	5	0	0	0	7	6	5	0	0	0	7	6	5	0	0	0	39.3	39.3	39.3	36.006	341	341;353	0	323.31	By MS/MS	By MS/MS	By MS/MS				39.3	31.4	26.4	0	0
sp|O14744|ANM5_HUMAN;sp|O14744-5|ANM5_HUMAN;sp|O14744-2|ANM5_HUMAN;sp|O14744-3|ANM5_HUMAN;sp|O14744-4|ANM5_HUMAN	sp|O14744|ANM5_HUMAN;sp|O14744-5|ANM5_HUMAN;sp|O14744-2|ANM5_HUMAN;sp|O14744-3|ANM5_HUMAN;sp|O14744-4|ANM5_HUMAN	13;12;11;10;8	13;12;11;10;8	13;12;11;10;8	sp|O14744|ANM5_HUMAN Protein arginine N-methyltransferase 5 OS=Homo sapiens OX=9606 GN=PRMT5 PE=1 SV=4;sp|O14744-5|ANM5_HUMAN Isoform 5 of Protein arginine N-methyltransferase 5 OS=Homo sapiens OX=9606 GN=PRMT5;sp|O14744-2|ANM5_HUMAN Isoform 2 of Protein a	O14744	Protein arginine N-methyltransferase 5	PRMT5	5	13	13	13	13	12	11	5	5	5	13	12	11	5	5	5	13	12	11	5	5	5	34.9	34.9	34.9	72.683	637	637;593;620;576;466	0	323.31	By MS/MS	By MS/MS	By MS/MS	By MS/MS	By MS/MS	By MS/MS	34.9	33.6	30.3	11.1	13
sp|P04406-2|G3P_HUMAN;sp|P04406|G3P_HUMAN	sp|P04406-2|G3P_HUMAN;sp|P04406|G3P_HUMAN	2;2	2;2	2;2	sp|P04406-2|G3P_HUMAN Isoform 2 of Glyceraldehyde-3-phosphate dehydrogenase OS=Homo sapiens OX=9606 GN=GAPDH;sp|P04406|G3P_HUMAN Glyceraldehyde-3-phosphate dehydrogenase OS=Homo sapiens OX=9606 GN=GAPDH PE=1 SV=3	P04406-2	Isoform 2 of Glyceraldehyde-3-phosphate dehydrogenase	GAPDH	2	2	2	2	2	1	1	1	1	2	2	1	1	1	1	2	2	1	1	1	1	2	16.4	16.4	16.4	31.548	293	293;335	0	41.717	By MS/MS	By MS/MS	By matching	By matching	By matching	By matching	16.4	4.8	4.8	4.8	4.8
sp|Q13813-2|SPTN1_HUMAN;sp|Q13813|SPTN1_HUMAN;sp|Q13813-3|SPTN1_HUMAN	sp|Q13813-2|SPTN1_HUMAN;sp|Q13813|SPTN1_HUMAN;sp|Q13813-3|SPTN1_HUMAN	46;46;45	46;46;45	45;45;44	sp|Q13813-2|SPTN1_HUMAN Isoform 2 of Spectrin alpha chain, non-erythrocytic 1 OS=Homo sapiens OX=9606 GN=SPTAN1;sp|Q13813|SPTN1_HUMAN Spectrin alpha chain, non-erythrocytic 1 OS=Homo sapiens OX=9606 GN=SPTAN1 PE=1 SV=3;sp|Q13813-3|SPTN1_HUMAN Isoform 3 of	Q13813-2	Isoform 2 of Spectrin alpha chain, non-erythrocytic 1	SPTAN1	3	46	46	45	44	35	32	22	21	20	44	35	32	22	21	20	44	35	32	22	21	20	28.1	28.1	27.4	285.09	2477	2477;2472;2452	0	323.31	By MS/MS	By MS/MS	By MS/MS	By MS/MS	By MS/MS	By MS/MS	27.1	19.8	17	11.7	11.7
sp|P07900|HS90A_HUMAN;sp|P07900-2|HS90A_HUMAN	sp|P07900|HS90A_HUMAN;sp|P07900-2|HS90A_HUMAN	20;20	20;20	14;14	sp|P07900|HS90A_HUMAN Heat shock protein HSP 90-alpha OS=Homo sapiens OX=9606 GN=HSP90AA1 PE=1 SV=5;sp|P07900-2|HS90A_HUMAN Isoform 2 of Heat shock protein HSP 90-alpha OS=Homo sapiens OX=9606 GN=HSP90AA1	P07900	Heat shock protein HSP 90-alpha	HSP90AA1	2	20	20	14	16	12	19	7	8	9	16	12	19	7	8	9	11	8	13	3	3	5	43.2	43.2	34.2	84.659	732	732;854	0	234.07	By MS/MS	By MS/MS	By MS/MS	By MS/MS	By MS/MS	By MS/MS	35.1	25.3	39.2	14.9	17.5
sp|Q92769|HDAC2_HUMAN;sp|Q92769-3|HDAC2_HUMAN	sp|Q92769|HDAC2_HUMAN;sp|Q92769-3|HDAC2_HUMAN	26;23	17;14	17;14	sp|Q92769|HDAC2_HUMAN Histone deacetylase 2 OS=Homo sapiens OX=9606 GN=HDAC2 PE=1 SV=2;sp|Q92769-3|HDAC2_HUMAN Isoform 2 of Histone deacetylase 2 OS=Homo sapiens OX=9606 GN=HDAC2	Q92769	Histone deacetylase 2	HDAC2	2	26	17	17	19	20	19	20	23	24	12	13	12	14	14	15	12	13	12	14	14	15	55.9	39.5	39.5	55.364	488	488;458	0	323.31	By MS/MS	By MS/MS	By MS/MS	By MS/MS	By MS/MS	By MS/MS	46.5	53.3	53.3	55.1	54.9
sp|Q9BTM1-2|H2AJ_HUMAN;sp|Q16777|H2A2C_HUMAN;sp|P16104|H2AX_HUMAN;sp|Q96QV6|H2A1A_HUMAN;sp|Q93077|H2A1C_HUMAN;sp|Q7L7L0|H2A3_HUMAN;sp|P04908|H2A1B_HUMAN;sp|P20671|H2A1D_HUMAN;sp|P0C0S8|H2A1_HUMAN;sp|Q6FI13|H2A2A_HUMAN;sp|Q9BTM1|H2AJ_HUMAN;sp|Q96KK5|H2A1H_HUMAN;sp|Q99878|H2A1J_HUMAN;sp|P0C0S5|H2AZ_HUMAN;sp|Q71UI9|H2AV_HUMAN;sp|Q8IUE6|H2A2B_HUMAN;sp|Q71UI9-2|H2AV_HUMAN;sp|Q71UI9-3|H2AV_HUMAN;sp|Q71…	sp|Q9BTM1-2|H2AJ_HUMAN;sp|Q16777|H2A2C_HUMAN;sp|P16104|H2AX_HUMAN;sp|Q96QV6|H2A1A_HUMAN;sp|Q93077|H2A1C_HUMAN;sp|Q7L7L0|H2A3_HUMAN;sp|P04908|H2A1B_HUMAN;sp|P20671|H2A1D_HUMAN;sp|P0C0S8|H2A1_HUMAN;sp|Q6FI13|H2A2A_HUMAN;sp|Q9BTM1|H2AJ_HUMAN;sp|Q96KK5|H2A1H_HUMAN;sp|Q99878|H2A1J_HUMAN;sp|P0C0S5|H2AZ_HUMAN;sp|Q71UI9|H2AV_HUMAN;sp|Q8IUE6|H2A2B_HUMAN;sp|Q71UI9-2|H2AV_HUMAN	3;3;3;3;3;3;3;3;3;3;3;3;3;2;2;2;2;1;1;1	3;3;3;3;3;3;3;3;3;3;3;3;3;2;2;2;2;1;1;1	3;3;3;3;3;3;3;3;3;3;3;3;3;2;2;2;2;1;1;1	sp|Q9BTM1-2|H2AJ_HUMAN Isoform 2 of Histone H2A.J OS=Homo sapiens OX=9606 GN=H2AJ;sp|Q16777|H2A2C_HUMAN Histone H2A type 2-C OS=Homo sapiens OX=9606 GN=H2AC20 PE=1 SV=4;sp|P16104|H2AX_HUMAN Histone H2AX OS=Homo sapiens OX=9606 GN=H2AX PE=1 SV=2;sp|Q96QV6|H	Q9BTM1-2	Isoform 2 of Histone H2A.J	H2AJ	20	3	3	3	3	2	2	0	0	0	3	2	2	0	0	0	3	2	2	0	0	0	14.6	14.6	14.6	16.109	151	151;129;143;131;130;130;130;130;130;130;129;128;128;128;128;130;114;90;102;66	0	4.9231	By MS/MS	By MS/MS	By matching				14.6	8.6	10.6	0	0
sp|P63261|ACTG_HUMAN;sp|P60709|ACTB_HUMAN;sp|P63267|ACTH_HUMAN;sp|P68133|ACTS_HUMAN;sp|P68032|ACTC_HUMAN;sp|P62736|ACTA_HUMAN;sp|P63267-2|ACTH_HUMAN;sp|Q562R1|ACTBL_HUMAN	sp|P63261|ACTG_HUMAN;sp|P60709|ACTB_HUMAN	6;6;2;2;2;2;1;1	6;6;2;2;2;2;1;1	6;6;2;2;2;2;1;1	sp|P63261|ACTG_HUMAN Actin, cytoplasmic 2 OS=Homo sapiens OX=9606 GN=ACTG1 PE=1 SV=1;sp|P60709|ACTB_HUMAN Actin, cytoplasmic 1 OS=Homo sapiens OX=9606 GN=ACTB PE=1 SV=1	P63261	Actin, cytoplasmic 2	ACTG1	8	6	6	6	6	5	6	4	3	6	6	5	6	4	3	6	6	5	6	4	3	6	31.7	31.7	31.7	41.792	375	375;375;376;377;377;377;333;376	0	323.31	By MS/MS	By MS/MS	By MS/MS	By matching	By MS/MS	By matching	31.7	28.3	31.7	25.6	19.7
sp|Q9BQA1|MEP50_HUMAN;sp|Q9BQA1-2|MEP50_HUMAN	sp|Q9BQA1|MEP50_HUMAN;sp|Q9BQA1-2|MEP50_HUMAN	6;5	6;5	6;5	sp|Q9BQA1|MEP50_HUMAN Methylosome protein 50 OS=Homo sapiens OX=9606 GN=WDR77 PE=1 SV=1;sp|Q9BQA1-2|MEP50_HUMAN Isoform 2 of Methylosome protein 50 OS=Homo sapiens OX=9606 GN=WDR77	Q9BQA1	Methylosome protein 50	WDR77	2	6	6	6	6	6	6	2	4	4	6	6	6	2	4	4	6	6	6	2	4	4	22.8	22.8	22.8	36.724	342	342;278	0	38.822	By MS/MS	By MS/MS	By MS/MS	By matching	By MS/MS	By matching	22.8	22.8	22.8	5.8	14.9
sp|P62701|RS4X_HUMAN;sp|P22090|RS4Y1_HUMAN;sp|Q8TD47|RS4Y2_HUMAN	sp|P62701|RS4X_HUMAN	11;5;2	11;5;2	11;5;2	sp|P62701|RS4X_HUMAN 40S ribosomal protein S4, X isoform OS=Homo sapiens OX=9606 GN=RPS4X PE=1 SV=2	P62701	40S ribosomal protein S4, X isoform	RPS4X	3	11	11	11	11	11	10	0	0	1	11	11	10	0	0	1	11	11	10	0	0	1	63.9	63.9	63.9	29.597	263	263;263;263	0	323.31	By MS/MS	By MS/MS	By MS/MS			By matching	63.9	63.9	55.1	0	0
sp|P06753-5|TPM3_HUMAN;sp|P06753-2|TPM3_HUMAN;sp|P06753-4|TPM3_HUMAN;sp|P06753-3|TPM3_HUMAN;sp|P06753-6|TPM3_HUMAN;sp|P09493-2|TPM1_HUMAN;sp|P09493-5|TPM1_HUMAN;sp|P09493-9|TPM1_HUMAN;sp|P09493-8|TPM1_HUMAN;sp|P09493-7|TPM1_HUMAN;sp|P09493-6|TPM1_HUMAN;sp|P09493-4|TPM1_HUMAN;sp|P09493-3|TPM1_HUMAN;sp|P09493-10|TPM1_HUMAN;sp|P09493|TPM1_HUMAN;sp|P06753-7|TPM3_HUMAN	sp|P06753-5|TPM3_HUMAN;sp|P06753-2|TPM3_HUMAN;sp|P06753-4|TPM3_HUMAN;sp|P06753-3|TPM3_HUMAN;sp|P06753-6|TPM3_HUMAN	13;13;12;12;12;3;3;3;3;3;3;3;3;3;3;2	13;13;12;12;12;3;3;3;3;3;3;3;3;3;3;2	8;8;7;7;7;0;0;0;0;0;0;0;0;0;0;1	sp|P06753-5|TPM3_HUMAN Isoform 5 of Tropomyosin alpha-3 chain OS=Homo sapiens OX=9606 GN=TPM3;sp|P06753-2|TPM3_HUMAN Isoform 2 of Tropomyosin alpha-3 chain OS=Homo sapiens OX=9606 GN=TPM3;sp|P06753-4|TPM3_HUMAN Isoform 4 of Tropomyosin alpha-3 chain OS=Hom	P06753-5	Isoform 5 of Tropomyosin alpha-3 chain	TPM3	16	13	13	8	8	5	7	13	12	11	8	5	7	13	12	11	5	2	4	8	7	7	50.4	50.4	29	28.87	248	248;248;247;247;248;228;245;284;284;284;284;284;284;284;284;158	0	316.3	By MS/MS	By matching	By MS/MS	By MS/MS	By MS/MS	By MS/MS	31	19.4	30.2	50.4	50.4
sp|Q96MI9|CBPC4_HUMAN	sp|Q96MI9|CBPC4_HUMAN	1	1	1	sp|Q96MI9|CBPC4_HUMAN Cytosolic carboxypeptidase 4 OS=Homo sapiens OX=9606 GN=AGBL1 PE=1 SV=3	Q96MI9	Cytosolic carboxypeptidase 4	AGBL1	1	1	1	1	1	1	1	1	1	1	1	1	1	1	1	1	1	1	1	1	1	1	0.5	0.5	0.5	125.33	1112	1112	0.0095949	0.5772	By matching	By MS/MS	By MS/MS	By MS/MS	By matching	By MS/MS	0.5	0.5	0.5	0.5	0.5
sp|P26373|RL13_HUMAN;sp|P26373-2|RL13_HUMAN	sp|P26373|RL13_HUMAN;sp|P26373-2|RL13_HUMAN	11;7	11;7	11;7	sp|P26373|RL13_HUMAN 60S ribosomal protein L13 OS=Homo sapiens OX=9606 GN=RPL13 PE=1 SV=4;sp|P26373-2|RL13_HUMAN Isoform 2 of 60S ribosomal protein L13 OS=Homo sapiens OX=9606 GN=RPL13	P26373	60S ribosomal protein L13	RPL13	2	11	11	11	10	11	10	0	0	0	10	11	10	0	0	0	10	11	10	0	0	0	64	64	64	24.261	211	211;164	0	323.31	By MS/MS	By MS/MS	By MS/MS				56.9	64	56.9	0	0
sp|O75369-2|FLNB_HUMAN;sp|O75369-9|FLNB_HUMAN;sp|O75369|FLNB_HUMAN;sp|O75369-6|FLNB_HUMAN;sp|O75369-3|FLNB_HUMAN;sp|O75369-8|FLNB_HUMAN;sp|O75369-7|FLNB_HUMAN;sp|O75369-5|FLNB_HUMAN;sp|O75369-4|FLNB_HUMAN	sp|O75369-2|FLNB_HUMAN;sp|O75369-9|FLNB_HUMAN;sp|O75369|FLNB_HUMAN;sp|O75369-6|FLNB_HUMAN;sp|O75369-3|FLNB_HUMAN;sp|O75369-8|FLNB_HUMAN;sp|O75369-7|FLNB_HUMAN;sp|O75369-5|FLNB_HUMAN;sp|O75369-4|FLNB_HUMAN	33;33;33;32;32;32;29;25;25	33;33;33;32;32;32;29;25;25	31;31;31;30;30;30;29;23;23	sp|O75369-2|FLNB_HUMAN Isoform 2 of Filamin-B OS=Homo sapiens OX=9606 GN=FLNB;sp|O75369-9|FLNB_HUMAN Isoform 9 of Filamin-B OS=Homo sapiens OX=9606 GN=FLNB;sp|O75369|FLNB_HUMAN Filamin-B OS=Homo sapiens OX=9606 GN=FLNB PE=1 SV=2;sp|O75369-6|FLNB_HUMAN Isof	O75369-2	Isoform 2 of Filamin-B	FLNB	9	33	33	31	31	16	13	20	26	20	31	16	13	20	26	20	30	16	13	19	25	20	26.2	26.2	25.4	275.66	2578	2578;2591;2602;2537;2561;2633;2422;2146;2150	0	323.31	By MS/MS	By MS/MS	By MS/MS	By MS/MS	By MS/MS	By MS/MS	25.2	11.3	9.5	17	19.9
sp|P46940|IQGA1_HUMAN	sp|P46940|IQGA1_HUMAN	3	3	3	sp|P46940|IQGA1_HUMAN Ras GTPase-activating-like protein IQGAP1 OS=Homo sapiens OX=9606 GN=IQGAP1 PE=1 SV=1	P46940	Ras GTPase-activating-like protein IQGAP1	IQGAP1	1	3	3	3	2	1	1	2	1	1	2	1	1	2	1	1	2	1	1	2	1	1	1.8	1.8	1.8	189.25	1657	1657	0	2.3232	By MS/MS	By matching	By MS/MS	By MS/MS	By matching	By matching	1.2	0.7	0.7	1.1	0.5
sp|Q92841|DDX17_HUMAN;sp|Q92841-1|DDX17_HUMAN;sp|Q92841-3|DDX17_HUMAN;sp|Q92841-2|DDX17_HUMAN	sp|Q92841|DDX17_HUMAN;sp|Q92841-1|DDX17_HUMAN;sp|Q92841-3|DDX17_HUMAN;sp|Q92841-2|DDX17_HUMAN	13;12;12;11	13;12;12;11	7;6;6;5	sp|Q92841|DDX17_HUMAN Probable ATP-dependent RNA helicase DDX17 OS=Homo sapiens OX=9606 GN=DDX17 PE=1 SV=2;sp|Q92841-1|DDX17_HUMAN Isoform 2 of Probable ATP-dependent RNA helicase DDX17 OS=Homo sapiens OX=9606 GN=DDX17;sp|Q92841-3|DDX17_HUMAN Isoform 4 of	Q92841	Probable ATP-dependent RNA helicase DDX17	DDX17	4	13	13	7	11	12	13	0	0	0	11	12	13	0	0	0	6	6	7	0	0	0	30.5	30.5	20	80.272	729	729;650;652;652	0	323.31	By MS/MS	By MS/MS	By MS/MS				24.7	25.9	30.5	0	0
sp|P23396|RS3_HUMAN;sp|P23396-2|RS3_HUMAN	sp|P23396|RS3_HUMAN;sp|P23396-2|RS3_HUMAN	13;12	13;12	13;12	sp|P23396|RS3_HUMAN 40S ribosomal protein S3 OS=Homo sapiens OX=9606 GN=RPS3 PE=1 SV=2;sp|P23396-2|RS3_HUMAN Isoform 2 of 40S ribosomal protein S3 OS=Homo sapiens OX=9606 GN=RPS3	P23396	40S ribosomal protein S3	RPS3	2	13	13	13	12	13	13	0	0	1	12	13	13	0	0	1	12	13	13	0	0	1	64.2	64.2	64.2	26.688	243	243;259	0	260.9	By MS/MS	By MS/MS	By MS/MS			By matching	64.2	64.2	64.2	0	0
sp|P46782|RS5_HUMAN	sp|P46782|RS5_HUMAN	6	6	6	sp|P46782|RS5_HUMAN 40S ribosomal protein S5 OS=Homo sapiens OX=9606 GN=RPS5 PE=1 SV=4	P46782	40S ribosomal protein S5	RPS5	1	6	6	6	4	6	5	0	0	0	4	6	5	0	0	0	4	6	5	0	0	0	21.1	21.1	21.1	22.876	204	204	0	27.076	By MS/MS	By MS/MS	By MS/MS				20.6	21.1	16.2	0	0
sp|P23470-2|PTPRG_HUMAN;sp|P23470|PTPRG_HUMAN	sp|P23470-2|PTPRG_HUMAN;sp|P23470|PTPRG_HUMAN	1;1	1;1	1;1	sp|P23470-2|PTPRG_HUMAN Isoform 2 of Receptor-type tyrosine-protein phosphatase gamma OS=Homo sapiens OX=9606 GN=PTPRG;sp|P23470|PTPRG_HUMAN Receptor-type tyrosine-protein phosphatase gamma OS=Homo sapiens OX=9606 GN=PTPRG PE=1 SV=4	P23470-2	Isoform 2 of Receptor-type tyrosine-protein phosphatase gamma	PTPRG	2	1	1	1	1	1	1	1	1	1	1	1	1	1	1	1	1	1	1	1	1	1	0.8	0.8	0.8	158.77	1416	1416;1445	0.0031847	1.3769	By matching	By matching	By MS/MS	By MS/MS	By MS/MS	By MS/MS	0.8	0.8	0.8	0.8	0.8
sp|P18124|RL7_HUMAN	sp|P18124|RL7_HUMAN	13	13	13	sp|P18124|RL7_HUMAN 60S ribosomal protein L7 OS=Homo sapiens OX=9606 GN=RPL7 PE=1 SV=1	P18124	60S ribosomal protein L7	RPL7	1	13	13	13	11	11	11	0	0	0	11	11	11	0	0	0	11	11	11	0	0	0	58.5	58.5	58.5	29.225	248	248	0	85.165	By MS/MS	By MS/MS	By MS/MS				51.6	48.8	51.2	0	0
sp|P50914|RL14_HUMAN	sp|P50914|RL14_HUMAN	6	6	6	sp|P50914|RL14_HUMAN 60S ribosomal protein L14 OS=Homo sapiens OX=9606 GN=RPL14 PE=1 SV=4	P50914	60S ribosomal protein L14	RPL14	1	6	6	6	6	5	5	0	0	0	6	5	5	0	0	0	6	5	5	0	0	0	36.3	36.3	36.3	23.432	215	215	0	323.31	By MS/MS	By MS/MS	By MS/MS				36.3	32.6	32.6	0	0
sp|P21333-2|FLNA_HUMAN;sp|P21333|FLNA_HUMAN	sp|P21333-2|FLNA_HUMAN;sp|P21333|FLNA_HUMAN	23;23	22;22	21;21	sp|P21333-2|FLNA_HUMAN Isoform 2 of Filamin-A OS=Homo sapiens OX=9606 GN=FLNA;sp|P21333|FLNA_HUMAN Filamin-A OS=Homo sapiens OX=9606 GN=FLNA PE=1 SV=4	P21333-2	Isoform 2 of Filamin-A	FLNA	2	23	22	21	21	11	9	12	11	9	20	11	9	12	11	9	19	11	9	12	11	9	16.9	16.5	16	280.01	2639	2639;2647	0	323.31	By MS/MS	By MS/MS	By MS/MS	By MS/MS	By MS/MS	By MS/MS	15.8	8.3	6.4	8.7	8.3
sp|P06748|NPM_HUMAN;sp|P06748-3|NPM_HUMAN;sp|P06748-2|NPM_HUMAN	sp|P06748|NPM_HUMAN;sp|P06748-3|NPM_HUMAN	5;4;2	5;4;2	5;4;2	sp|P06748|NPM_HUMAN Nucleophosmin OS=Homo sapiens OX=9606 GN=NPM1 PE=1 SV=2;sp|P06748-3|NPM_HUMAN Isoform 3 of Nucleophosmin OS=Homo sapiens OX=9606 GN=NPM1	P06748	Nucleophosmin	NPM1	3	5	5	5	4	4	5	0	0	1	4	4	5	0	0	1	4	4	5	0	0	1	23.1	23.1	23.1	32.575	294	294;259;265	0	275.41	By MS/MS	By MS/MS	By MS/MS			By matching	23.1	23.1	23.1	0	0
sp|P58107|EPIPL_HUMAN	sp|P58107|EPIPL_HUMAN	17	17	13	sp|P58107|EPIPL_HUMAN Epiplakin OS=Homo sapiens OX=9606 GN=EPPK1 PE=1 SV=3	P58107	Epiplakin	EPPK1	1	17	17	13	14	13	12	1	1	2	14	13	12	1	1	2	11	9	9	1	1	2	23.9	23.9	18.8	555.65	5088	5088	0	250.79	By MS/MS	By MS/MS	By MS/MS	By MS/MS	By matching	By matching	22.4	20.8	17.2	1.7	1.7
sp|P46777|RL5_HUMAN	sp|P46777|RL5_HUMAN	9	9	9	sp|P46777|RL5_HUMAN 60S ribosomal protein L5 OS=Homo sapiens OX=9606 GN=RPL5 PE=1 SV=3	P46777	60S ribosomal protein L5	RPL5	1	9	9	9	8	9	9	0	0	0	8	9	9	0	0	0	8	9	9	0	0	0	40.1	40.1	40.1	34.362	297	297	0	323.31	By MS/MS	By MS/MS	By MS/MS				37	40.1	40.1	0	0
sp|P08631-3|HCK_HUMAN;sp|P08631-2|HCK_HUMAN;sp|P08631-4|HCK_HUMAN;sp|P08631|HCK_HUMAN	sp|P08631-3|HCK_HUMAN;sp|P08631-2|HCK_HUMAN;sp|P08631-4|HCK_HUMAN;sp|P08631|HCK_HUMAN	1;1;1;1	1;1;1;1	1;1;1;1	sp|P08631-3|HCK_HUMAN Isoform 3 of Tyrosine-protein kinase HCK OS=Homo sapiens OX=9606 GN=HCK;sp|P08631-2|HCK_HUMAN Isoform 2 of Tyrosine-protein kinase HCK OS=Homo sapiens OX=9606 GN=HCK;sp|P08631-4|HCK_HUMAN Isoform 4 of Tyrosine-protein kinase HCK OS=Ho	P08631-3	Isoform 3 of Tyrosine-protein kinase HCK	HCK	4	1	1	1	0	0	0	1	1	1	0	0	0	1	1	1	0	0	0	1	1	1	3	3	3	57.241	504	504;505;525;526	0.0084746	0.6995				By matching	By MS/MS	By matching	0	0	0	3	3
sp|Q00839-2|HNRPU_HUMAN;sp|Q00839|HNRPU_HUMAN	sp|Q00839-2|HNRPU_HUMAN;sp|Q00839|HNRPU_HUMAN	12;11	12;11	12;11	sp|Q00839-2|HNRPU_HUMAN Isoform 2 of Heterogeneous nuclear ribonucleoprotein U OS=Homo sapiens OX=9606 GN=HNRNPU;sp|Q00839|HNRPU_HUMAN Heterogeneous nuclear ribonucleoprotein U OS=Homo sapiens OX=9606 GN=HNRNPU PE=1 SV=6	Q00839-2	Isoform 2 of Heterogeneous nuclear ribonucleoprotein U	HNRNPU	2	12	12	12	11	12	9	0	0	0	11	12	9	0	0	0	11	12	9	0	0	0	25.4	25.4	25.4	88.979	806	806;825	0	215.93	By MS/MS	By MS/MS	By MS/MS				24.2	25.4	19.5	0	0
sp|Q8N1F7|NUP93_HUMAN;sp|Q8N1F7-2|NUP93_HUMAN	sp|Q8N1F7|NUP93_HUMAN;sp|Q8N1F7-2|NUP93_HUMAN	2;1	2;1	2;1	sp|Q8N1F7|NUP93_HUMAN Nuclear pore complex protein Nup93 OS=Homo sapiens OX=9606 GN=NUP93 PE=1 SV=2;sp|Q8N1F7-2|NUP93_HUMAN Isoform 2 of Nuclear pore complex protein Nup93 OS=Homo sapiens OX=9606 GN=NUP93	Q8N1F7	Nuclear pore complex protein Nup93	NUP93	2	2	2	2	0	1	1	0	1	1	0	1	1	0	1	1	0	1	1	0	1	1	2.6	2.6	2.6	93.487	819	819;696	0	1.9054		By matching	By MS/MS		By MS/MS	By matching	0	1.3	1.3	0	1.2
sp|P62241|RS8_HUMAN	sp|P62241|RS8_HUMAN	12	12	12	sp|P62241|RS8_HUMAN 40S ribosomal protein S8 OS=Homo sapiens OX=9606 GN=RPS8 PE=1 SV=2	P62241	40S ribosomal protein S8	RPS8	1	12	12	12	10	11	10	0	0	1	10	11	10	0	0	1	10	11	10	0	0	1	69.7	69.7	69.7	24.205	208	208	0	323.31	By MS/MS	By MS/MS	By MS/MS			By matching	69.7	69.7	56.7	0	0
sp|Q7KZF4|SND1_HUMAN	sp|Q7KZF4|SND1_HUMAN	18	18	18	sp|Q7KZF4|SND1_HUMAN Staphylococcal nuclease domain-containing protein 1 OS=Homo sapiens OX=9606 GN=SND1 PE=1 SV=1	Q7KZF4	Staphylococcal nuclease domain-containing protein 1	SND1	1	18	18	18	17	14	11	1	0	0	17	14	11	1	0	0	17	14	11	1	0	0	37.7	37.7	37.7	102	910	910	0	194.69	By MS/MS	By MS/MS	By MS/MS	By matching			37.7	30.9	19.3	2.4	0
sp|P31943|HNRH1_HUMAN;sp|P52597|HNRPF_HUMAN	sp|P31943|HNRH1_HUMAN	12;2	12;2	6;1	sp|P31943|HNRH1_HUMAN Heterogeneous nuclear ribonucleoprotein H OS=Homo sapiens OX=9606 GN=HNRNPH1 PE=1 SV=4	P31943	Heterogeneous nuclear ribonucleoprotein H	HNRNPH1	2	12	12	6	6	11	12	0	0	0	6	11	12	0	0	0	4	5	6	0	0	0	35.9	35.9	20.3	49.229	449	449;415	0	323.31	By MS/MS	By MS/MS	By MS/MS				18.7	35.6	35.9	0	0
sp|O00571|DDX3X_HUMAN;sp|O00571-2|DDX3X_HUMAN;sp|O15523-2|DDX3Y_HUMAN;sp|O15523|DDX3Y_HUMAN;sp|O15523-3|DDX3Y_HUMAN	sp|O00571|DDX3X_HUMAN;sp|O00571-2|DDX3X_HUMAN;sp|O15523-2|DDX3Y_HUMAN;sp|O15523|DDX3Y_HUMAN	12;10;7;7;1	11;9;6;6;1	11;9;6;6;1	sp|O00571|DDX3X_HUMAN ATP-dependent RNA helicase DDX3X OS=Homo sapiens OX=9606 GN=DDX3X PE=1 SV=3;sp|O00571-2|DDX3X_HUMAN Isoform 2 of ATP-dependent RNA helicase DDX3X OS=Homo sapiens OX=9606 GN=DDX3X;sp|O15523-2|DDX3Y_HUMAN Isoform 2 of ATP-dependent RNA	O00571	ATP-dependent RNA helicase DDX3X	DDX3X	5	12	11	11	11	11	10	0	0	0	10	10	9	0	0	0	10	10	9	0	0	0	31.3	29.6	29.6	73.243	662	662;646;657;660;291	0	92.028	By MS/MS	By MS/MS	By MS/MS				29.8	29.8	25.2	0	0
sp|P62318-2|SMD3_HUMAN;sp|P62318|SMD3_HUMAN	sp|P62318-2|SMD3_HUMAN;sp|P62318|SMD3_HUMAN	3;3	3;3	3;3	sp|P62318-2|SMD3_HUMAN Isoform 2 of Small nuclear ribonucleoprotein Sm D3 OS=Homo sapiens OX=9606 GN=SNRPD3;sp|P62318|SMD3_HUMAN Small nuclear ribonucleoprotein Sm D3 OS=Homo sapiens OX=9606 GN=SNRPD3 PE=1 SV=1	P62318-2	Isoform 2 of Small nuclear ribonucleoprotein Sm D3	SNRPD3	2	3	3	3	3	3	3	0	0	0	3	3	3	0	0	0	3	3	3	0	0	0	50	50	50	13.291	120	120;126	0	13.516	By MS/MS	By MS/MS	By MS/MS				50	50	50	0	0
sp|Q01082|SPTB2_HUMAN;sp|Q01082-2|SPTB2_HUMAN;sp|P11277-3|SPTB1_HUMAN;sp|P11277|SPTB1_HUMAN;sp|P11277-2|SPTB1_HUMAN	sp|Q01082|SPTB2_HUMAN;sp|Q01082-2|SPTB2_HUMAN	26;22;1;1;1	26;22;1;1;1	4;0;0;0;0	sp|Q01082|SPTB2_HUMAN Spectrin beta chain, non-erythrocytic 1 OS=Homo sapiens OX=9606 GN=SPTBN1 PE=1 SV=2;sp|Q01082-2|SPTB2_HUMAN Isoform Short of Spectrin beta chain, non-erythrocytic 1 OS=Homo sapiens OX=9606 GN=SPTBN1	Q01082	Spectrin beta chain, non-erythrocytic 1	SPTBN1	5	26	26	4	26	17	16	6	7	5	26	17	16	6	7	5	4	4	3	0	0	0	17.9	17.9	2.6	274.61	2364	2364;2168;2106;2137;2328	0	323.31	By MS/MS	By MS/MS	By MS/MS	By MS/MS	By matching	By MS/MS	17.9	10.9	10.3	3.1	3.8
sp|P61978-3|HNRPK_HUMAN;sp|P61978|HNRPK_HUMAN;sp|P61978-2|HNRPK_HUMAN	sp|P61978-3|HNRPK_HUMAN;sp|P61978|HNRPK_HUMAN;sp|P61978-2|HNRPK_HUMAN	10;10;10	10;10;10	10;10;10	sp|P61978-3|HNRPK_HUMAN Isoform 3 of Heterogeneous nuclear ribonucleoprotein K OS=Homo sapiens OX=9606 GN=HNRNPK;sp|P61978|HNRPK_HUMAN Heterogeneous nuclear ribonucleoprotein K OS=Homo sapiens OX=9606 GN=HNRNPK PE=1 SV=1;sp|P61978-2|HNRPK_HUMAN Isoform 2 o	P61978-3	Isoform 3 of Heterogeneous nuclear ribonucleoprotein K	HNRNPK	3	10	10	10	9	9	10	0	0	0	9	9	10	0	0	0	9	9	10	0	0	0	37.7	37.7	37.7	48.562	440	440;463;464	0	323.31	By MS/MS	By MS/MS	By MS/MS				37.3	33.2	37.7	0	0
sp|P62263|RS14_HUMAN	sp|P62263|RS14_HUMAN	5	5	5	sp|P62263|RS14_HUMAN 40S ribosomal protein S14 OS=Homo sapiens OX=9606 GN=RPS14 PE=1 SV=3	P62263	40S ribosomal protein S14	RPS14	1	5	5	5	5	4	4	0	0	0	5	4	4	0	0	0	5	4	4	0	0	0	37.1	37.1	37.1	16.273	151	151	0	30.255	By MS/MS	By MS/MS	By MS/MS				37.1	37.1	37.1	0	0
sp|Q02543|RL18A_HUMAN	sp|Q02543|RL18A_HUMAN	4	4	4	sp|Q02543|RL18A_HUMAN 60S ribosomal protein L18a OS=Homo sapiens OX=9606 GN=RPL18A PE=1 SV=2	Q02543	60S ribosomal protein L18a	RPL18A	1	4	4	4	3	4	1	0	0	0	3	4	1	0	0	0	3	4	1	0	0	0	25.6	25.6	25.6	20.762	176	176	0	110.15	By MS/MS	By MS/MS	By matching				23.9	25.6	5.7	0	0
sp|Q02878|RL6_HUMAN	sp|Q02878|RL6_HUMAN	5	5	5	sp|Q02878|RL6_HUMAN 60S ribosomal protein L6 OS=Homo sapiens OX=9606 GN=RPL6 PE=1 SV=3	Q02878	60S ribosomal protein L6	RPL6	1	5	5	5	3	4	5	0	0	0	3	4	5	0	0	0	3	4	5	0	0	0	26.4	26.4	26.4	32.728	288	288	0	85.786	By matching	By MS/MS	By MS/MS				19.1	24.3	26.4	0	0
sp|O43390-4|HNRPR_HUMAN;sp|O43390|HNRPR_HUMAN;sp|O43390-2|HNRPR_HUMAN;sp|O43390-3|HNRPR_HUMAN	sp|O43390-4|HNRPR_HUMAN;sp|O43390|HNRPR_HUMAN;sp|O43390-2|HNRPR_HUMAN;sp|O43390-3|HNRPR_HUMAN	9;9;9;7	9;9;9;7	5;5;5;4	sp|O43390-4|HNRPR_HUMAN Isoform 4 of Heterogeneous nuclear ribonucleoprotein R OS=Homo sapiens OX=9606 GN=HNRNPR;sp|O43390|HNRPR_HUMAN Heterogeneous nuclear ribonucleoprotein R OS=Homo sapiens OX=9606 GN=HNRNPR PE=1 SV=1;sp|O43390-2|HNRPR_HUMAN Isoform 2 o	O43390-4	Isoform 4 of Heterogeneous nuclear ribonucleoprotein R	HNRNPR	4	9	9	5	9	9	7	0	0	0	9	9	7	0	0	0	5	5	4	0	0	0	20.9	20.9	16.1	59.952	535	535;633;636;595	0	166.88	By MS/MS	By MS/MS	By MS/MS				20.9	20.9	17.6	0	0
sp|P67809|YBOX1_HUMAN;sp|Q9Y2T7|YBOX2_HUMAN	sp|P67809|YBOX1_HUMAN	14;1	14;1	12;0	sp|P67809|YBOX1_HUMAN Y-box-binding protein 1 OS=Homo sapiens OX=9606 GN=YBX1 PE=1 SV=3	P67809	Y-box-binding protein 1	YBX1	2	14	14	12	13	13	13	0	0	0	13	13	13	0	0	0	12	11	12	0	0	0	59.3	59.3	50.6	35.924	324	324;364	0	222.78	By MS/MS	By MS/MS	By MS/MS				56.8	59.3	56.8	0	0
sp|P62888|RL30_HUMAN	sp|P62888|RL30_HUMAN	3	3	3	sp|P62888|RL30_HUMAN 60S ribosomal protein L30 OS=Homo sapiens OX=9606 GN=RPL30 PE=1 SV=2	P62888	60S ribosomal protein L30	RPL30	1	3	3	3	3	3	3	0	0	0	3	3	3	0	0	0	3	3	3	0	0	0	58.3	58.3	58.3	12.784	115	115	0	172.3	By MS/MS	By MS/MS	By MS/MS				58.3	58.3	58.3	0	0
sp|Q12906-5|ILF3_HUMAN;sp|Q12906-4|ILF3_HUMAN;sp|Q12906-2|ILF3_HUMAN;sp|Q12906-6|ILF3_HUMAN;sp|Q12906-3|ILF3_HUMAN;sp|Q12906|ILF3_HUMAN;sp|Q12906-7|ILF3_HUMAN;sp|Q96SI9-2|STRBP_HUMAN;sp|Q96SI9|STRBP_HUMAN	sp|Q12906-5|ILF3_HUMAN;sp|Q12906-4|ILF3_HUMAN;sp|Q12906-2|ILF3_HUMAN;sp|Q12906-6|ILF3_HUMAN;sp|Q12906-3|ILF3_HUMAN;sp|Q12906|ILF3_HUMAN;sp|Q12906-7|ILF3_HUMAN	9;9;9;9;9;9;9;3;3	9;9;9;9;9;9;9;3;3	8;8;8;8;8;8;8;2;2	sp|Q12906-5|ILF3_HUMAN Isoform 5 of Interleukin enhancer-binding factor 3 OS=Homo sapiens OX=9606 GN=ILF3;sp|Q12906-4|ILF3_HUMAN Isoform 4 of Interleukin enhancer-binding factor 3 OS=Homo sapiens OX=9606 GN=ILF3;sp|Q12906-2|ILF3_HUMAN Isoform 2 of Interleu	Q12906-5	Isoform 5 of Interleukin enhancer-binding factor 3	ILF3	9	9	9	8	8	9	9	0	0	0	8	9	9	0	0	0	7	8	8	0	0	0	20.3	20.3	19.1	74.606	690	690;698;702;706;764;894;898;658;672	0	160.34	By MS/MS	By MS/MS	By MS/MS				20.1	20.3	20.3	0	0
sp|P11940|PABP1_HUMAN;sp|P11940-2|PABP1_HUMAN;sp|Q9H361|PABP3_HUMAN	sp|P11940|PABP1_HUMAN;sp|P11940-2|PABP1_HUMAN	12;10;1	12;10;1	9;7;1	sp|P11940|PABP1_HUMAN Polyadenylate-binding protein 1 OS=Homo sapiens OX=9606 GN=PABPC1 PE=1 SV=2;sp|P11940-2|PABP1_HUMAN Isoform 2 of Polyadenylate-binding protein 1 OS=Homo sapiens OX=9606 GN=PABPC1	P11940	Polyadenylate-binding protein 1	PABPC1	3	12	12	9	9	11	10	0	0	2	9	11	10	0	0	2	7	9	8	0	0	2	26.6	26.6	22.8	70.67	636	636;547;631	0	323.31	By MS/MS	By MS/MS	By MS/MS			By matching	21.1	26.4	23.3	0	0
sp|P62249|RS16_HUMAN	sp|P62249|RS16_HUMAN	7	7	7	sp|P62249|RS16_HUMAN 40S ribosomal protein S16 OS=Homo sapiens OX=9606 GN=RPS16 PE=1 SV=2	P62249	40S ribosomal protein S16	RPS16	1	7	7	7	7	6	6	0	0	1	7	6	6	0	0	1	7	6	6	0	0	1	48.6	48.6	48.6	16.445	146	146	0	87.934	By MS/MS	By MS/MS	By MS/MS			By matching	48.6	43.2	39	0	0
sp|O75390|CISY_HUMAN	sp|O75390|CISY_HUMAN	5	5	5	sp|O75390|CISY_HUMAN Citrate synthase, mitochondrial OS=Homo sapiens OX=9606 GN=CS PE=1 SV=2	O75390	Citrate synthase, mitochondrial	CS	1	5	5	5	3	2	2	2	2	5	3	2	2	2	2	5	3	2	2	2	2	5	23	23	23	51.712	466	466	0	176.87	By matching	By MS/MS	By MS/MS	By MS/MS	By MS/MS	By MS/MS	15	6.7	6.7	12.4	12.4
sp|Q14152-2|EIF3A_HUMAN;sp|Q14152|EIF3A_HUMAN	sp|Q14152-2|EIF3A_HUMAN;sp|Q14152|EIF3A_HUMAN	28;28	28;28	28;28	sp|Q14152-2|EIF3A_HUMAN Isoform 2 of Eukaryotic translation initiation factor 3 subunit A OS=Homo sapiens OX=9606 GN=EIF3A;sp|Q14152|EIF3A_HUMAN Eukaryotic translation initiation factor 3 subunit A OS=Homo sapiens OX=9606 GN=EIF3A PE=1 SV=1	Q14152-2	Isoform 2 of Eukaryotic translation initiation factor 3 subunit A	EIF3A	2	28	28	28	20	25	20	1	2	3	20	25	20	1	2	3	20	25	20	1	2	3	23.2	23.2	23.2	162.63	1348	1348;1382	0	323.31	By MS/MS	By MS/MS	By MS/MS	By matching	By matching	By matching	17.2	19.7	14.5	0.7	1.6
sp|P52272-2|HNRPM_HUMAN;sp|P52272|HNRPM_HUMAN	sp|P52272-2|HNRPM_HUMAN;sp|P52272|HNRPM_HUMAN	9;9	9;9	9;9	sp|P52272-2|HNRPM_HUMAN Isoform 2 of Heterogeneous nuclear ribonucleoprotein M OS=Homo sapiens OX=9606 GN=HNRNPM;sp|P52272|HNRPM_HUMAN Heterogeneous nuclear ribonucleoprotein M OS=Homo sapiens OX=9606 GN=HNRNPM PE=1 SV=3	P52272-2	Isoform 2 of Heterogeneous nuclear ribonucleoprotein M	HNRNPM	2	9	9	9	8	9	9	0	0	0	8	9	9	0	0	0	8	9	9	0	0	0	18.1	18.1	18.1	73.62	691	691;730	0	116.55	By MS/MS	By MS/MS	By MS/MS				16.1	18.1	18.1	0	0
sp|P61247|RS3A_HUMAN	sp|P61247|RS3A_HUMAN	7	7	7	sp|P61247|RS3A_HUMAN 40S ribosomal protein S3a OS=Homo sapiens OX=9606 GN=RPS3A PE=1 SV=2	P61247	40S ribosomal protein S3a	RPS3A	1	7	7	7	6	6	6	1	0	1	6	6	6	1	0	1	6	6	6	1	0	1	39.4	39.4	39.4	29.945	264	264	0	106.62	By MS/MS	By MS/MS	By MS/MS	By MS/MS		By matching	32.2	32.2	32.2	7.2	0
sp|P84103-2|SRSF3_HUMAN;sp|P84103|SRSF3_HUMAN	sp|P84103-2|SRSF3_HUMAN;sp|P84103|SRSF3_HUMAN	5;5	5;5	4;4	sp|P84103-2|SRSF3_HUMAN Isoform 2 of Serine/arginine-rich splicing factor 3 OS=Homo sapiens OX=9606 GN=SRSF3;sp|P84103|SRSF3_HUMAN Serine/arginine-rich splicing factor 3 OS=Homo sapiens OX=9606 GN=SRSF3 PE=1 SV=1	P84103-2	Isoform 2 of Serine/arginine-rich splicing factor 3	SRSF3	2	5	5	4	5	5	3	0	0	0	5	5	3	0	0	0	4	4	3	0	0	0	53.2	53.2	53.2	14.203	124	124;164	0	12.188	By MS/MS	By MS/MS	By MS/MS				53.2	53.2	44.4	0	0
sp|Q8NBB4-2|ZSCA1_HUMAN;sp|Q8NBB4|ZSCA1_HUMAN	sp|Q8NBB4-2|ZSCA1_HUMAN;sp|Q8NBB4|ZSCA1_HUMAN	1;1	1;1	1;1	sp|Q8NBB4-2|ZSCA1_HUMAN Isoform 2 of Zinc finger and SCAN domain-containing protein 1 OS=Homo sapiens OX=9606 GN=ZSCAN1;sp|Q8NBB4|ZSCA1_HUMAN Zinc finger and SCAN domain-containing protein 1 OS=Homo sapiens OX=9606 GN=ZSCAN1 PE=1 SV=2	Q8NBB4-2	Isoform 2 of Zinc finger and SCAN domain-containing protein 1	ZSCAN1	2	1	1	1	1	1	1	1	1	0	1	1	1	1	1	0	1	1	1	1	1	0	10.7	10.7	10.7	20.139	178	178;408	0.0086313	0.72533	By MS/MS	By matching	By MS/MS	By MS/MS	By matching		10.7	10.7	10.7	10.7	10.7
sp|P23246|SFPQ_HUMAN;sp|P23246-2|SFPQ_HUMAN	sp|P23246|SFPQ_HUMAN;sp|P23246-2|SFPQ_HUMAN	8;6	8;6	8;6	sp|P23246|SFPQ_HUMAN Splicing factor, proline- and glutamine-rich OS=Homo sapiens OX=9606 GN=SFPQ PE=1 SV=2;sp|P23246-2|SFPQ_HUMAN Isoform Short of Splicing factor, proline- and glutamine-rich OS=Homo sapiens OX=9606 GN=SFPQ	P23246	Splicing factor, proline- and glutamine-rich	SFPQ	2	8	8	8	8	8	8	0	0	0	8	8	8	0	0	0	8	8	8	0	0	0	13.3	13.3	13.3	76.149	707	707;669	0	19.324	By MS/MS	By MS/MS	By MS/MS				13.3	13.3	13.3	0	0
sp|P12814-2|ACTN1_HUMAN;sp|P12814|ACTN1_HUMAN;sp|P12814-3|ACTN1_HUMAN;sp|P12814-4|ACTN1_HUMAN	sp|P12814-2|ACTN1_HUMAN;sp|P12814|ACTN1_HUMAN;sp|P12814-3|ACTN1_HUMAN;sp|P12814-4|ACTN1_HUMAN	16;16;16;16	8;8;8;8	7;7;7;7	sp|P12814-2|ACTN1_HUMAN Isoform 2 of Alpha-actinin-1 OS=Homo sapiens OX=9606 GN=ACTN1;sp|P12814|ACTN1_HUMAN Alpha-actinin-1 OS=Homo sapiens OX=9606 GN=ACTN1 PE=1 SV=2;sp|P12814-3|ACTN1_HUMAN Isoform 3 of Alpha-actinin-1 OS=Homo sapiens OX=9606 GN=ACTN1;sp|	P12814-2	Isoform 2 of Alpha-actinin-1	ACTN1	4	16	8	7	15	9	10	10	13	13	7	4	4	5	6	6	7	4	4	5	6	6	26.6	14.3	11.4	102.71	887	887;892;914;930	0	323.31	By MS/MS	By MS/MS	By MS/MS	By MS/MS	By MS/MS	By MS/MS	23.7	13.2	15.8	14.3	20.2
sp|Q9UJA2-2|CRLS1_HUMAN;sp|Q9UJA2|CRLS1_HUMAN	sp|Q9UJA2-2|CRLS1_HUMAN;sp|Q9UJA2|CRLS1_HUMAN	1;1	1;1	1;1	sp|Q9UJA2-2|CRLS1_HUMAN Isoform 2 of Cardiolipin synthase (CMP-forming) OS=Homo sapiens OX=9606 GN=CRLS1;sp|Q9UJA2|CRLS1_HUMAN Cardiolipin synthase (CMP-forming) OS=Homo sapiens OX=9606 GN=CRLS1 PE=1 SV=1	Q9UJA2-2	Isoform 2 of Cardiolipin synthase (CMP-forming)	CRLS1	2	1	1	1	1	1	1	1	1	1	1	1	1	1	1	1	1	1	1	1	1	1	5.9	5.9	5.9	22.583	202	202;301	0.003003	1.1494	By MS/MS	By matching	By matching	By matching	By matching	By matching	5.9	5.9	5.9	5.9	5.9
sp|P26599|PTBP1_HUMAN;sp|P26599-2|PTBP1_HUMAN;sp|P26599-3|PTBP1_HUMAN;sp|O95758-7|PTBP3_HUMAN;sp|O95758-1|PTBP3_HUMAN;sp|O95758-6|PTBP3_HUMAN;sp|O95758-2|PTBP3_HUMAN;sp|O95758|PTBP3_HUMAN;sp|O95758-5|PTBP3_HUMAN;sp|O95758-4|PTBP3_HUMAN	sp|P26599|PTBP1_HUMAN;sp|P26599-2|PTBP1_HUMAN;sp|P26599-3|PTBP1_HUMAN	7;7;7;1;1;1;1;1;1;1	7;7;7;1;1;1;1;1;1;1	7;7;7;1;1;1;1;1;1;1	sp|P26599|PTBP1_HUMAN Polypyrimidine tract-binding protein 1 OS=Homo sapiens OX=9606 GN=PTBP1 PE=1 SV=1;sp|P26599-2|PTBP1_HUMAN Isoform 2 of Polypyrimidine tract-binding protein 1 OS=Homo sapiens OX=9606 GN=PTBP1;sp|P26599-3|PTBP1_HUMAN Isoform 3 of Polypy	P26599	Polypyrimidine tract-binding protein 1	PTBP1	10	7	7	7	7	7	6	0	0	0	7	7	6	0	0	0	7	7	6	0	0	0	28.4	28.4	28.4	57.221	531	531;550;557;457;521;524;547;552;555;558	0	172.97	By MS/MS	By MS/MS	By MS/MS				28.4	28.4	24.9	0	0
sp|P62269|RS18_HUMAN	sp|P62269|RS18_HUMAN	4	4	4	sp|P62269|RS18_HUMAN 40S ribosomal protein S18 OS=Homo sapiens OX=9606 GN=RPS18 PE=1 SV=3	P62269	40S ribosomal protein S18	RPS18	1	4	4	4	2	3	3	0	0	0	2	3	3	0	0	0	2	3	3	0	0	0	27	27	27	17.718	152	152	0	14.039	By MS/MS	By MS/MS	By MS/MS				11.2	21.7	21.7	0	0
sp|P10809|CH60_HUMAN;sp|P10809-2|CH60_HUMAN	sp|P10809|CH60_HUMAN	6;1	6;1	6;1	sp|P10809|CH60_HUMAN 60 kDa heat shock protein, mitochondrial OS=Homo sapiens OX=9606 GN=HSPD1 PE=1 SV=2	P10809	60 kDa heat shock protein, mitochondrial	HSPD1	2	6	6	6	5	4	6	2	3	5	5	4	6	2	3	5	5	4	6	2	3	5	22.9	22.9	22.9	61.054	573	573;158	0	117.56	By MS/MS	By MS/MS	By MS/MS	By MS/MS	By MS/MS	By MS/MS	18.3	13.6	22.9	6.8	11.5
sp|Q9NR30|DDX21_HUMAN;sp|Q9NR30-2|DDX21_HUMAN	sp|Q9NR30|DDX21_HUMAN;sp|Q9NR30-2|DDX21_HUMAN	9;8	9;8	7;6	sp|Q9NR30|DDX21_HUMAN Nucleolar RNA helicase 2 OS=Homo sapiens OX=9606 GN=DDX21 PE=1 SV=5;sp|Q9NR30-2|DDX21_HUMAN Isoform 2 of Nucleolar RNA helicase 2 OS=Homo sapiens OX=9606 GN=DDX21	Q9NR30	Nucleolar RNA helicase 2	DDX21	2	9	9	7	9	8	8	0	0	0	9	8	8	0	0	0	7	6	6	0	0	0	18.6	18.6	16.1	87.343	783	783;715	0	323.31	By MS/MS	By MS/MS	By MS/MS				18.6	15.6	15.6	0	0
sp|P17844|DDX5_HUMAN;sp|P17844-2|DDX5_HUMAN	sp|P17844|DDX5_HUMAN;sp|P17844-2|DDX5_HUMAN	13;12	7;6	7;6	sp|P17844|DDX5_HUMAN Probable ATP-dependent RNA helicase DDX5 OS=Homo sapiens OX=9606 GN=DDX5 PE=1 SV=1;sp|P17844-2|DDX5_HUMAN Isoform 2 of Probable ATP-dependent RNA helicase DDX5 OS=Homo sapiens OX=9606 GN=DDX5	P17844	Probable ATP-dependent RNA helicase DDX5	DDX5	2	13	7	7	11	13	12	0	0	0	6	7	6	0	0	0	6	7	6	0	0	0	29.8	17.4	17.4	69.147	614	614;535	0	201.93	By MS/MS	By MS/MS	By MS/MS				24.3	29.8	27	0	0
sp|P49721|PSB2_HUMAN	sp|P49721|PSB2_HUMAN	3	3	3	sp|P49721|PSB2_HUMAN Proteasome subunit beta type-2 OS=Homo sapiens OX=9606 GN=PSMB2 PE=1 SV=1	P49721	Proteasome subunit beta type-2	PSMB2	1	3	3	3	3	2	3	0	3	1	3	2	3	0	3	1	3	2	3	0	3	1	17.4	17.4	17.4	22.836	201	201	0	28.152	By MS/MS	By MS/MS	By MS/MS		By matching	By matching	17.4	10	17.4	0	17.4
sp|P55884|EIF3B_HUMAN;sp|P55884-2|EIF3B_HUMAN	sp|P55884|EIF3B_HUMAN;sp|P55884-2|EIF3B_HUMAN	8;8	8;8	8;8	sp|P55884|EIF3B_HUMAN Eukaryotic translation initiation factor 3 subunit B OS=Homo sapiens OX=9606 GN=EIF3B PE=1 SV=3;sp|P55884-2|EIF3B_HUMAN Isoform 2 of Eukaryotic translation initiation factor 3 subunit B OS=Homo sapiens OX=9606 GN=EIF3B	P55884	Eukaryotic translation initiation factor 3 subunit B	EIF3B	2	8	8	8	8	8	7	5	6	6	8	8	7	5	6	6	8	8	7	5	6	6	16.2	16.2	16.2	92.48	814	814;873	0	323.31	By MS/MS	By MS/MS	By MS/MS	By MS/MS	By MS/MS	By matching	16.2	16.2	14.3	7.5	8.6
sp|P51991|ROA3_HUMAN	sp|P51991|ROA3_HUMAN	6	6	4	sp|P51991|ROA3_HUMAN Heterogeneous nuclear ribonucleoprotein A3 OS=Homo sapiens OX=9606 GN=HNRNPA3 PE=1 SV=2	P51991	Heterogeneous nuclear ribonucleoprotein A3	HNRNPA3	1	6	6	4	5	6	6	0	0	2	5	6	6	0	0	2	4	4	4	0	0	1	21.4	21.4	8.5	39.594	378	378	0	33.455	By MS/MS	By MS/MS	By MS/MS			By MS/MS	14.3	21.4	21.4	0	0
sp|Q92945|FUBP2_HUMAN	sp|Q92945|FUBP2_HUMAN	10	10	10	sp|Q92945|FUBP2_HUMAN Far upstream element-binding protein 2 OS=Homo sapiens OX=9606 GN=KHSRP PE=1 SV=4	Q92945	Far upstream element-binding protein 2	KHSRP	1	10	10	10	4	7	9	1	2	2	4	7	9	1	2	2	4	7	9	1	2	2	30.5	30.5	30.5	73.114	711	711	0	323.31	By matching	By MS/MS	By MS/MS	By matching	By matching	By matching	12.5	23.9	26	1.5	5.8
sp|P49368|TCPG_HUMAN;sp|P49368-2|TCPG_HUMAN	sp|P49368|TCPG_HUMAN;sp|P49368-2|TCPG_HUMAN	8;7	8;7	8;7	sp|P49368|TCPG_HUMAN T-complex protein 1 subunit gamma OS=Homo sapiens OX=9606 GN=CCT3 PE=1 SV=4;sp|P49368-2|TCPG_HUMAN Isoform 2 of T-complex protein 1 subunit gamma OS=Homo sapiens OX=9606 GN=CCT3	P49368	T-complex protein 1 subunit gamma	CCT3	2	8	8	8	7	4	2	3	3	2	7	4	2	3	3	2	7	4	2	3	3	2	20.7	20.7	20.7	60.533	545	545;507	0	32.616	By MS/MS	By MS/MS	By MS/MS	By MS/MS	By matching	By matching	18.9	10.1	5.3	7.5	8.3
sp|Q9Y3U8|RL36_HUMAN	sp|Q9Y3U8|RL36_HUMAN	6	6	6	sp|Q9Y3U8|RL36_HUMAN 60S ribosomal protein L36 OS=Homo sapiens OX=9606 GN=RPL36 PE=1 SV=3	Q9Y3U8	60S ribosomal protein L36	RPL36	1	6	6	6	6	6	5	0	0	0	6	6	5	0	0	0	6	6	5	0	0	0	69.5	69.5	69.5	12.254	105	105	0	8.9992	By MS/MS	By MS/MS	By MS/MS				69.5	69.5	58.1	0	0
sp|Q6X4W1-4|NSMF_HUMAN;sp|Q6X4W1-6|NSMF_HUMAN;sp|Q6X4W1-3|NSMF_HUMAN;sp|Q6X4W1-2|NSMF_HUMAN;sp|Q6X4W1|NSMF_HUMAN	sp|Q6X4W1-4|NSMF_HUMAN;sp|Q6X4W1-6|NSMF_HUMAN;sp|Q6X4W1-3|NSMF_HUMAN;sp|Q6X4W1-2|NSMF_HUMAN;sp|Q6X4W1|NSMF_HUMAN	1;1;1;1;1	1;1;1;1;1	1;1;1;1;1	sp|Q6X4W1-4|NSMF_HUMAN Isoform 4 of NMDA receptor synaptonuclear signaling and neuronal migration factor OS=Homo sapiens OX=9606 GN=NSMF;sp|Q6X4W1-6|NSMF_HUMAN Isoform 6 of NMDA receptor synaptonuclear signaling and neuronal migration factor OS=Homo sapien	Q6X4W1-4	Isoform 4 of NMDA receptor synaptonuclear signaling and neuronal migration factor	NSMF	5	1	1	1	0	1	1	0	1	0	0	1	1	0	1	0	0	1	1	0	1	0	1.2	1.2	1.2	56.604	500	500;505;507;528;530	0	1.8417		By MS/MS	By matching		By matching		0	1.2	1.2	0	1.2
sp|O14818|PSA7_HUMAN;sp|O14818-4|PSA7_HUMAN;sp|O14818-2|PSA7_HUMAN	sp|O14818|PSA7_HUMAN;sp|O14818-4|PSA7_HUMAN;sp|O14818-2|PSA7_HUMAN	4;3;2	4;3;2	3;2;1	sp|O14818|PSA7_HUMAN Proteasome subunit alpha type-7 OS=Homo sapiens OX=9606 GN=PSMA7 PE=1 SV=1;sp|O14818-4|PSA7_HUMAN Isoform 3 of Proteasome subunit alpha type-7 OS=Homo sapiens OX=9606 GN=PSMA7;sp|O14818-2|PSA7_HUMAN Isoform 2 of Proteasome subunit alph	O14818	Proteasome subunit alpha type-7	PSMA7	3	4	4	3	4	4	4	3	3	2	4	4	4	3	3	2	3	3	3	2	2	1	25.8	25.8	20.2	27.887	248	248;149;178	0	134.12	By MS/MS	By MS/MS	By MS/MS	By MS/MS	By MS/MS	By matching	25.8	25.8	25.8	17.3	17.3
sp|P28074-3|PSB5_HUMAN;sp|P28074|PSB5_HUMAN	sp|P28074-3|PSB5_HUMAN;sp|P28074|PSB5_HUMAN	5;5	5;5	5;5	sp|P28074-3|PSB5_HUMAN Isoform 3 of Proteasome subunit beta type-5 OS=Homo sapiens OX=9606 GN=PSMB5;sp|P28074|PSB5_HUMAN Proteasome subunit beta type-5 OS=Homo sapiens OX=9606 GN=PSMB5 PE=1 SV=3	P28074-3	Isoform 3 of Proteasome subunit beta type-5	PSMB5	2	5	5	5	5	5	3	0	1	1	5	5	3	0	1	1	5	5	3	0	1	1	51.2	51.2	51.2	17.782	160	160;263	0	66.435	By MS/MS	By MS/MS	By MS/MS		By matching	By matching	51.2	51.2	28.1	0	8.8
sp|Q13464|ROCK1_HUMAN	sp|Q13464|ROCK1_HUMAN	19	19	17	sp|Q13464|ROCK1_HUMAN Rho-associated protein kinase 1 OS=Homo sapiens OX=9606 GN=ROCK1 PE=1 SV=1	Q13464	Rho-associated protein kinase 1	ROCK1	1	19	19	17	15	18	15	9	13	10	15	18	15	9	13	10	14	16	13	7	11	8	21.5	21.5	19.6	158.17	1354	1354	0	323.31	By MS/MS	By MS/MS	By MS/MS	By MS/MS	By MS/MS	By MS/MS	17.3	20.8	17.9	8.5	12.4
sp|P26641|EF1G_HUMAN;sp|P26641-2|EF1G_HUMAN	sp|P26641|EF1G_HUMAN;sp|P26641-2|EF1G_HUMAN	5;5	5;5	5;5	sp|P26641|EF1G_HUMAN Elongation factor 1-gamma OS=Homo sapiens OX=9606 GN=EEF1G PE=1 SV=3;sp|P26641-2|EF1G_HUMAN Isoform 2 of Elongation factor 1-gamma OS=Homo sapiens OX=9606 GN=EEF1G	P26641	Elongation factor 1-gamma	EEF1G	2	5	5	5	5	5	5	3	2	3	5	5	5	3	2	3	5	5	5	3	2	3	12.4	12.4	12.4	50.118	437	437;487	0	17.252	By MS/MS	By MS/MS	By MS/MS	By MS/MS	By matching	By MS/MS	12.4	12.4	12.4	9.6	6.9
sp|Q15717|ELAV1_HUMAN;sp|Q15717-2|ELAV1_HUMAN;sp|Q12926-2|ELAV2_HUMAN;sp|Q12926|ELAV2_HUMAN;sp|P26378-4|ELAV4_HUMAN;sp|P26378-2|ELAV4_HUMAN;sp|P26378-5|ELAV4_HUMAN;sp|P26378-1|ELAV4_HUMAN;sp|P26378-3|ELAV4_HUMAN;sp|P26378|ELAV4_HUMAN	sp|Q15717|ELAV1_HUMAN;sp|Q15717-2|ELAV1_HUMAN	6;6;1;1;1;1;1;1;1;1	6;6;1;1;1;1;1;1;1;1	6;6;1;1;1;1;1;1;1;1	sp|Q15717|ELAV1_HUMAN ELAV-like protein 1 OS=Homo sapiens OX=9606 GN=ELAVL1 PE=1 SV=2;sp|Q15717-2|ELAV1_HUMAN Isoform 2 of ELAV-like protein 1 OS=Homo sapiens OX=9606 GN=ELAVL1	Q15717	ELAV-like protein 1	ELAVL1	10	6	6	6	6	5	5	0	0	0	6	5	5	0	0	0	6	5	5	0	0	0	31.9	31.9	31.9	36.091	326	326;353;346;359;366;366;369;380;383;385	0	47.322	By MS/MS	By MS/MS	By MS/MS				31.9	22.7	22.7	0	0
sp|Q15366-7|PCBP2_HUMAN;sp|Q15366-8|PCBP2_HUMAN;sp|Q15366-4|PCBP2_HUMAN;sp|Q15366-5|PCBP2_HUMAN;sp|Q15366-6|PCBP2_HUMAN;sp|Q15366-3|PCBP2_HUMAN;sp|Q15366|PCBP2_HUMAN;sp|Q15366-2|PCBP2_HUMAN;sp|P57721-2|PCBP3_HUMAN;sp|P57721-3|PCBP3_HUMAN;sp|P57721-5|PCBP3_HUMAN;sp|Q15365|PCBP1_HUMAN;sp|P57721-4|PCBP3_HUMAN;sp|P57721|PCBP3_HUMAN	sp|Q15366-7|PCBP2_HUMAN;sp|Q15366-8|PCBP2_HUMAN;sp|Q15366-4|PCBP2_HUMAN;sp|Q15366-5|PCBP2_HUMAN;sp|Q15366-6|PCBP2_HUMAN;sp|Q15366-3|PCBP2_HUMAN;sp|Q15366|PCBP2_HUMAN;sp|Q15366-2|PCBP2_HUMAN;sp|P57721-2|PCBP3_HUMAN;sp|P57721-3|PCBP3_HUMAN;sp|P57721-5|PCBP3_HUMAN;sp|Q15365|PCBP1_HUMAN;sp|P57721-4|PCBP3_HUMAN;sp|P57721|PCBP3_HUMAN	4;4;4;4;4;4;4;4;2;2;2;2;2;2	4;4;4;4;4;4;4;4;2;2;2;2;2;2	4;4;4;4;4;4;4;4;2;2;2;2;2;2	sp|Q15366-7|PCBP2_HUMAN Isoform 7 of Poly(rC)-binding protein 2 OS=Homo sapiens OX=9606 GN=PCBP2;sp|Q15366-8|PCBP2_HUMAN Isoform 8 of Poly(rC)-binding protein 2 OS=Homo sapiens OX=9606 GN=PCBP2;sp|Q15366-4|PCBP2_HUMAN Isoform 4 of Poly(rC)-binding protein	Q15366-7	Isoform 7 of Poly(rC)-binding protein 2	PCBP2	14	4	4	4	2	4	4	0	0	0	2	4	4	0	0	0	2	4	4	0	0	0	23	23	23	33.496	318	318;322;331;335;361;362;365;366;345;346;351;356;370;371	0	134.62	By MS/MS	By MS/MS	By MS/MS				9.7	23	23	0	0
sp|Q9H6W3|RIOX1_HUMAN;sp|Q9H6W3-2|RIOX1_HUMAN	sp|Q9H6W3|RIOX1_HUMAN	7;3	7;3	7;3	sp|Q9H6W3|RIOX1_HUMAN Ribosomal oxygenase 1 OS=Homo sapiens OX=9606 GN=RIOX1 PE=1 SV=2	Q9H6W3	Ribosomal oxygenase 1	RIOX1	2	7	7	7	4	7	6	0	0	0	4	7	6	0	0	0	4	7	6	0	0	0	23.4	23.4	23.4	71.085	641	641;429	0	18.102	By MS/MS	By MS/MS	By MS/MS				11.1	23.4	22.2	0	0
sp|P08238|HS90B_HUMAN;sp|Q58FF7|H90B3_HUMAN	sp|P08238|HS90B_HUMAN	16;4	10;1	9;1	sp|P08238|HS90B_HUMAN Heat shock protein HSP 90-beta OS=Homo sapiens OX=9606 GN=HSP90AB1 PE=1 SV=4	P08238	Heat shock protein HSP 90-beta	HSP90AB1	2	16	10	9	12	7	15	7	8	5	7	3	9	3	3	1	6	3	8	2	2	1	34.3	26.7	24.7	83.263	724	724;597	0	212.77	By MS/MS	By MS/MS	By MS/MS	By matching	By matching	By matching	28.2	16.7	33.3	15.7	18.4
sp|Q15233|NONO_HUMAN;sp|Q15233-2|NONO_HUMAN	sp|Q15233|NONO_HUMAN;sp|Q15233-2|NONO_HUMAN	16;14	16;14	16;14	sp|Q15233|NONO_HUMAN Non-POU domain-containing octamer-binding protein OS=Homo sapiens OX=9606 GN=NONO PE=1 SV=4;sp|Q15233-2|NONO_HUMAN Isoform 2 of Non-POU domain-containing octamer-binding protein OS=Homo sapiens OX=9606 GN=NONO	Q15233	Non-POU domain-containing octamer-binding protein	NONO	2	16	16	16	13	16	11	0	0	0	13	16	11	0	0	0	13	16	11	0	0	0	49.5	49.5	49.5	54.231	471	471;382	0	323.31	By MS/MS	By MS/MS	By MS/MS				35.7	49.5	29.9	0	0
sp|P53618|COPB_HUMAN	sp|P53618|COPB_HUMAN	5	5	5	sp|P53618|COPB_HUMAN Coatomer subunit beta OS=Homo sapiens OX=9606 GN=COPB1 PE=1 SV=3	P53618	Coatomer subunit beta	COPB1	1	5	5	5	3	5	4	0	0	0	3	5	4	0	0	0	3	5	4	0	0	0	9.2	9.2	9.2	107.14	953	953	0	10.122	By matching	By MS/MS	By MS/MS				3.5	9.2	6.6	0	0
sp|Q00341|VIGLN_HUMAN;sp|Q00341-2|VIGLN_HUMAN	sp|Q00341|VIGLN_HUMAN;sp|Q00341-2|VIGLN_HUMAN	15;13	15;13	15;13	sp|Q00341|VIGLN_HUMAN Vigilin OS=Homo sapiens OX=9606 GN=HDLBP PE=1 SV=2;sp|Q00341-2|VIGLN_HUMAN Isoform 2 of Vigilin OS=Homo sapiens OX=9606 GN=HDLBP	Q00341	Vigilin	HDLBP	2	15	15	15	14	13	14	0	0	0	14	13	14	0	0	0	14	13	14	0	0	0	19.1	19.1	19.1	141.45	1268	1268;1235	0	160.14	By MS/MS	By MS/MS	By MS/MS				17.3	15.4	17.3	0	0
sp|P48643|TCPE_HUMAN;sp|P48643-2|TCPE_HUMAN	sp|P48643|TCPE_HUMAN;sp|P48643-2|TCPE_HUMAN	5;4	5;4	5;4	sp|P48643|TCPE_HUMAN T-complex protein 1 subunit epsilon OS=Homo sapiens OX=9606 GN=CCT5 PE=1 SV=1;sp|P48643-2|TCPE_HUMAN Isoform 2 of T-complex protein 1 subunit epsilon OS=Homo sapiens OX=9606 GN=CCT5	P48643	T-complex protein 1 subunit epsilon	CCT5	2	5	5	5	4	2	1	0	0	2	4	2	1	0	0	2	4	2	1	0	0	2	16.1	16.1	16.1	59.67	541	541;448	0	23.932	By MS/MS	By MS/MS	By matching			By matching	10.2	8.9	3	0	0
sp|Q9ULV4|COR1C_HUMAN;sp|Q9ULV4-2|COR1C_HUMAN;sp|Q9ULV4-3|COR1C_HUMAN	sp|Q9ULV4|COR1C_HUMAN;sp|Q9ULV4-2|COR1C_HUMAN;sp|Q9ULV4-3|COR1C_HUMAN	4;4;4	4;4;4	4;4;4	sp|Q9ULV4|COR1C_HUMAN Coronin-1C OS=Homo sapiens OX=9606 GN=CORO1C PE=1 SV=1;sp|Q9ULV4-2|COR1C_HUMAN Isoform 2 of Coronin-1C OS=Homo sapiens OX=9606 GN=CORO1C;sp|Q9ULV4-3|COR1C_HUMAN Isoform 3 of Coronin-1C OS=Homo sapiens OX=9606 GN=CORO1C	Q9ULV4	Coronin-1C	CORO1C	3	4	4	4	3	3	2	1	2	1	3	3	2	1	2	1	3	3	2	1	2	1	13.3	13.3	13.3	53.248	474	474;480;527	0	262.27	By MS/MS	By matching	By MS/MS	By matching	By MS/MS	By matching	11.8	11.8	6.8	3.4	4.9
sp|P08621|RU17_HUMAN;sp|P08621-2|RU17_HUMAN;sp|P08621-3|RU17_HUMAN;sp|P08621-4|RU17_HUMAN	sp|P08621|RU17_HUMAN;sp|P08621-2|RU17_HUMAN;sp|P08621-3|RU17_HUMAN	7;6;4;2	7;6;4;2	7;6;4;2	sp|P08621|RU17_HUMAN U1 small nuclear ribonucleoprotein 70 kDa OS=Homo sapiens OX=9606 GN=SNRNP70 PE=1 SV=2;sp|P08621-2|RU17_HUMAN Isoform 2 of U1 small nuclear ribonucleoprotein 70 kDa OS=Homo sapiens OX=9606 GN=SNRNP70;sp|P08621-3|RU17_HUMAN Isoform 3 of	P08621	U1 small nuclear ribonucleoprotein 70 kDa	SNRNP70	4	7	7	7	7	5	5	0	0	0	7	5	5	0	0	0	7	5	5	0	0	0	26.3	26.3	26.3	51.556	437	437;428;166;341	0	12.332	By MS/MS	By MS/MS	By MS/MS				26.3	15.3	15.3	0	0
sp|Q99613-2|EIF3C_HUMAN;sp|Q99613|EIF3C_HUMAN;sp|B5ME19|EIFCL_HUMAN	sp|Q99613-2|EIF3C_HUMAN;sp|Q99613|EIF3C_HUMAN;sp|B5ME19|EIFCL_HUMAN	9;9;8	9;9;8	9;9;8	sp|Q99613-2|EIF3C_HUMAN Isoform 2 of Eukaryotic translation initiation factor 3 subunit C OS=Homo sapiens OX=9606 GN=EIF3C;sp|Q99613|EIF3C_HUMAN Eukaryotic translation initiation factor 3 subunit C OS=Homo sapiens OX=9606 GN=EIF3C PE=1 SV=1;sp|B5ME19|EIFCL	Q99613-2	Isoform 2 of Eukaryotic translation initiation factor 3 subunit C	EIF3C	3	9	9	9	8	7	4	0	0	0	8	7	4	0	0	0	8	7	4	0	0	0	17.3	17.3	17.3	104.1	903	903;913;914	0	323.31	By MS/MS	By MS/MS	By MS/MS				16.4	11.8	8.7	0	0
sp|P52292|IMA1_HUMAN	sp|P52292|IMA1_HUMAN	11	11	11	sp|P52292|IMA1_HUMAN Importin subunit alpha-1 OS=Homo sapiens OX=9606 GN=KPNA2 PE=1 SV=1	P52292	Importin subunit alpha-1	KPNA2	1	11	11	11	10	10	10	0	0	2	10	10	10	0	0	2	10	10	10	0	0	2	32.7	32.7	32.7	57.861	529	529	0	323.31	By MS/MS	By MS/MS	By MS/MS			By matching	32.5	27.6	31	0	0
sp|P50990-3|TCPQ_HUMAN;sp|P50990-2|TCPQ_HUMAN;sp|P50990|TCPQ_HUMAN	sp|P50990-3|TCPQ_HUMAN;sp|P50990-2|TCPQ_HUMAN;sp|P50990|TCPQ_HUMAN	4;4;4	4;4;4	4;4;4	sp|P50990-3|TCPQ_HUMAN Isoform 3 of T-complex protein 1 subunit theta OS=Homo sapiens OX=9606 GN=CCT8;sp|P50990-2|TCPQ_HUMAN Isoform 2 of T-complex protein 1 subunit theta OS=Homo sapiens OX=9606 GN=CCT8;sp|P50990|TCPQ_HUMAN T-complex protein 1 subunit the	P50990-3	Isoform 3 of T-complex protein 1 subunit theta	CCT8	3	4	4	4	4	2	2	3	2	0	4	2	2	3	2	0	4	2	2	3	2	0	12.8	12.8	12.8	51.586	475	475;529;548	0	50.579	By MS/MS	By MS/MS	By matching	By matching	By matching		12.8	5.5	5.5	9.1	5.5
sp|P09651-3|ROA1_HUMAN;sp|P09651-2|ROA1_HUMAN;sp|P09651|ROA1_HUMAN;sp|Q32P51|RA1L2_HUMAN;sp|A0A2R8Y4L2|RA1L3_HUMAN	sp|P09651-3|ROA1_HUMAN;sp|P09651-2|ROA1_HUMAN;sp|P09651|ROA1_HUMAN	7;7;7;3;2	7;7;7;3;2	7;7;7;3;2	sp|P09651-3|ROA1_HUMAN Isoform 2 of Heterogeneous nuclear ribonucleoprotein A1 OS=Homo sapiens OX=9606 GN=HNRNPA1;sp|P09651-2|ROA1_HUMAN Isoform A1-A of Heterogeneous nuclear ribonucleoprotein A1 OS=Homo sapiens OX=9606 GN=HNRNPA1;sp|P09651|ROA1_HUMAN Hete	P09651-3	Isoform 2 of Heterogeneous nuclear ribonucleoprotein A1	HNRNPA1	5	7	7	7	6	7	7	1	2	2	6	7	7	1	2	2	6	7	7	1	2	2	35.6	35.6	35.6	29.386	267	267;320;372;320;275	0	220.94	By MS/MS	By MS/MS	By MS/MS	By matching	By matching	By matching	33.3	35.6	35.6	6.4	11.2
sp|Q04637-6|IF4G1_HUMAN;sp|Q04637-7|IF4G1_HUMAN;sp|Q04637-5|IF4G1_HUMAN;sp|Q04637-4|IF4G1_HUMAN;sp|Q04637-3|IF4G1_HUMAN;sp|Q04637|IF4G1_HUMAN;sp|Q04637-8|IF4G1_HUMAN;sp|Q04637-9|IF4G1_HUMAN	sp|Q04637-6|IF4G1_HUMAN;sp|Q04637-7|IF4G1_HUMAN;sp|Q04637-5|IF4G1_HUMAN;sp|Q04637-4|IF4G1_HUMAN;sp|Q04637-3|IF4G1_HUMAN;sp|Q04637|IF4G1_HUMAN;sp|Q04637-8|IF4G1_HUMAN;sp|Q04637-9|IF4G1_HUMAN	7;7;7;7;7;7;7;7	7;7;7;7;7;7;7;7	6;6;6;6;6;6;6;6	sp|Q04637-6|IF4G1_HUMAN Isoform E of Eukaryotic translation initiation factor 4 gamma 1 OS=Homo sapiens OX=9606 GN=EIF4G1;sp|Q04637-7|IF4G1_HUMAN Isoform 7 of Eukaryotic translation initiation factor 4 gamma 1 OS=Homo sapiens OX=9606 GN=EIF4G1;sp|Q04637-5|	Q04637-6	Isoform E of Eukaryotic translation initiation factor 4 gamma 1	EIF4G1	8	7	7	6	6	6	6	0	0	0	6	6	6	0	0	0	5	5	5	0	0	0	9.8	9.8	8.6	154.8	1403	1403;1404;1435;1512;1559;1599;1600;1606	0	113.56	By MS/MS	By MS/MS	By MS/MS				9.2	9.2	8.4	0	0
sp|P53621|COPA_HUMAN;sp|P53621-2|COPA_HUMAN	sp|P53621|COPA_HUMAN;sp|P53621-2|COPA_HUMAN	13;13	13;13	13;13	sp|P53621|COPA_HUMAN Coatomer subunit alpha OS=Homo sapiens OX=9606 GN=COPA PE=1 SV=2;sp|P53621-2|COPA_HUMAN Isoform 2 of Coatomer subunit alpha OS=Homo sapiens OX=9606 GN=COPA	P53621	Coatomer subunit alpha	COPA	2	13	13	13	12	13	13	0	0	0	12	13	13	0	0	0	12	13	13	0	0	0	17.6	17.6	17.6	138.34	1224	1224;1233	0	126.82	By MS/MS	By MS/MS	By MS/MS				16.5	17.6	17.6	0	0
sp|P55072|TERA_HUMAN	sp|P55072|TERA_HUMAN	19	19	19	sp|P55072|TERA_HUMAN Transitional endoplasmic reticulum ATPase OS=Homo sapiens OX=9606 GN=VCP PE=1 SV=4	P55072	Transitional endoplasmic reticulum ATPase	VCP	1	19	19	19	17	12	12	0	0	0	17	12	12	0	0	0	17	12	12	0	0	0	40.1	40.1	40.1	89.321	806	806	0	323.31	By MS/MS	By MS/MS	By MS/MS				37.5	23	21.7	0	0
sp|P20042|IF2B_HUMAN	sp|P20042|IF2B_HUMAN	8	8	8	sp|P20042|IF2B_HUMAN Eukaryotic translation initiation factor 2 subunit 2 OS=Homo sapiens OX=9606 GN=EIF2S2 PE=1 SV=2	P20042	Eukaryotic translation initiation factor 2 subunit 2	EIF2S2	1	8	8	8	5	7	6	1	1	0	5	7	6	1	1	0	5	7	6	1	1	0	29.4	29.4	29.4	38.388	333	333	0	23.313	By MS/MS	By MS/MS	By matching	By matching	By MS/MS		15	24.6	18.6	4.8	4.8
sp|P17987|TCPA_HUMAN	sp|P17987|TCPA_HUMAN	6	6	6	sp|P17987|TCPA_HUMAN T-complex protein 1 subunit alpha OS=Homo sapiens OX=9606 GN=TCP1 PE=1 SV=1	P17987	T-complex protein 1 subunit alpha	TCP1	1	6	6	6	5	3	3	2	3	2	5	3	3	2	3	2	5	3	3	2	3	2	16.7	16.7	16.7	60.343	556	556	0	217.52	By MS/MS	By MS/MS	By MS/MS	By MS/MS	By matching	By matching	14.6	7.6	7	5.4	7.4
sp|P06753|TPM3_HUMAN	sp|P06753|TPM3_HUMAN	6	1	1	sp|P06753|TPM3_HUMAN Tropomyosin alpha-3 chain OS=Homo sapiens OX=9606 GN=TPM3 PE=1 SV=2	P06753	Tropomyosin alpha-3 chain	TPM3	1	6	1	1	3	3	4	5	6	4	0	0	1	0	1	0	0	0	1	0	1	0	23.2	4.6	4.6	32.95	285	285	0	2.8729	By matching	By matching	By MS/MS	By matching	By MS/MS	By matching	11.9	8.8	16.5	18.6	23.2
sp|Q00610-2|CLH1_HUMAN;sp|Q00610|CLH1_HUMAN;sp|P53675-2|CLH2_HUMAN;sp|P53675|CLH2_HUMAN	sp|Q00610-2|CLH1_HUMAN;sp|Q00610|CLH1_HUMAN	8;8;1;1	8;8;1;1	8;8;1;1	sp|Q00610-2|CLH1_HUMAN Isoform 2 of Clathrin heavy chain 1 OS=Homo sapiens OX=9606 GN=CLTC;sp|Q00610|CLH1_HUMAN Clathrin heavy chain 1 OS=Homo sapiens OX=9606 GN=CLTC PE=1 SV=5	Q00610-2	Isoform 2 of Clathrin heavy chain 1	CLTC	4	8	8	8	8	7	5	2	2	2	8	7	5	2	2	2	8	7	5	2	2	2	8.4	8.4	8.4	187.89	1639	1639;1675;1583;1640	0	12.597	By MS/MS	By MS/MS	By MS/MS	By matching	By MS/MS	By matching	8.4	7.7	4.6	2	2.7
sp|P35268|RL22_HUMAN;sp|Q6P5R6|RL22L_HUMAN	sp|P35268|RL22_HUMAN	5;1	5;1	5;1	sp|P35268|RL22_HUMAN 60S ribosomal protein L22 OS=Homo sapiens OX=9606 GN=RPL22 PE=1 SV=2	P35268	60S ribosomal protein L22	RPL22	2	5	5	5	5	5	5	0	0	0	5	5	5	0	0	0	5	5	5	0	0	0	60.9	60.9	60.9	14.787	128	128;122	0	316.04	By MS/MS	By MS/MS	By MS/MS				60.9	60.9	60.9	0	0
sp|Q86YB7-2|ECHD2_HUMAN;sp|Q86YB7|ECHD2_HUMAN	sp|Q86YB7-2|ECHD2_HUMAN;sp|Q86YB7|ECHD2_HUMAN	1;1	1;1	1;1	sp|Q86YB7-2|ECHD2_HUMAN Isoform 2 of Enoyl-CoA hydratase domain-containing protein 2, mitochondrial OS=Homo sapiens OX=9606 GN=ECHDC2;sp|Q86YB7|ECHD2_HUMAN Enoyl-CoA hydratase domain-containing protein 2, mitochondrial OS=Homo sapiens OX=9606 GN=ECHDC2 PE=	Q86YB7-2	Isoform 2 of Enoyl-CoA hydratase domain-containing protein 2, mitochondrial	ECHDC2	2	1	1	1	0	0	0	1	1	1	0	0	0	1	1	1	0	0	0	1	1	1	5.7	5.7	5.7	28.14	261	261;292	0.0093848	0.56171				By matching	By MS/MS	By matching	0	0	0	5.7	5.7
sp|P13010|XRCC5_HUMAN	sp|P13010|XRCC5_HUMAN	5	5	5	sp|P13010|XRCC5_HUMAN X-ray repair cross-complementing protein 5 OS=Homo sapiens OX=9606 GN=XRCC5 PE=1 SV=3	P13010	X-ray repair cross-complementing protein 5	XRCC5	1	5	5	5	4	4	5	0	0	0	4	4	5	0	0	0	4	4	5	0	0	0	7.2	7.2	7.2	82.704	732	732	0	49.347	By MS/MS	By MS/MS	By MS/MS				6.1	6.1	7.2	0	0
sp|P48444-2|COPD_HUMAN;sp|P48444|COPD_HUMAN	sp|P48444-2|COPD_HUMAN;sp|P48444|COPD_HUMAN	3;3	3;3	3;3	sp|P48444-2|COPD_HUMAN Isoform 2 of Coatomer subunit delta OS=Homo sapiens OX=9606 GN=ARCN1;sp|P48444|COPD_HUMAN Coatomer subunit delta OS=Homo sapiens OX=9606 GN=ARCN1 PE=1 SV=1	P48444-2	Isoform 2 of Coatomer subunit delta	ARCN1	2	3	3	3	3	3	3	0	0	0	3	3	3	0	0	0	3	3	3	0	0	0	4.5	4.5	4.5	47.204	423	423;511	0	30.674	By MS/MS	By MS/MS	By MS/MS				4.5	4.5	4.5	0	0
sp|Q07020-2|RL18_HUMAN;sp|Q07020|RL18_HUMAN	sp|Q07020-2|RL18_HUMAN;sp|Q07020|RL18_HUMAN	7;7	7;7	7;7	sp|Q07020-2|RL18_HUMAN Isoform 2 of 60S ribosomal protein L18 OS=Homo sapiens OX=9606 GN=RPL18;sp|Q07020|RL18_HUMAN 60S ribosomal protein L18 OS=Homo sapiens OX=9606 GN=RPL18 PE=1 SV=2	Q07020-2	Isoform 2 of 60S ribosomal protein L18	RPL18	2	7	7	7	5	7	6	0	0	0	5	7	6	0	0	0	5	7	6	0	0	0	54.1	54.1	54.1	18.091	159	159;188	0	71.309	By MS/MS	By MS/MS	By MS/MS				47.8	54.1	36.5	0	0
sp|Q3YEC7-5|RABL6_HUMAN;sp|Q3YEC7-2|RABL6_HUMAN	sp|Q3YEC7-5|RABL6_HUMAN;sp|Q3YEC7-2|RABL6_HUMAN	1;1	1;1	1;1	sp|Q3YEC7-5|RABL6_HUMAN Isoform 5 of Rab-like protein 6 OS=Homo sapiens OX=9606 GN=RABL6;sp|Q3YEC7-2|RABL6_HUMAN Isoform 2 of Rab-like protein 6 OS=Homo sapiens OX=9606 GN=RABL6	Q3YEC7-5	Isoform 5 of Rab-like protein 6	RABL6	2	1	1	1	1	1	1	1	1	1	1	1	1	1	1	1	1	1	1	1	1	1	3.5	3.5	3.5	29.672	258	258;730	0.0031746	1.3603	By matching	By MS/MS	By MS/MS	By MS/MS	By MS/MS	By MS/MS	3.5	3.5	3.5	3.5	3.5
sp|P49327|FAS_HUMAN	sp|P49327|FAS_HUMAN	12	12	12	sp|P49327|FAS_HUMAN Fatty acid synthase OS=Homo sapiens OX=9606 GN=FASN PE=1 SV=3	P49327	Fatty acid synthase	FASN	1	12	12	12	11	6	8	3	4	2	11	6	8	3	4	2	11	6	8	3	4	2	9.2	9.2	9.2	273.42	2511	2511	0	248.24	By MS/MS	By MS/MS	By MS/MS	By matching	By MS/MS	By matching	8.8	2.8	4.3	1.2	2
sp|Q9Y230|RUVB2_HUMAN;sp|Q9Y230-2|RUVB2_HUMAN	sp|Q9Y230|RUVB2_HUMAN;sp|Q9Y230-2|RUVB2_HUMAN	5;3	5;3	5;3	sp|Q9Y230|RUVB2_HUMAN RuvB-like 2 OS=Homo sapiens OX=9606 GN=RUVBL2 PE=1 SV=3;sp|Q9Y230-2|RUVB2_HUMAN Isoform 2 of RuvB-like 2 OS=Homo sapiens OX=9606 GN=RUVBL2	Q9Y230	RuvB-like 2	RUVBL2	2	5	5	5	5	5	4	0	0	0	5	5	4	0	0	0	5	5	4	0	0	0	17.1	17.1	17.1	51.156	463	463;418	0	31.734	By MS/MS	By MS/MS	By MS/MS				17.1	17.1	11.9	0	0
sp|P46781|RS9_HUMAN	sp|P46781|RS9_HUMAN	9	9	9	sp|P46781|RS9_HUMAN 40S ribosomal protein S9 OS=Homo sapiens OX=9606 GN=RPS9 PE=1 SV=3	P46781	40S ribosomal protein S9	RPS9	1	9	9	9	9	9	7	0	0	1	9	9	7	0	0	1	9	9	7	0	0	1	54.1	54.1	54.1	22.591	194	194	0	106.11	By MS/MS	By MS/MS	By MS/MS			By matching	54.1	54.1	44.8	0	0
sp|P19474-2|RO52_HUMAN;sp|P19474|RO52_HUMAN	sp|P19474-2|RO52_HUMAN;sp|P19474|RO52_HUMAN	3;3	3;3	3;3	sp|P19474-2|RO52_HUMAN Isoform 2 of E3 ubiquitin-protein ligase TRIM21 OS=Homo sapiens OX=9606 GN=TRIM21;sp|P19474|RO52_HUMAN E3 ubiquitin-protein ligase TRIM21 OS=Homo sapiens OX=9606 GN=TRIM21 PE=1 SV=1	P19474-2	Isoform 2 of E3 ubiquitin-protein ligase TRIM21	TRIM21	2	3	3	3	0	0	0	3	3	3	0	0	0	3	3	3	0	0	0	3	3	3	12.1	12.1	12.1	45.057	398	398;475	0	28.335				By MS/MS	By MS/MS	By MS/MS	0	0	0	12.1	12.1
sp|P41091|IF2G_HUMAN;sp|Q2VIR3-2|IF2GL_HUMAN;sp|Q2VIR3|IF2GL_HUMAN	sp|P41091|IF2G_HUMAN;sp|Q2VIR3-2|IF2GL_HUMAN;sp|Q2VIR3|IF2GL_HUMAN	2;1;1	2;1;1	2;1;1	sp|P41091|IF2G_HUMAN Eukaryotic translation initiation factor 2 subunit 3 OS=Homo sapiens OX=9606 GN=EIF2S3 PE=1 SV=3;sp|Q2VIR3-2|IF2GL_HUMAN Isoform 2 of Eukaryotic translation initiation factor 2 subunit 3B OS=Homo sapiens OX=9606 GN=EIF2S3B;sp|Q2VIR3|IF	P41091	Eukaryotic translation initiation factor 2 subunit 3	EIF2S3	3	2	2	2	1	2	1	0	0	0	1	2	1	0	0	0	1	2	1	0	0	0	8.7	8.7	8.7	51.109	472	472;466;472	0	33.493	By MS/MS	By MS/MS	By matching				3.4	8.7	3.4	0	0
sp|Q9C0C9|UBE2O_HUMAN	sp|Q9C0C9|UBE2O_HUMAN	5	5	5	sp|Q9C0C9|UBE2O_HUMAN (E3-independent) E2 ubiquitin-conjugating enzyme OS=Homo sapiens OX=9606 GN=UBE2O PE=1 SV=3	Q9C0C9	(E3-independent) E2 ubiquitin-conjugating enzyme	UBE2O	1	5	5	5	4	4	5	0	0	0	4	4	5	0	0	0	4	4	5	0	0	0	6.4	6.4	6.4	141.29	1292	1292	0	15.416	By MS/MS	By MS/MS	By MS/MS				4.5	4.5	6.4	0	0
sp|Q14974|IMB1_HUMAN;sp|Q14974-2|IMB1_HUMAN	sp|Q14974|IMB1_HUMAN;sp|Q14974-2|IMB1_HUMAN	5;3	5;3	5;3	sp|Q14974|IMB1_HUMAN Importin subunit beta-1 OS=Homo sapiens OX=9606 GN=KPNB1 PE=1 SV=2;sp|Q14974-2|IMB1_HUMAN Isoform 2 of Importin subunit beta-1 OS=Homo sapiens OX=9606 GN=KPNB1	Q14974	Importin subunit beta-1	KPNB1	2	5	5	5	4	4	4	0	0	0	4	4	4	0	0	0	4	4	4	0	0	0	12.9	12.9	12.9	97.169	876	876;731	0	66.314	By MS/MS	By MS/MS	By MS/MS				11.5	9.7	9.7	0	0
sp|Q8N1G4|LRC47_HUMAN	sp|Q8N1G4|LRC47_HUMAN	5	5	5	sp|Q8N1G4|LRC47_HUMAN Leucine-rich repeat-containing protein 47 OS=Homo sapiens OX=9606 GN=LRRC47 PE=1 SV=1	Q8N1G4	Leucine-rich repeat-containing protein 47	LRRC47	1	5	5	5	4	5	5	0	0	0	4	5	5	0	0	0	4	5	5	0	0	0	12.7	12.7	12.7	63.472	583	583	0	18.902	By MS/MS	By MS/MS	By MS/MS				10.8	12.7	12.7	0	0
sp|Q68DN1|CB016_HUMAN	sp|Q68DN1|CB016_HUMAN	2	2	2	sp|Q68DN1|CB016_HUMAN Uncharacterized protein C2orf16 OS=Homo sapiens OX=9606 GN=C2orf16 PE=2 SV=3	Q68DN1	Uncharacterized protein C2orf16	C2orf16	1	2	2	2	2	0	0	1	1	1	2	0	0	1	1	1	2	0	0	1	1	1	1.5	1.5	1.5	224.32	1984	1984	0	1.8352	By MS/MS			By matching	By MS/MS	By MS/MS	1.5	0	0	0.6	0.6
sp|Q07955-3|SRSF1_HUMAN;sp|Q07955|SRSF1_HUMAN;sp|Q07955-2|SRSF1_HUMAN	sp|Q07955-3|SRSF1_HUMAN;sp|Q07955|SRSF1_HUMAN;sp|Q07955-2|SRSF1_HUMAN	3;3;3	3;3;3	3;3;3	sp|Q07955-3|SRSF1_HUMAN Isoform ASF-3 of Serine/arginine-rich splicing factor 1 OS=Homo sapiens OX=9606 GN=SRSF1;sp|Q07955|SRSF1_HUMAN Serine/arginine-rich splicing factor 1 OS=Homo sapiens OX=9606 GN=SRSF1 PE=1 SV=2;sp|Q07955-2|SRSF1_HUMAN Isoform ASF-2 o	Q07955-3	Isoform ASF-3 of Serine/arginine-rich splicing factor 1	SRSF1	3	3	3	3	3	3	3	0	0	0	3	3	3	0	0	0	3	3	3	0	0	0	13.4	13.4	13.4	22.46	201	201;248;292	0	6.7734	By MS/MS	By MS/MS	By MS/MS				13.4	13.4	13.4	0	0
sp|P08865|RSSA_HUMAN	sp|P08865|RSSA_HUMAN	2	2	2	sp|P08865|RSSA_HUMAN 40S ribosomal protein SA OS=Homo sapiens OX=9606 GN=RPSA PE=1 SV=4	P08865	40S ribosomal protein SA	RPSA	1	2	2	2	2	2	2	0	0	0	2	2	2	0	0	0	2	2	2	0	0	0	13.2	13.2	13.2	32.854	295	295	0	5.283	By MS/MS	By MS/MS	By MS/MS				13.2	13.2	13.2	0	0
sp|P32455|GBP1_HUMAN	sp|P32455|GBP1_HUMAN	1	1	1	sp|P32455|GBP1_HUMAN Guanylate-binding protein 1 OS=Homo sapiens OX=9606 GN=GBP1 PE=1 SV=2	P32455	Guanylate-binding protein 1	GBP1	1	1	1	1	1	1	1	0	0	0	1	1	1	0	0	0	1	1	1	0	0	0	2	2	2	67.93	592	592	0.0096774	0.58784	By MS/MS	By matching	By matching				2	2	2	0	0
sp|Q7Z7A1-3|CNTRL_HUMAN;sp|Q7Z7A1-2|CNTRL_HUMAN;sp|Q7Z7A1-5|CNTRL_HUMAN;sp|Q7Z7A1|CNTRL_HUMAN	sp|Q7Z7A1-3|CNTRL_HUMAN;sp|Q7Z7A1-2|CNTRL_HUMAN;sp|Q7Z7A1-5|CNTRL_HUMAN;sp|Q7Z7A1|CNTRL_HUMAN	1;1;1;1	1;1;1;1	1;1;1;1	sp|Q7Z7A1-3|CNTRL_HUMAN Isoform 3 of Centriolin OS=Homo sapiens OX=9606 GN=CNTRL;sp|Q7Z7A1-2|CNTRL_HUMAN Isoform 2 of Centriolin OS=Homo sapiens OX=9606 GN=CNTRL;sp|Q7Z7A1-5|CNTRL_HUMAN Isoform 5 of Centriolin OS=Homo sapiens OX=9606 GN=CNTRL;sp|Q7Z7A1|CNT	Q7Z7A1-3	Isoform 3 of Centriolin	CNTRL	4	1	1	1	1	1	1	0	0	1	1	1	1	0	0	1	1	1	1	0	0	1	1.5	1.5	1.5	116.8	994	994;1773;2319;2325	0.0096463	0.58686	By MS/MS	By matching	By matching			By matching	1.5	1.5	1.5	0	0
sp|P51114|FXR1_HUMAN;sp|P51114-2|FXR1_HUMAN;sp|P51114-3|FXR1_HUMAN	sp|P51114|FXR1_HUMAN;sp|P51114-2|FXR1_HUMAN;sp|P51114-3|FXR1_HUMAN	5;5;4	5;5;4	4;4;3	sp|P51114|FXR1_HUMAN Fragile X mental retardation syndrome-related protein 1 OS=Homo sapiens OX=9606 GN=FXR1 PE=1 SV=3;sp|P51114-2|FXR1_HUMAN Isoform 2 of Fragile X mental retardation syndrome-related protein 1 OS=Homo sapiens OX=9606 GN=FXR1;sp|P51114-3|F	P51114	Fragile X mental retardation syndrome-related protein 1	FXR1	3	5	5	4	5	4	5	0	0	0	5	4	5	0	0	0	4	3	4	0	0	0	11.9	11.9	10.6	69.72	621	621;539;536	0	10.246	By MS/MS	By MS/MS	By MS/MS				11.9	10.6	11.9	0	0
sp|P24752|THIL_HUMAN	sp|P24752|THIL_HUMAN	2	2	2	sp|P24752|THIL_HUMAN Acetyl-CoA acetyltransferase, mitochondrial OS=Homo sapiens OX=9606 GN=ACAT1 PE=1 SV=1	P24752	Acetyl-CoA acetyltransferase, mitochondrial	ACAT1	1	2	2	2	2	2	2	0	0	0	2	2	2	0	0	0	2	2	2	0	0	0	4.9	4.9	4.9	45.199	427	427	0.0052701	0.84604	By MS/MS	By matching	By matching				4.9	4.9	4.9	0	0
sp|Q93008|USP9X_HUMAN;sp|Q93008-3|USP9X_HUMAN	sp|Q93008|USP9X_HUMAN;sp|Q93008-3|USP9X_HUMAN	8;8	8;8	8;8	sp|Q93008|USP9X_HUMAN Probable ubiquitin carboxyl-terminal hydrolase FAF-X OS=Homo sapiens OX=9606 GN=USP9X PE=1 SV=4;sp|Q93008-3|USP9X_HUMAN Isoform 2 of Probable ubiquitin carboxyl-terminal hydrolase FAF-X OS=Homo sapiens OX=9606 GN=USP9X	Q93008	Probable ubiquitin carboxyl-terminal hydrolase FAF-X	USP9X	2	8	8	8	6	7	8	0	0	0	6	7	8	0	0	0	6	7	8	0	0	0	4.3	4.3	4.3	290.46	2554	2554;2570	0	301.3	By MS/MS	By MS/MS	By MS/MS				3.3	3.6	4.3	0	0
sp|P25786|PSA1_HUMAN;sp|P25786-2|PSA1_HUMAN	sp|P25786|PSA1_HUMAN;sp|P25786-2|PSA1_HUMAN	3;3	3;3	3;3	sp|P25786|PSA1_HUMAN Proteasome subunit alpha type-1 OS=Homo sapiens OX=9606 GN=PSMA1 PE=1 SV=1;sp|P25786-2|PSA1_HUMAN Isoform Long of Proteasome subunit alpha type-1 OS=Homo sapiens OX=9606 GN=PSMA1	P25786	Proteasome subunit alpha type-1	PSMA1	2	3	3	3	3	2	2	2	2	2	3	2	2	2	2	2	3	2	2	2	2	2	20.9	20.9	20.9	29.555	263	263;269	0	181.3	By MS/MS	By MS/MS	By MS/MS	By matching	By matching	By matching	20.9	13.7	13.7	13.7	13.7
sp|Q9NZT1|CALL5_HUMAN	sp|Q9NZT1|CALL5_HUMAN	2	2	2	sp|Q9NZT1|CALL5_HUMAN Calmodulin-like protein 5 OS=Homo sapiens OX=9606 GN=CALML5 PE=1 SV=2	Q9NZT1	Calmodulin-like protein 5	CALML5	1	2	2	2	2	2	2	1	1	0	2	2	2	1	1	0	2	2	2	1	1	0	25.3	25.3	25.3	15.892	146	146	0	323.31	By MS/MS	By MS/MS	By MS/MS	By MS/MS	By matching		25.3	25.3	25.3	9.6	9.6
sp|Q9UMS4|PRP19_HUMAN	sp|Q9UMS4|PRP19_HUMAN	4	4	4	sp|Q9UMS4|PRP19_HUMAN Pre-mRNA-processing factor 19 OS=Homo sapiens OX=9606 GN=PRPF19 PE=1 SV=1	Q9UMS4	Pre-mRNA-processing factor 19	PRPF19	1	4	4	4	4	4	4	0	0	0	4	4	4	0	0	0	4	4	4	0	0	0	13.5	13.5	13.5	55.18	504	504	0	30.729	By MS/MS	By MS/MS	By MS/MS				13.5	13.5	13.5	0	0
sp|Q01844-6|EWS_HUMAN;sp|Q01844-3|EWS_HUMAN;sp|Q01844|EWS_HUMAN;sp|Q01844-5|EWS_HUMAN;sp|Q01844-2|EWS_HUMAN;sp|Q01844-4|EWS_HUMAN	sp|Q01844-6|EWS_HUMAN;sp|Q01844-3|EWS_HUMAN;sp|Q01844|EWS_HUMAN;sp|Q01844-5|EWS_HUMAN;sp|Q01844-2|EWS_HUMAN	4;4;4;4;3;1	4;4;4;4;3;1	4;4;4;4;3;1	sp|Q01844-6|EWS_HUMAN Isoform 6 of RNA-binding protein EWS OS=Homo sapiens OX=9606 GN=EWSR1;sp|Q01844-3|EWS_HUMAN Isoform 3 of RNA-binding protein EWS OS=Homo sapiens OX=9606 GN=EWSR1;sp|Q01844|EWS_HUMAN RNA-binding protein EWS OS=Homo sapiens OX=9606 GN=E	Q01844-6	Isoform 6 of RNA-binding protein EWS	EWSR1	6	4	4	4	2	4	2	0	0	0	2	4	2	0	0	0	2	4	2	0	0	0	9.7	9.7	9.7	62.507	600	600;655;656;661;583;354	0	223.26	By MS/MS	By MS/MS	By MS/MS				7.2	9.7	7.2	0	0
sp|O76094-2|SRP72_HUMAN;sp|O76094|SRP72_HUMAN	sp|O76094-2|SRP72_HUMAN;sp|O76094|SRP72_HUMAN	2;2	2;2	2;2	sp|O76094-2|SRP72_HUMAN Isoform 2 of Signal recognition particle subunit SRP72 OS=Homo sapiens OX=9606 GN=SRP72;sp|O76094|SRP72_HUMAN Signal recognition particle subunit SRP72 OS=Homo sapiens OX=9606 GN=SRP72 PE=1 SV=3	O76094-2	Isoform 2 of Signal recognition particle subunit SRP72	SRP72	2	2	2	2	2	1	1	0	0	0	2	1	1	0	0	0	2	1	1	0	0	0	3.3	3.3	3.3	67.879	610	610;671	0	2.0965	By MS/MS	By MS/MS	By MS/MS				3.3	1.5	1.5	0	0
sp|P11142|HSP7C_HUMAN;sp|P11142-2|HSP7C_HUMAN	sp|P11142|HSP7C_HUMAN;sp|P11142-2|HSP7C_HUMAN	11;9	10;8	8;6	sp|P11142|HSP7C_HUMAN Heat shock cognate 71 kDa protein OS=Homo sapiens OX=9606 GN=HSPA8 PE=1 SV=1;sp|P11142-2|HSP7C_HUMAN Isoform 2 of Heat shock cognate 71 kDa protein OS=Homo sapiens OX=9606 GN=HSPA8	P11142	Heat shock cognate 71 kDa protein	HSPA8	2	11	10	8	10	9	9	10	7	8	9	8	8	9	6	7	7	7	7	7	6	6	25.9	23.8	22	70.897	646	646;493	0	160.66	By MS/MS	By MS/MS	By MS/MS	By MS/MS	By MS/MS	By MS/MS	24.1	23.8	23.1	22.8	19.2
sp|P62899-3|RL31_HUMAN;sp|P62899|RL31_HUMAN;sp|P62899-2|RL31_HUMAN	sp|P62899-3|RL31_HUMAN;sp|P62899|RL31_HUMAN;sp|P62899-2|RL31_HUMAN	5;5;5	5;5;5	5;5;5	sp|P62899-3|RL31_HUMAN Isoform 3 of 60S ribosomal protein L31 OS=Homo sapiens OX=9606 GN=RPL31;sp|P62899|RL31_HUMAN 60S ribosomal protein L31 OS=Homo sapiens OX=9606 GN=RPL31 PE=1 SV=1;sp|P62899-2|RL31_HUMAN Isoform 2 of 60S ribosomal protein L31 OS=Homo s	P62899-3	Isoform 3 of 60S ribosomal protein L31	RPL31	3	5	5	5	5	5	4	0	0	0	5	5	4	0	0	0	5	5	4	0	0	0	42.1	42.1	42.1	13.995	121	121;125;128	0	124.19	By MS/MS	By MS/MS	By MS/MS				42.1	42.1	34.7	0	0
sp|Q1KMD3|HNRL2_HUMAN	sp|Q1KMD3|HNRL2_HUMAN	3	3	3	sp|Q1KMD3|HNRL2_HUMAN Heterogeneous nuclear ribonucleoprotein U-like protein 2 OS=Homo sapiens OX=9606 GN=HNRNPUL2 PE=1 SV=1	Q1KMD3	Heterogeneous nuclear ribonucleoprotein U-like protein 2	HNRNPUL2	1	3	3	3	2	3	2	0	0	0	2	3	2	0	0	0	2	3	2	0	0	0	5	5	5	85.104	747	747	0	13.49	By matching	By MS/MS	By MS/MS				3.1	5	3.1	0	0
sp|O15371-2|EIF3D_HUMAN;sp|O15371|EIF3D_HUMAN;sp|O15371-3|EIF3D_HUMAN	sp|O15371-2|EIF3D_HUMAN;sp|O15371|EIF3D_HUMAN;sp|O15371-3|EIF3D_HUMAN	7;7;6	7;7;6	7;7;6	sp|O15371-2|EIF3D_HUMAN Isoform 2 of Eukaryotic translation initiation factor 3 subunit D OS=Homo sapiens OX=9606 GN=EIF3D;sp|O15371|EIF3D_HUMAN Eukaryotic translation initiation factor 3 subunit D OS=Homo sapiens OX=9606 GN=EIF3D PE=1 SV=1;sp|O15371-3|EIF	O15371-2	Isoform 2 of Eukaryotic translation initiation factor 3 subunit D	EIF3D	3	7	7	7	7	6	6	0	0	0	7	6	6	0	0	0	7	6	6	0	0	0	24.4	24.4	24.4	58.14	499	499;548;533	0	323.31	By MS/MS	By MS/MS	By MS/MS				24.4	20.6	20.6	0	0
sp|O75643|U520_HUMAN;sp|O75643-2|U520_HUMAN	sp|O75643|U520_HUMAN;sp|O75643-2|U520_HUMAN	5;3	5;3	5;3	sp|O75643|U520_HUMAN U5 small nuclear ribonucleoprotein 200 kDa helicase OS=Homo sapiens OX=9606 GN=SNRNP200 PE=1 SV=2;sp|O75643-2|U520_HUMAN Isoform 2 of U5 small nuclear ribonucleoprotein 200 kDa helicase OS=Homo sapiens OX=9606 GN=SNRNP200	O75643	U5 small nuclear ribonucleoprotein 200 kDa helicase	SNRNP200	2	5	5	5	4	5	5	0	0	0	4	5	5	0	0	0	4	5	5	0	0	0	3.4	3.4	3.4	244.5	2136	2136;625	0	228.37	By MS/MS	By MS/MS	By MS/MS				2.9	3.4	3.4	0	0
sp|P49720|PSB3_HUMAN	sp|P49720|PSB3_HUMAN	1	1	1	sp|P49720|PSB3_HUMAN Proteasome subunit beta type-3 OS=Homo sapiens OX=9606 GN=PSMB3 PE=1 SV=2	P49720	Proteasome subunit beta type-3	PSMB3	1	1	1	1	1	1	1	1	1	1	1	1	1	1	1	1	1	1	1	1	1	1	8.8	8.8	8.8	22.949	205	205	0	1.7742	By MS/MS	By matching	By matching	By matching	By matching	By matching	8.8	8.8	8.8	8.8	8.8
sp|P07910-2|HNRPC_HUMAN;sp|P07910-4|HNRPC_HUMAN	sp|P07910-2|HNRPC_HUMAN	5;2	5;2	1;1	sp|P07910-2|HNRPC_HUMAN Isoform C1 of Heterogeneous nuclear ribonucleoproteins C1/C2 OS=Homo sapiens OX=9606 GN=HNRNPC	P07910-2	Isoform C1 of Heterogeneous nuclear ribonucleoproteins C1/C2	HNRNPC	2	5	5	1	5	4	4	0	0	0	5	4	4	0	0	0	1	1	1	0	0	0	23.2	23.2	6.1	32.337	293	293;250	0	323.31	By MS/MS	By MS/MS	By MS/MS				23.2	17.1	17.1	0	0
sp|Q9HCJ0|TNR6C_HUMAN;sp|Q9HCJ0-2|TNR6C_HUMAN	sp|Q9HCJ0|TNR6C_HUMAN;sp|Q9HCJ0-2|TNR6C_HUMAN	1;1	1;1	1;1	sp|Q9HCJ0|TNR6C_HUMAN Trinucleotide repeat-containing gene 6C protein OS=Homo sapiens OX=9606 GN=TNRC6C PE=1 SV=3;sp|Q9HCJ0-2|TNR6C_HUMAN Isoform 2 of Trinucleotide repeat-containing gene 6C protein OS=Homo sapiens OX=9606 GN=TNRC6C	Q9HCJ0	Trinucleotide repeat-containing gene 6C protein	TNRC6C	2	1	1	1	1	1	1	0	0	0	1	1	1	0	0	0	1	1	1	0	0	0	0.9	0.9	0.9	175.96	1690	1690;1726	1	-2	By MS/MS	By matching	By matching				0.9	0.9	0.9	0	0
sp|Q9HB71-3|CYBP_HUMAN;sp|Q9HB71|CYBP_HUMAN	sp|Q9HB71-3|CYBP_HUMAN;sp|Q9HB71|CYBP_HUMAN	1;1	1;1	1;1	sp|Q9HB71-3|CYBP_HUMAN Isoform 3 of Calcyclin-binding protein OS=Homo sapiens OX=9606 GN=CACYBP;sp|Q9HB71|CYBP_HUMAN Calcyclin-binding protein OS=Homo sapiens OX=9606 GN=CACYBP PE=1 SV=2	Q9HB71-3	Isoform 3 of Calcyclin-binding protein	CACYBP	2	1	1	1	1	1	0	1	1	1	1	1	0	1	1	1	1	1	0	1	1	1	5.9	5.9	5.9	21.228	185	185;228	1	-2	By MS/MS	By matching		By matching	By matching	By matching	5.9	5.9	0	5.9	5.9
sp|Q86U42-2|PABP2_HUMAN;sp|Q86U42|PABP2_HUMAN;sp|Q92843-2|B2CL2_HUMAN	sp|Q86U42-2|PABP2_HUMAN;sp|Q86U42|PABP2_HUMAN;sp|Q92843-2|B2CL2_HUMAN	4;4;2	4;4;2	4;4;2	sp|Q86U42-2|PABP2_HUMAN Isoform 2 of Polyadenylate-binding protein 2 OS=Homo sapiens OX=9606 GN=PABPN1;sp|Q86U42|PABP2_HUMAN Polyadenylate-binding protein 2 OS=Homo sapiens OX=9606 GN=PABPN1 PE=1 SV=3;sp|Q92843-2|B2CL2_HUMAN Isoform 3 of Bcl-2-like protein	Q86U42-2	Isoform 2 of Polyadenylate-binding protein 2	PABPN1	3	4	4	4	4	3	3	0	0	0	4	3	3	0	0	0	4	3	3	0	0	0	27.7	27.7	27.7	31.496	296	296;306;333	0	22.798	By MS/MS	By MS/MS	By MS/MS				27.7	11.8	11.8	0	0
sp|P35606-2|COPB2_HUMAN;sp|P35606|COPB2_HUMAN	sp|P35606-2|COPB2_HUMAN;sp|P35606|COPB2_HUMAN	6;6	6;6	6;6	sp|P35606-2|COPB2_HUMAN Isoform 2 of Coatomer subunit beta OS=Homo sapiens OX=9606 GN=COPB2;sp|P35606|COPB2_HUMAN Coatomer subunit beta OS=Homo sapiens OX=9606 GN=COPB2 PE=1 SV=2	P35606-2	Isoform 2 of Coatomer subunit beta	COPB2	2	6	6	6	4	5	5	0	0	0	4	5	5	0	0	0	4	5	5	0	0	0	11.1	11.1	11.1	99.045	877	877;906	0	8.1629	By MS/MS	By MS/MS	By MS/MS				7.3	9.8	10	0	0
sp|Q9P258|RCC2_HUMAN	sp|Q9P258|RCC2_HUMAN	7	7	7	sp|Q9P258|RCC2_HUMAN Protein RCC2 OS=Homo sapiens OX=9606 GN=RCC2 PE=1 SV=2	Q9P258	Protein RCC2	RCC2	1	7	7	7	6	6	4	0	1	0	6	6	4	0	1	0	6	6	4	0	1	0	19.7	19.7	19.7	56.084	522	522	0	157	By MS/MS	By MS/MS	By MS/MS		By matching		16.7	17.2	10.9	0	2.1
sp|P46779|RL28_HUMAN;sp|P46779-2|RL28_HUMAN;sp|P46779-3|RL28_HUMAN;sp|P46779-4|RL28_HUMAN;sp|P46779-5|RL28_HUMAN	sp|P46779|RL28_HUMAN;sp|P46779-2|RL28_HUMAN;sp|P46779-3|RL28_HUMAN;sp|P46779-4|RL28_HUMAN;sp|P46779-5|RL28_HUMAN	6;5;5;3;3	6;5;5;3;3	6;5;5;3;3	sp|P46779|RL28_HUMAN 60S ribosomal protein L28 OS=Homo sapiens OX=9606 GN=RPL28 PE=1 SV=3;sp|P46779-2|RL28_HUMAN Isoform 2 of 60S ribosomal protein L28 OS=Homo sapiens OX=9606 GN=RPL28;sp|P46779-3|RL28_HUMAN Isoform 3 of 60S ribosomal protein L28 OS=Homo s	P46779	60S ribosomal protein L28	RPL28	5	6	6	6	5	6	6	0	0	0	5	6	6	0	0	0	5	6	6	0	0	0	51.8	51.8	51.8	15.747	137	137;163;169;69;87	0	323.31	By MS/MS	By MS/MS	By MS/MS				46	51.8	51.8	0	0
sp|P63244|RACK1_HUMAN	sp|P63244|RACK1_HUMAN	3	3	3	sp|P63244|RACK1_HUMAN Receptor of activated protein C kinase 1 OS=Homo sapiens OX=9606 GN=RACK1 PE=1 SV=3	P63244	Receptor of activated protein C kinase 1	RACK1	1	3	3	3	3	2	1	0	0	0	3	2	1	0	0	0	3	2	1	0	0	0	8.2	8.2	8.2	35.076	317	317	0.0031397	1.3126	By MS/MS	By MS/MS	By matching				8.2	6	2.8	0	0
sp|Q99836-5|MYD88_HUMAN	sp|Q99836-5|MYD88_HUMAN	1	1	1	sp|Q99836-5|MYD88_HUMAN Isoform 5 of Myeloid differentiation primary response protein MyD88 OS=Homo sapiens OX=9606 GN=MYD88	Q99836-5	Isoform 5 of Myeloid differentiation primary response protein MyD88	MYD88	1	1	1	1	1	1	1	1	1	0	1	1	1	1	1	0	1	1	1	1	1	0	3.3	3.3	3.3	31.496	275	275	1	-2	By MS/MS	By matching	By matching	By matching	By matching		3.3	3.3	3.3	3.3	3.3
sp|Q5RKV6|EXOS6_HUMAN	sp|Q5RKV6|EXOS6_HUMAN	1	1	1	sp|Q5RKV6|EXOS6_HUMAN Exosome complex component MTR3 OS=Homo sapiens OX=9606 GN=EXOSC6 PE=1 SV=1	Q5RKV6	Exosome complex component MTR3	EXOSC6	1	1	1	1	1	1	1	1	1	0	1	1	1	1	1	0	1	1	1	1	1	0	5.9	5.9	5.9	28.235	272	272	0.0043103	1.0184	By matching	By MS/MS	By MS/MS	By matching	By matching		5.9	5.9	5.9	5.9	5.9
sp|P32969|RL9_HUMAN	sp|P32969|RL9_HUMAN	8	8	8	sp|P32969|RL9_HUMAN 60S ribosomal protein L9 OS=Homo sapiens OX=9606 GN=RPL9P9 PE=1 SV=1	P32969	60S ribosomal protein L9	RPL9P9	1	8	8	8	8	6	5	0	0	0	8	6	5	0	0	0	8	6	5	0	0	0	57.3	57.3	57.3	21.863	192	192	0	69.23	By MS/MS	By MS/MS	By matching				57.3	37.5	34.4	0	0
sp|Q6PKG0|LARP1_HUMAN;sp|Q6PKG0-3|LARP1_HUMAN;sp|Q659C4-7|LAR1B_HUMAN;sp|Q659C4-6|LAR1B_HUMAN;sp|Q659C4-5|LAR1B_HUMAN;sp|Q659C4-9|LAR1B_HUMAN;sp|Q659C4-2|LAR1B_HUMAN;sp|Q659C4|LAR1B_HUMAN	sp|Q6PKG0|LARP1_HUMAN;sp|Q6PKG0-3|LARP1_HUMAN	8;6;1;1;1;1;1;1	8;6;1;1;1;1;1;1	8;6;1;1;1;1;1;1	sp|Q6PKG0|LARP1_HUMAN La-related protein 1 OS=Homo sapiens OX=9606 GN=LARP1 PE=1 SV=2;sp|Q6PKG0-3|LARP1_HUMAN Isoform 2 of La-related protein 1 OS=Homo sapiens OX=9606 GN=LARP1	Q6PKG0	La-related protein 1	LARP1	8	8	8	8	7	7	7	0	0	0	7	7	7	0	0	0	7	7	7	0	0	0	16.1	16.1	16.1	123.51	1096	1096;1019;201;247;281;787;855;914	0	57.715	By MS/MS	By MS/MS	By MS/MS				14	15	14	0	0
sp|P27635|RL10_HUMAN;sp|Q96L21|RL10L_HUMAN	sp|P27635|RL10_HUMAN;sp|Q96L21|RL10L_HUMAN	7;4	7;4	7;4	sp|P27635|RL10_HUMAN 60S ribosomal protein L10 OS=Homo sapiens OX=9606 GN=RPL10 PE=1 SV=5;sp|Q96L21|RL10L_HUMAN 60S ribosomal protein L10-like OS=Homo sapiens OX=9606 GN=RPL10L PE=1 SV=3	P27635	60S ribosomal protein L10	RPL10	2	7	7	7	7	7	6	0	0	0	7	7	6	0	0	0	7	7	6	0	0	0	51.4	51.4	51.4	24.577	214	214;214	0	45.74	By MS/MS	By MS/MS	By MS/MS				51.4	51.4	46.3	0	0
sp|Q9H0A0-2|NAT10_HUMAN;sp|Q9H0A0|NAT10_HUMAN	sp|Q9H0A0-2|NAT10_HUMAN;sp|Q9H0A0|NAT10_HUMAN	2;2	2;2	2;2	sp|Q9H0A0-2|NAT10_HUMAN Isoform 2 of RNA cytidine acetyltransferase OS=Homo sapiens OX=9606 GN=NAT10;sp|Q9H0A0|NAT10_HUMAN RNA cytidine acetyltransferase OS=Homo sapiens OX=9606 GN=NAT10 PE=1 SV=2	Q9H0A0-2	Isoform 2 of RNA cytidine acetyltransferase	NAT10	2	2	2	2	2	2	2	0	0	0	2	2	2	0	0	0	2	2	2	0	0	0	3.5	3.5	3.5	107.3	953	953;1025	0	19.474	By MS/MS	By MS/MS	By MS/MS				3.5	3.5	3.5	0	0
sp|P55795|HNRH2_HUMAN	sp|P55795|HNRH2_HUMAN	9	3	3	sp|P55795|HNRH2_HUMAN Heterogeneous nuclear ribonucleoprotein H2 OS=Homo sapiens OX=9606 GN=HNRNPH2 PE=1 SV=1	P55795	Heterogeneous nuclear ribonucleoprotein H2	HNRNPH2	1	9	3	3	5	9	9	0	1	0	3	3	3	0	1	0	3	3	3	0	1	0	26.9	11.4	11.4	49.263	449	449	0	56.738	By MS/MS	By MS/MS	By MS/MS		By matching		15.8	26.9	26.9	0	3.8
sp|P62424|RL7A_HUMAN	sp|P62424|RL7A_HUMAN	7	7	7	sp|P62424|RL7A_HUMAN 60S ribosomal protein L7a OS=Homo sapiens OX=9606 GN=RPL7A PE=1 SV=2	P62424	60S ribosomal protein L7a	RPL7A	1	7	7	7	5	7	5	0	0	1	5	7	5	0	0	1	5	7	5	0	0	1	34.2	34.2	34.2	29.995	266	266	0	7.4824	By MS/MS	By MS/MS	By MS/MS			By matching	28.9	34.2	28.9	0	0
sp|Q14694|UBP10_HUMAN;sp|Q14694-3|UBP10_HUMAN;sp|Q14694-2|UBP10_HUMAN	sp|Q14694|UBP10_HUMAN;sp|Q14694-3|UBP10_HUMAN;sp|Q14694-2|UBP10_HUMAN	4;4;4	4;4;4	4;4;4	sp|Q14694|UBP10_HUMAN Ubiquitin carboxyl-terminal hydrolase 10 OS=Homo sapiens OX=9606 GN=USP10 PE=1 SV=2;sp|Q14694-3|UBP10_HUMAN Isoform 3 of Ubiquitin carboxyl-terminal hydrolase 10 OS=Homo sapiens OX=9606 GN=USP10;sp|Q14694-2|UBP10_HUMAN Isoform 2 of Ub	Q14694	Ubiquitin carboxyl-terminal hydrolase 10	USP10	3	4	4	4	3	4	3	0	0	0	3	4	3	0	0	0	3	4	3	0	0	0	10.5	10.5	10.5	87.133	798	798;802;846	0	14.836	By MS/MS	By MS/MS	By MS/MS				6.8	10.5	6.8	0	0
sp|Q15750-2|TAB1_HUMAN;sp|Q15750|TAB1_HUMAN	sp|Q15750-2|TAB1_HUMAN;sp|Q15750|TAB1_HUMAN	4;4	4;4	4;4	sp|Q15750-2|TAB1_HUMAN Isoform 2 of TGF-beta-activated kinase 1 and MAP3K7-binding protein 1 OS=Homo sapiens OX=9606 GN=TAB1;sp|Q15750|TAB1_HUMAN TGF-beta-activated kinase 1 and MAP3K7-binding protein 1 OS=Homo sapiens OX=9606 GN=TAB1 PE=1 SV=1	Q15750-2	Isoform 2 of TGF-beta-activated kinase 1 and MAP3K7-binding protein 1	TAB1	2	4	4	4	0	1	2	4	1	3	0	1	2	4	1	3	0	1	2	4	1	3	17.7	17.7	17.7	49.917	462	462;504	0	12.057		By matching	By MS/MS	By MS/MS	By MS/MS	By MS/MS	0	5	10.4	17.7	6.5
sp|P62917|RL8_HUMAN	sp|P62917|RL8_HUMAN	8	8	8	sp|P62917|RL8_HUMAN 60S ribosomal protein L8 OS=Homo sapiens OX=9606 GN=RPL8 PE=1 SV=2	P62917	60S ribosomal protein L8	RPL8	1	8	8	8	7	8	5	0	0	0	7	8	5	0	0	0	7	8	5	0	0	0	38.9	38.9	38.9	28.024	257	257	0	193.83	By MS/MS	By MS/MS	By MS/MS				35.8	38.9	25.7	0	0
sp|Q13263|TIF1B_HUMAN;sp|Q13263-2|TIF1B_HUMAN	sp|Q13263|TIF1B_HUMAN;sp|Q13263-2|TIF1B_HUMAN	10;9	10;9	10;9	sp|Q13263|TIF1B_HUMAN Transcription intermediary factor 1-beta OS=Homo sapiens OX=9606 GN=TRIM28 PE=1 SV=5;sp|Q13263-2|TIF1B_HUMAN Isoform 2 of Transcription intermediary factor 1-beta OS=Homo sapiens OX=9606 GN=TRIM28	Q13263	Transcription intermediary factor 1-beta	TRIM28	2	10	10	10	9	7	8	5	5	4	9	7	8	5	5	4	9	7	8	5	5	4	27.3	27.3	27.3	88.549	835	835;753	0	323.31	By MS/MS	By MS/MS	By MS/MS	By MS/MS	By MS/MS	By MS/MS	25.4	18.1	19.2	13.7	11.1
sp|P14868-2|SYDC_HUMAN;sp|P14868|SYDC_HUMAN	sp|P14868-2|SYDC_HUMAN;sp|P14868|SYDC_HUMAN	1;1	1;1	1;1	sp|P14868-2|SYDC_HUMAN Isoform 2 of Aspartate--tRNA ligase, cytoplasmic OS=Homo sapiens OX=9606 GN=DARS1;sp|P14868|SYDC_HUMAN Aspartate--tRNA ligase, cytoplasmic OS=Homo sapiens OX=9606 GN=DARS1 PE=1 SV=2	P14868-2	Isoform 2 of Aspartate--tRNA ligase, cytoplasmic	DARS1	2	1	1	1	1	1	1	0	0	0	1	1	1	0	0	0	1	1	1	0	0	0	5	5	5	45.771	401	401;501	0	2.036	By matching	By MS/MS	By matching				5	5	5	0	0
sp|Q9BUJ2-4|HNRL1_HUMAN;sp|Q9BUJ2-2|HNRL1_HUMAN;sp|Q9BUJ2|HNRL1_HUMAN;sp|Q9BUJ2-3|HNRL1_HUMAN;sp|Q9BUJ2-5|HNRL1_HUMAN	sp|Q9BUJ2-4|HNRL1_HUMAN;sp|Q9BUJ2-2|HNRL1_HUMAN;sp|Q9BUJ2|HNRL1_HUMAN;sp|Q9BUJ2-3|HNRL1_HUMAN	4;4;4;3;1	4;4;4;3;1	4;4;4;3;1	sp|Q9BUJ2-4|HNRL1_HUMAN Isoform 4 of Heterogeneous nuclear ribonucleoprotein U-like protein 1 OS=Homo sapiens OX=9606 GN=HNRNPUL1;sp|Q9BUJ2-2|HNRL1_HUMAN Isoform 2 of Heterogeneous nuclear ribonucleoprotein U-like protein 1 OS=Homo sapiens OX=9606 GN=HNRNP	Q9BUJ2-4	Isoform 4 of Heterogeneous nuclear ribonucleoprotein U-like protein 1	HNRNPUL1	5	4	4	4	2	3	4	0	0	0	2	3	4	0	0	0	2	3	4	0	0	0	8.7	8.7	8.7	84.793	756	756;804;856;752;390	0	14.846	By MS/MS	By matching	By MS/MS				6.2	4.5	8.7	0	0
sp|Q13011|ECH1_HUMAN	sp|Q13011|ECH1_HUMAN	3	3	3	sp|Q13011|ECH1_HUMAN Delta(3,5)-Delta(2,4)-dienoyl-CoA isomerase, mitochondrial OS=Homo sapiens OX=9606 GN=ECH1 PE=1 SV=2	Q13011	Delta(3,5)-Delta(2,4)-dienoyl-CoA isomerase, mitochondrial	ECH1	1	3	3	3	3	3	3	1	3	3	3	3	3	1	3	3	3	3	3	1	3	3	13.4	13.4	13.4	35.816	328	328	0	6.5162	By matching	By MS/MS	By MS/MS	By matching	By MS/MS	By MS/MS	13.4	13.4	13.4	5.8	13.4
sp|Q13347|EIF3I_HUMAN	sp|Q13347|EIF3I_HUMAN	3	3	3	sp|Q13347|EIF3I_HUMAN Eukaryotic translation initiation factor 3 subunit I OS=Homo sapiens OX=9606 GN=EIF3I PE=1 SV=1	Q13347	Eukaryotic translation initiation factor 3 subunit I	EIF3I	1	3	3	3	3	3	1	1	1	2	3	3	1	1	1	2	3	3	1	1	1	2	19.4	19.4	19.4	36.501	325	325	0	6.9521	By MS/MS	By MS/MS	By matching	By MS/MS	By matching	By matching	19.4	19.4	2.8	2.8	2.8
sp|Q86V81|THOC4_HUMAN	sp|Q86V81|THOC4_HUMAN	4	4	4	sp|Q86V81|THOC4_HUMAN THO complex subunit 4 OS=Homo sapiens OX=9606 GN=ALYREF PE=1 SV=3	Q86V81	THO complex subunit 4	ALYREF	1	4	4	4	4	4	2	0	0	0	4	4	2	0	0	0	4	4	2	0	0	0	31.9	31.9	31.9	26.888	257	257	0	323.31	By MS/MS	By MS/MS	By MS/MS				31.9	31.9	12.5	0	0
sp|P15735-2|PHKG2_HUMAN;sp|P15735|PHKG2_HUMAN	sp|P15735-2|PHKG2_HUMAN;sp|P15735|PHKG2_HUMAN	1;1	1;1	1;1	sp|P15735-2|PHKG2_HUMAN Isoform 2 of Phosphorylase b kinase gamma catalytic chain, liver/testis isoform OS=Homo sapiens OX=9606 GN=PHKG2;sp|P15735|PHKG2_HUMAN Phosphorylase b kinase gamma catalytic chain, liver/testis isoform OS=Homo sapiens OX=9606 GN=PHK	P15735-2	Isoform 2 of Phosphorylase b kinase gamma catalytic chain, liver/testis isoform	PHKG2	2	1	1	1	1	1	1	0	0	0	1	1	1	0	0	0	1	1	1	0	0	0	3.7	3.7	3.7	43.157	374	374;406	0.0085055	0.70269	By MS/MS	By matching	By matching				3.7	3.7	3.7	0	0
sp|P40227-2|TCPZ_HUMAN;sp|P40227|TCPZ_HUMAN	sp|P40227-2|TCPZ_HUMAN;sp|P40227|TCPZ_HUMAN	4;4	4;4	4;4	sp|P40227-2|TCPZ_HUMAN Isoform 2 of T-complex protein 1 subunit zeta OS=Homo sapiens OX=9606 GN=CCT6A;sp|P40227|TCPZ_HUMAN T-complex protein 1 subunit zeta OS=Homo sapiens OX=9606 GN=CCT6A PE=1 SV=3	P40227-2	Isoform 2 of T-complex protein 1 subunit zeta	CCT6A	2	4	4	4	4	2	2	2	2	1	4	2	2	2	2	1	4	2	2	2	2	1	11.7	11.7	11.7	53.288	486	486;531	0	8.0744	By MS/MS	By MS/MS	By MS/MS	By matching	By matching	By matching	11.7	4.3	4.7	4.3	4.3
sp|P05198|IF2A_HUMAN	sp|P05198|IF2A_HUMAN	6	6	6	sp|P05198|IF2A_HUMAN Eukaryotic translation initiation factor 2 subunit 1 OS=Homo sapiens OX=9606 GN=EIF2S1 PE=1 SV=3	P05198	Eukaryotic translation initiation factor 2 subunit 1	EIF2S1	1	6	6	6	4	6	6	0	0	0	4	6	6	0	0	0	4	6	6	0	0	0	30.5	30.5	30.5	36.112	315	315	0	78.779	By MS/MS	By MS/MS	By MS/MS				21	30.5	30.5	0	0
sp|Q9Y285-2|SYFA_HUMAN;sp|Q9Y285|SYFA_HUMAN	sp|Q9Y285-2|SYFA_HUMAN;sp|Q9Y285|SYFA_HUMAN	5;5	5;5	5;5	sp|Q9Y285-2|SYFA_HUMAN Isoform 2 of Phenylalanine--tRNA ligase alpha subunit OS=Homo sapiens OX=9606 GN=FARSA;sp|Q9Y285|SYFA_HUMAN Phenylalanine--tRNA ligase alpha subunit OS=Homo sapiens OX=9606 GN=FARSA PE=1 SV=3	Q9Y285-2	Isoform 2 of Phenylalanine--tRNA ligase alpha subunit	FARSA	2	5	5	5	5	5	2	0	0	0	5	5	2	0	0	0	5	5	2	0	0	0	17.6	17.6	17.6	54.157	477	477;508	0	27.454	By MS/MS	By MS/MS	By MS/MS				17.6	17.6	8	0	0
sp|Q9UHB9|SRP68_HUMAN;sp|Q9UHB9-4|SRP68_HUMAN;sp|Q9UHB9-2|SRP68_HUMAN;sp|Q9UHB9-3|SRP68_HUMAN	sp|Q9UHB9|SRP68_HUMAN;sp|Q9UHB9-4|SRP68_HUMAN;sp|Q9UHB9-2|SRP68_HUMAN	16;14;13;6	16;14;13;6	16;14;13;6	sp|Q9UHB9|SRP68_HUMAN Signal recognition particle subunit SRP68 OS=Homo sapiens OX=9606 GN=SRP68 PE=1 SV=2;sp|Q9UHB9-4|SRP68_HUMAN Isoform 4 of Signal recognition particle subunit SRP68 OS=Homo sapiens OX=9606 GN=SRP68;sp|Q9UHB9-2|SRP68_HUMAN Isoform 2 of	Q9UHB9	Signal recognition particle subunit SRP68	SRP68	4	16	16	16	8	15	14	0	0	0	8	15	14	0	0	0	8	15	14	0	0	0	40.4	40.4	40.4	70.729	627	627;589;596;288	0	323.31	By MS/MS	By MS/MS	By MS/MS				13.2	37.2	34.3	0	0
sp|Q9BXP5-4|SRRT_HUMAN;sp|Q9BXP5-2|SRRT_HUMAN;sp|Q9BXP5-3|SRRT_HUMAN;sp|Q9BXP5|SRRT_HUMAN;sp|Q9BXP5-5|SRRT_HUMAN	sp|Q9BXP5-4|SRRT_HUMAN;sp|Q9BXP5-2|SRRT_HUMAN;sp|Q9BXP5-3|SRRT_HUMAN;sp|Q9BXP5|SRRT_HUMAN;sp|Q9BXP5-5|SRRT_HUMAN	5;5;5;5;4	5;5;5;5;4	5;5;5;5;4	sp|Q9BXP5-4|SRRT_HUMAN Isoform 4 of Serrate RNA effector molecule homolog OS=Homo sapiens OX=9606 GN=SRRT;sp|Q9BXP5-2|SRRT_HUMAN Isoform 2 of Serrate RNA effector molecule homolog OS=Homo sapiens OX=9606 GN=SRRT;sp|Q9BXP5-3|SRRT_HUMAN Isoform 3 of Serrate	Q9BXP5-4	Isoform 4 of Serrate RNA effector molecule homolog	SRRT	5	5	5	5	4	5	5	0	0	0	4	5	5	0	0	0	4	5	5	0	0	0	9.5	9.5	9.5	100.15	871	871;872;875;876;839	0	45.293	By MS/MS	By MS/MS	By MS/MS				8.3	9.5	9.5	0	0
sp|Q16643|DREB_HUMAN;sp|Q16643-2|DREB_HUMAN;sp|Q16643-3|DREB_HUMAN	sp|Q16643|DREB_HUMAN;sp|Q16643-2|DREB_HUMAN;sp|Q16643-3|DREB_HUMAN	7;7;7	7;7;7	7;7;7	sp|Q16643|DREB_HUMAN Drebrin OS=Homo sapiens OX=9606 GN=DBN1 PE=1 SV=4;sp|Q16643-2|DREB_HUMAN Isoform 2 of Drebrin OS=Homo sapiens OX=9606 GN=DBN1;sp|Q16643-3|DREB_HUMAN Isoform 3 of Drebrin OS=Homo sapiens OX=9606 GN=DBN1	Q16643	Drebrin	DBN1	3	7	7	7	3	5	7	5	4	4	3	5	7	5	4	4	3	5	7	5	4	4	13.1	13.1	13.1	71.428	649	649;651;695	0	68.357	By MS/MS	By MS/MS	By MS/MS	By MS/MS	By MS/MS	By MS/MS	8.6	12	13.1	11.6	8.8
sp|Q9NVA2|SEP11_HUMAN;sp|Q9NVA2-2|SEP11_HUMAN	sp|Q9NVA2|SEP11_HUMAN;sp|Q9NVA2-2|SEP11_HUMAN	3;2	3;2	3;2	sp|Q9NVA2|SEP11_HUMAN Septin-11 OS=Homo sapiens OX=9606 GN=SEPTIN11 PE=1 SV=3;sp|Q9NVA2-2|SEP11_HUMAN Isoform 2 of Septin-11 OS=Homo sapiens OX=9606 GN=SEPTIN11	Q9NVA2	Septin-11	SEPTIN11	2	3	3	3	1	2	2	0	1	2	1	2	2	0	1	2	1	2	2	0	1	2	10.5	10.5	10.5	49.398	429	429;439	0	7.8533	By MS/MS	By matching	By MS/MS		By matching	By MS/MS	3	5.4	5.4	0	5.1
sp|Q16629-3|SRSF7_HUMAN;sp|Q16629-2|SRSF7_HUMAN;sp|Q16629-4|SRSF7_HUMAN;sp|Q16629|SRSF7_HUMAN	sp|Q16629-3|SRSF7_HUMAN;sp|Q16629-2|SRSF7_HUMAN;sp|Q16629-4|SRSF7_HUMAN;sp|Q16629|SRSF7_HUMAN	3;3;3;3	2;2;2;2	2;2;2;2	sp|Q16629-3|SRSF7_HUMAN Isoform 3 of Serine/arginine-rich splicing factor 7 OS=Homo sapiens OX=9606 GN=SRSF7;sp|Q16629-2|SRSF7_HUMAN Isoform 2 of Serine/arginine-rich splicing factor 7 OS=Homo sapiens OX=9606 GN=SRSF7;sp|Q16629-4|SRSF7_HUMAN Isoform 4 of S	Q16629-3	Isoform 3 of Serine/arginine-rich splicing factor 7	SRSF7	4	3	2	2	3	3	2	0	0	0	2	2	2	0	0	0	2	2	2	0	0	0	34.8	24.2	24.2	15.257	132	132;135;226;238	0	132.98	By MS/MS	By MS/MS	By MS/MS				34.8	34.8	24.2	0	0
sp|Q13283|G3BP1_HUMAN;sp|Q13283-2|G3BP1_HUMAN	sp|Q13283|G3BP1_HUMAN	5;2	5;2	4;2	sp|Q13283|G3BP1_HUMAN Ras GTPase-activating protein-binding protein 1 OS=Homo sapiens OX=9606 GN=G3BP1 PE=1 SV=1	Q13283	Ras GTPase-activating protein-binding protein 1	G3BP1	2	5	5	4	5	5	5	0	0	0	5	5	5	0	0	0	4	4	4	0	0	0	23	23	21	52.164	466	466;122	0	50.435	By MS/MS	By MS/MS	By MS/MS				23	23	23	0	0
sp|Q2NL82|TSR1_HUMAN	sp|Q2NL82|TSR1_HUMAN	1	1	1	sp|Q2NL82|TSR1_HUMAN Pre-rRNA-processing protein TSR1 homolog OS=Homo sapiens OX=9606 GN=TSR1 PE=1 SV=1	Q2NL82	Pre-rRNA-processing protein TSR1 homolog	TSR1	1	1	1	1	1	1	1	0	0	0	1	1	1	0	0	0	1	1	1	0	0	0	1.4	1.4	1.4	91.809	804	804	0	15.624	By matching	By MS/MS	By matching				1.4	1.4	1.4	0	0
sp|O75534-2|CSDE1_HUMAN;sp|O75534|CSDE1_HUMAN;sp|O75534-3|CSDE1_HUMAN;sp|O75534-4|CSDE1_HUMAN	sp|O75534-2|CSDE1_HUMAN;sp|O75534|CSDE1_HUMAN;sp|O75534-3|CSDE1_HUMAN;sp|O75534-4|CSDE1_HUMAN	4;4;4;4	4;4;4;4	4;4;4;4	sp|O75534-2|CSDE1_HUMAN Isoform 2 of Cold shock domain-containing protein E1 OS=Homo sapiens OX=9606 GN=CSDE1;sp|O75534|CSDE1_HUMAN Cold shock domain-containing protein E1 OS=Homo sapiens OX=9606 GN=CSDE1 PE=1 SV=2;sp|O75534-3|CSDE1_HUMAN Isoform 3 of Cold	O75534-2	Isoform 2 of Cold shock domain-containing protein E1	CSDE1	4	4	4	4	1	4	3	0	0	0	1	4	3	0	0	0	1	4	3	0	0	0	7.2	7.2	7.2	85.746	767	767;798;813;844	0	323.31	By MS/MS	By MS/MS	By MS/MS				2.3	7.2	5.2	0	0
sp|Q8N0U2|TMM61_HUMAN	sp|Q8N0U2|TMM61_HUMAN	1	1	1	sp|Q8N0U2|TMM61_HUMAN Transmembrane protein 61 OS=Homo sapiens OX=9606 GN=TMEM61 PE=1 SV=1	Q8N0U2	Transmembrane protein 61	TMEM61	1	1	1	1	0	0	1	1	1	0	0	0	1	1	1	0	0	0	1	1	1	0	8.1	8.1	8.1	22.17	210	210	1	-2			By matching	By MS/MS	By matching		0	0	8.1	8.1	8.1
sp|Q14566|MCM6_HUMAN	sp|Q14566|MCM6_HUMAN	4	4	4	sp|Q14566|MCM6_HUMAN DNA replication licensing factor MCM6 OS=Homo sapiens OX=9606 GN=MCM6 PE=1 SV=1	Q14566	DNA replication licensing factor MCM6	MCM6	1	4	4	4	4	2	3	0	0	0	4	2	3	0	0	0	4	2	3	0	0	0	5.6	5.6	5.6	92.888	821	821	0	2.6449	By MS/MS	By MS/MS	By matching				5.6	2.2	3.8	0	0
sp|P31942-4|HNRH3_HUMAN;sp|P31942-3|HNRH3_HUMAN;sp|P31942-2|HNRH3_HUMAN;sp|P31942|HNRH3_HUMAN;sp|P31942-6|HNRH3_HUMAN;sp|P31942-5|HNRH3_HUMAN	sp|P31942-4|HNRH3_HUMAN;sp|P31942-3|HNRH3_HUMAN;sp|P31942-2|HNRH3_HUMAN;sp|P31942|HNRH3_HUMAN;sp|P31942-6|HNRH3_HUMAN;sp|P31942-5|HNRH3_HUMAN	3;3;3;3;2;2	3;3;3;3;2;2	3;3;3;3;2;2	sp|P31942-4|HNRH3_HUMAN Isoform 4 of Heterogeneous nuclear ribonucleoprotein H3 OS=Homo sapiens OX=9606 GN=HNRNPH3;sp|P31942-3|HNRH3_HUMAN Isoform 3 of Heterogeneous nuclear ribonucleoprotein H3 OS=Homo sapiens OX=9606 GN=HNRNPH3;sp|P31942-2|HNRH3_HUMAN Is	P31942-4	Isoform 4 of Heterogeneous nuclear ribonucleoprotein H3	HNRNPH3	6	3	3	3	1	2	2	0	0	0	1	2	2	0	0	0	1	2	2	0	0	0	19.1	19.1	19.1	22.322	215	215;297;331;346;139;145	0	3.6782	By matching	By MS/MS	By MS/MS				7.9	12.6	14.4	0	0
sp|Q9UBF2-2|COPG2_HUMAN;sp|Q9UBF2|COPG2_HUMAN	sp|Q9UBF2-2|COPG2_HUMAN;sp|Q9UBF2|COPG2_HUMAN	2;2	2;2	2;2	sp|Q9UBF2-2|COPG2_HUMAN Isoform 2 of Coatomer subunit gamma-2 OS=Homo sapiens OX=9606 GN=COPG2;sp|Q9UBF2|COPG2_HUMAN Coatomer subunit gamma-2 OS=Homo sapiens OX=9606 GN=COPG2 PE=1 SV=1	Q9UBF2-2	Isoform 2 of Coatomer subunit gamma-2	COPG2	2	2	2	2	0	2	2	0	0	0	0	2	2	0	0	0	0	2	2	0	0	0	2.9	2.9	2.9	81.482	726	726;871	0.0088384	0.76071		By MS/MS	By MS/MS				0	2.9	2.9	0	0
sp|P60900|PSA6_HUMAN	sp|P60900|PSA6_HUMAN	2	2	2	sp|P60900|PSA6_HUMAN Proteasome subunit alpha type-6 OS=Homo sapiens OX=9606 GN=PSMA6 PE=1 SV=1	P60900	Proteasome subunit alpha type-6	PSMA6	1	2	2	2	2	1	0	0	0	0	2	1	0	0	0	0	2	1	0	0	0	0	13	13	13	27.399	246	246	0	50.191	By MS/MS	By matching					13	8.9	0	0	0
sp|P40222|TXLNA_HUMAN	sp|P40222|TXLNA_HUMAN	3	3	3	sp|P40222|TXLNA_HUMAN Alpha-taxilin OS=Homo sapiens OX=9606 GN=TXLNA PE=1 SV=3	P40222	Alpha-taxilin	TXLNA	1	3	3	3	2	2	3	1	1	0	2	2	3	1	1	0	2	2	3	1	1	0	11.9	11.9	11.9	61.89	546	546	0	285.89	By MS/MS	By MS/MS	By MS/MS	By matching	By MS/MS		8.6	8.6	11.9	3.3	3.3
sp|Q15029-2|U5S1_HUMAN;sp|Q15029-3|U5S1_HUMAN;sp|Q15029|U5S1_HUMAN	sp|Q15029-2|U5S1_HUMAN;sp|Q15029-3|U5S1_HUMAN;sp|Q15029|U5S1_HUMAN	5;5;5	5;5;5	5;5;5	sp|Q15029-2|U5S1_HUMAN Isoform 2 of 116 kDa U5 small nuclear ribonucleoprotein component OS=Homo sapiens OX=9606 GN=EFTUD2;sp|Q15029-3|U5S1_HUMAN Isoform 3 of 116 kDa U5 small nuclear ribonucleoprotein component OS=Homo sapiens OX=9606 GN=EFTUD2;sp|Q15029|	Q15029-2	Isoform 2 of 116 kDa U5 small nuclear ribonucleoprotein component	EFTUD2	3	5	5	5	5	5	4	0	0	0	5	5	4	0	0	0	5	5	4	0	0	0	8.9	8.9	8.9	105.38	937	937;962;972	0	86.944	By MS/MS	By MS/MS	By MS/MS				8.9	8.9	5.2	0	0
sp|O95602|RPA1_HUMAN	sp|O95602|RPA1_HUMAN	4	4	4	sp|O95602|RPA1_HUMAN DNA-directed RNA polymerase I subunit RPA1 OS=Homo sapiens OX=9606 GN=POLR1A PE=1 SV=2	O95602	DNA-directed RNA polymerase I subunit RPA1	POLR1A	1	4	4	4	4	3	4	0	0	0	4	3	4	0	0	0	4	3	4	0	0	0	3.5	3.5	3.5	194.81	1720	1720	0	5.036	By MS/MS	By MS/MS	By MS/MS				3.5	2.6	3.5	0	0
sp|Q13133-2|NR1H3_HUMAN;sp|Q13133-3|NR1H3_HUMAN;sp|Q13133|NR1H3_HUMAN	sp|Q13133-2|NR1H3_HUMAN;sp|Q13133-3|NR1H3_HUMAN;sp|Q13133|NR1H3_HUMAN	2;2;2	2;2;2	2;2;2	sp|Q13133-2|NR1H3_HUMAN Isoform 2 of Oxysterols receptor LXR-alpha OS=Homo sapiens OX=9606 GN=NR1H3;sp|Q13133-3|NR1H3_HUMAN Isoform 3 of Oxysterols receptor LXR-alpha OS=Homo sapiens OX=9606 GN=NR1H3;sp|Q13133|NR1H3_HUMAN Oxysterols receptor LXR-alpha OS=H	Q13133-2	Isoform 2 of Oxysterols receptor LXR-alpha	NR1H3	3	2	2	2	2	0	1	2	0	1	2	0	1	2	0	1	2	0	1	2	0	1	11.4	11.4	11.4	43.555	387	387;402;447	0.010204	0.63347	By MS/MS		By matching	By matching		By MS/MS	11.4	0	6.2	11.4	0
sp|Q9BV20-2|MTNA_HUMAN;sp|Q9BV20|MTNA_HUMAN	sp|Q9BV20-2|MTNA_HUMAN;sp|Q9BV20|MTNA_HUMAN	1;1	1;1	1;1	sp|Q9BV20-2|MTNA_HUMAN Isoform 2 of Methylthioribose-1-phosphate isomerase OS=Homo sapiens OX=9606 GN=MRI1;sp|Q9BV20|MTNA_HUMAN Methylthioribose-1-phosphate isomerase OS=Homo sapiens OX=9606 GN=MRI1 PE=1 SV=1	Q9BV20-2	Isoform 2 of Methylthioribose-1-phosphate isomerase	MRI1	2	1	1	1	1	1	1	0	0	0	1	1	1	0	0	0	1	1	1	0	0	0	3.1	3.1	3.1	34.529	322	322;369	0.010022	0.61555	By matching	By MS/MS	By matching				3.1	3.1	3.1	0	0
sp|O95793-2|STAU1_HUMAN;sp|O95793-3|STAU1_HUMAN;sp|O95793|STAU1_HUMAN	sp|O95793-2|STAU1_HUMAN;sp|O95793-3|STAU1_HUMAN;sp|O95793|STAU1_HUMAN	2;2;2	2;2;2	2;2;2	sp|O95793-2|STAU1_HUMAN Isoform Short of Double-stranded RNA-binding protein Staufen homolog 1 OS=Homo sapiens OX=9606 GN=STAU1;sp|O95793-3|STAU1_HUMAN Isoform 3 of Double-stranded RNA-binding protein Staufen homolog 1 OS=Homo sapiens OX=9606 GN=STAU1;sp|O	O95793-2	Isoform Short of Double-stranded RNA-binding protein Staufen homolog 1	STAU1	3	2	2	2	2	2	2	0	0	0	2	2	2	0	0	0	2	2	2	0	0	0	7.3	7.3	7.3	54.933	496	496;502;577	0	10.016	By MS/MS	By MS/MS	By MS/MS				7.3	7.3	7.3	0	0
sp|P43243|MATR3_HUMAN;sp|P43243-2|MATR3_HUMAN	sp|P43243|MATR3_HUMAN;sp|P43243-2|MATR3_HUMAN	8;4	8;4	8;4	sp|P43243|MATR3_HUMAN Matrin-3 OS=Homo sapiens OX=9606 GN=MATR3 PE=1 SV=2;sp|P43243-2|MATR3_HUMAN Isoform 2 of Matrin-3 OS=Homo sapiens OX=9606 GN=MATR3	P43243	Matrin-3	MATR3	2	8	8	8	6	8	6	0	0	0	6	8	6	0	0	0	6	8	6	0	0	0	11.9	11.9	11.9	94.622	847	847;559	0	18.265	By MS/MS	By MS/MS	By MS/MS				11.7	11.9	6.4	0	0
sp|Q99832|TCPH_HUMAN;sp|Q99832-4|TCPH_HUMAN;sp|Q99832-3|TCPH_HUMAN;sp|Q99832-2|TCPH_HUMAN	sp|Q99832|TCPH_HUMAN;sp|Q99832-4|TCPH_HUMAN;sp|Q99832-3|TCPH_HUMAN;sp|Q99832-2|TCPH_HUMAN	6;5;5;4	6;5;5;4	6;5;5;4	sp|Q99832|TCPH_HUMAN T-complex protein 1 subunit eta OS=Homo sapiens OX=9606 GN=CCT7 PE=1 SV=2;sp|Q99832-4|TCPH_HUMAN Isoform 4 of T-complex protein 1 subunit eta OS=Homo sapiens OX=9606 GN=CCT7;sp|Q99832-3|TCPH_HUMAN Isoform 3 of T-complex protein 1 subun	Q99832	T-complex protein 1 subunit eta	CCT7	4	6	6	6	6	2	1	0	0	2	6	2	1	0	0	2	6	2	1	0	0	2	20.1	20.1	20.1	59.366	543	543;456;499;339	0	193.98	By MS/MS	By matching	By matching			By matching	20.1	5.2	4.8	0	0
sp|O43491|E41L2_HUMAN;sp|O43491-2|E41L2_HUMAN;sp|O43491-3|E41L2_HUMAN;sp|O43491-4|E41L2_HUMAN	sp|O43491|E41L2_HUMAN;sp|O43491-2|E41L2_HUMAN;sp|O43491-3|E41L2_HUMAN;sp|O43491-4|E41L2_HUMAN	2;1;1;1	2;1;1;1	2;1;1;1	sp|O43491|E41L2_HUMAN Band 4.1-like protein 2 OS=Homo sapiens OX=9606 GN=EPB41L2 PE=1 SV=1;sp|O43491-2|E41L2_HUMAN Isoform 2 of Band 4.1-like protein 2 OS=Homo sapiens OX=9606 GN=EPB41L2;sp|O43491-3|E41L2_HUMAN Isoform 3 of Band 4.1-like protein 2 OS=Homo	O43491	Band 4.1-like protein 2	EPB41L2	4	2	2	2	2	2	2	0	0	0	2	2	2	0	0	0	2	2	2	0	0	0	3.9	3.9	3.9	112.59	1005	1005;673;747;852	0.0031949	1.3894	By matching	By MS/MS	By MS/MS				3.9	3.9	3.9	0	0
sp|P46087-2|NOP2_HUMAN;sp|P46087|NOP2_HUMAN;sp|P46087-4|NOP2_HUMAN;sp|P46087-3|NOP2_HUMAN	sp|P46087-2|NOP2_HUMAN;sp|P46087|NOP2_HUMAN;sp|P46087-4|NOP2_HUMAN;sp|P46087-3|NOP2_HUMAN	4;4;4;3	4;4;4;3	4;4;4;3	sp|P46087-2|NOP2_HUMAN Isoform 2 of Probable 28S rRNA (cytosine(4447)-C(5))-methyltransferase OS=Homo sapiens OX=9606 GN=NOP2;sp|P46087|NOP2_HUMAN Probable 28S rRNA (cytosine(4447)-C(5))-methyltransferase OS=Homo sapiens OX=9606 GN=NOP2 PE=1 SV=2;sp|P46087	P46087-2	Isoform 2 of Probable 28S rRNA (cytosine(4447)-C(5))-methyltransferase	NOP2	4	4	4	4	3	4	3	0	0	0	3	4	3	0	0	0	3	4	3	0	0	0	7.9	7.9	7.9	88.972	808	808;812;845;628	0	7.3528	By MS/MS	By MS/MS	By matching				3.5	7.9	3.5	0	0
sp|Q9H1Z9|TSN10_HUMAN	sp|Q9H1Z9|TSN10_HUMAN	1	1	1	sp|Q9H1Z9|TSN10_HUMAN Tetraspanin-10 OS=Homo sapiens OX=9606 GN=TSPAN10 PE=2 SV=1	Q9H1Z9	Tetraspanin-10	TSPAN10	1	1	1	1	0	1	1	0	0	0	0	1	1	0	0	0	0	1	1	0	0	0	2.3	2.3	2.3	36.498	355	355	0.0095352	0.68258		By matching	By MS/MS				0	2.3	2.3	0	0
sp|O43719|HTSF1_HUMAN	sp|O43719|HTSF1_HUMAN	6	6	6	sp|O43719|HTSF1_HUMAN HIV Tat-specific factor 1 OS=Homo sapiens OX=9606 GN=HTATSF1 PE=1 SV=1	O43719	HIV Tat-specific factor 1	HTATSF1	1	6	6	6	5	5	4	0	0	0	5	5	4	0	0	0	5	5	4	0	0	0	12.6	12.6	12.6	85.852	755	755	0	253.36	By MS/MS	By MS/MS	By MS/MS				9.9	10.6	7.9	0	0
sp|P12956-2|XRCC6_HUMAN;sp|P12956|XRCC6_HUMAN	sp|P12956-2|XRCC6_HUMAN;sp|P12956|XRCC6_HUMAN	7;7	7;7	7;7	sp|P12956-2|XRCC6_HUMAN Isoform 2 of X-ray repair cross-complementing protein 6 OS=Homo sapiens OX=9606 GN=XRCC6;sp|P12956|XRCC6_HUMAN X-ray repair cross-complementing protein 6 OS=Homo sapiens OX=9606 GN=XRCC6 PE=1 SV=2	P12956-2	Isoform 2 of X-ray repair cross-complementing protein 6	XRCC6	2	7	7	7	7	6	7	0	0	0	7	6	7	0	0	0	7	6	7	0	0	0	20.6	20.6	20.6	65.148	568	568;609	0	323.31	By MS/MS	By MS/MS	By MS/MS				20.6	16	20.6	0	0
sp|Q14203-5|DCTN1_HUMAN;sp|Q14203-2|DCTN1_HUMAN;sp|Q14203-3|DCTN1_HUMAN;sp|Q14203-4|DCTN1_HUMAN;sp|Q14203-6|DCTN1_HUMAN;sp|Q14203|DCTN1_HUMAN	sp|Q14203-5|DCTN1_HUMAN;sp|Q14203-2|DCTN1_HUMAN;sp|Q14203-3|DCTN1_HUMAN;sp|Q14203-4|DCTN1_HUMAN;sp|Q14203-6|DCTN1_HUMAN;sp|Q14203|DCTN1_HUMAN	4;4;4;4;4;4	4;4;4;4;4;4	4;4;4;4;4;4	sp|Q14203-5|DCTN1_HUMAN Isoform 5 of Dynactin subunit 1 OS=Homo sapiens OX=9606 GN=DCTN1;sp|Q14203-2|DCTN1_HUMAN Isoform p135 of Dynactin subunit 1 OS=Homo sapiens OX=9606 GN=DCTN1;sp|Q14203-3|DCTN1_HUMAN Isoform 3 of Dynactin subunit 1 OS=Homo sapiens OX=	Q14203-5	Isoform 5 of Dynactin subunit 1	DCTN1	6	4	4	4	4	3	3	0	0	0	4	3	3	0	0	0	4	3	3	0	0	0	4.4	4.4	4.4	126.73	1139	1139;1144;1236;1253;1271;1278	0	6.5349	By MS/MS	By matching	By MS/MS				4.4	3.4	3.4	0	0
sp|P55209-3|NP1L1_HUMAN;sp|P55209-2|NP1L1_HUMAN;sp|P55209|NP1L1_HUMAN	sp|P55209-3|NP1L1_HUMAN;sp|P55209-2|NP1L1_HUMAN;sp|P55209|NP1L1_HUMAN	1;1;1	1;1;1	1;1;1	sp|P55209-3|NP1L1_HUMAN Isoform 3 of Nucleosome assembly protein 1-like 1 OS=Homo sapiens OX=9606 GN=NAP1L1;sp|P55209-2|NP1L1_HUMAN Isoform 2 of Nucleosome assembly protein 1-like 1 OS=Homo sapiens OX=9606 GN=NAP1L1;sp|P55209|NP1L1_HUMAN Nucleosome assembl	P55209-3	Isoform 3 of Nucleosome assembly protein 1-like 1	NAP1L1	3	1	1	1	1	1	1	0	0	0	1	1	1	0	0	0	1	1	1	0	0	0	5.3	5.3	5.3	37.344	323	323;368;391	0	9.636	By matching	By matching	By MS/MS				5.3	5.3	5.3	0	0
sp|Q9UPN3|MACF1_HUMAN;sp|Q9UPN3-4|MACF1_HUMAN;sp|Q9UPN3-3|MACF1_HUMAN;sp|Q9UPN3-2|MACF1_HUMAN;sp|Q9UPN3-5|MACF1_HUMAN;sp|O94854|K0754_HUMAN	sp|Q9UPN3|MACF1_HUMAN;sp|Q9UPN3-4|MACF1_HUMAN;sp|Q9UPN3-3|MACF1_HUMAN;sp|Q9UPN3-2|MACF1_HUMAN	8;7;7;7;3;2	8;7;7;7;3;2	6;5;5;5;1;0	sp|Q9UPN3|MACF1_HUMAN Microtubule-actin cross-linking factor 1, isoforms 1/2/3/4/5 OS=Homo sapiens OX=9606 GN=MACF1 PE=1 SV=4;sp|Q9UPN3-4|MACF1_HUMAN Isoform 5 of Microtubule-actin cross-linking factor 1, isoforms 1/2/3/4/5 OS=Homo sapiens OX=9606 GN=MACF1	Q9UPN3	Microtubule-actin cross-linking factor 1, isoforms 1/2/3/4/5	MACF1	6	8	8	6	7	0	1	3	0	2	7	0	1	3	0	2	6	0	1	2	0	2	1.4	1.4	1.3	838.3	7388	7388;5300;5374;5430;5938;3515	0	269.72	By MS/MS		By matching	By MS/MS		By matching	1.4	0	0.1	0.7	0
sp|Q96HS1-2|PGAM5_HUMAN;sp|Q96HS1|PGAM5_HUMAN	sp|Q96HS1-2|PGAM5_HUMAN;sp|Q96HS1|PGAM5_HUMAN	1;1	1;1	1;1	sp|Q96HS1-2|PGAM5_HUMAN Isoform 2 of Serine/threonine-protein phosphatase PGAM5, mitochondrial OS=Homo sapiens OX=9606 GN=PGAM5;sp|Q96HS1|PGAM5_HUMAN Serine/threonine-protein phosphatase PGAM5, mitochondrial OS=Homo sapiens OX=9606 GN=PGAM5 PE=1 SV=2	Q96HS1-2	Isoform 2 of Serine/threonine-protein phosphatase PGAM5, mitochondrial	PGAM5	2	1	1	1	1	1	1	0	0	0	1	1	1	0	0	0	1	1	1	0	0	0	7.8	7.8	7.8	28.02	255	255;289	0	2.4508	By matching	By MS/MS	By MS/MS				7.8	7.8	7.8	0	0
sp|Q13435|SF3B2_HUMAN	sp|Q13435|SF3B2_HUMAN	4	4	4	sp|Q13435|SF3B2_HUMAN Splicing factor 3B subunit 2 OS=Homo sapiens OX=9606 GN=SF3B2 PE=1 SV=2	Q13435	Splicing factor 3B subunit 2	SF3B2	1	4	4	4	3	4	3	0	0	0	3	4	3	0	0	0	3	4	3	0	0	0	5.5	5.5	5.5	100.23	895	895	0	2.575	By MS/MS	By MS/MS	By MS/MS				4.5	5.5	3.2	0	0
sp|O14654|IRS4_HUMAN	sp|O14654|IRS4_HUMAN	6	6	6	sp|O14654|IRS4_HUMAN Insulin receptor substrate 4 OS=Homo sapiens OX=9606 GN=IRS4 PE=1 SV=1	O14654	Insulin receptor substrate 4	IRS4	1	6	6	6	5	4	4	1	0	0	5	4	4	1	0	0	5	4	4	1	0	0	8.8	8.8	8.8	133.77	1257	1257	0	4.7535	By MS/MS	By MS/MS	By matching	By MS/MS			7.2	5.6	5.6	1.5	0
sp|P28072|PSB6_HUMAN	sp|P28072|PSB6_HUMAN	2	2	2	sp|P28072|PSB6_HUMAN Proteasome subunit beta type-6 OS=Homo sapiens OX=9606 GN=PSMB6 PE=1 SV=4	P28072	Proteasome subunit beta type-6	PSMB6	1	2	2	2	1	1	2	0	0	1	1	1	2	0	0	1	1	1	2	0	0	1	9.2	9.2	9.2	25.357	239	239	0	2.5401	By MS/MS	By MS/MS	By MS/MS			By matching	4.6	4.6	9.2	0	0
sp|Q9Y2X3|NOP58_HUMAN	sp|Q9Y2X3|NOP58_HUMAN	3	3	3	sp|Q9Y2X3|NOP58_HUMAN Nucleolar protein 58 OS=Homo sapiens OX=9606 GN=NOP58 PE=1 SV=1	Q9Y2X3	Nucleolar protein 58	NOP58	1	3	3	3	3	2	2	1	1	1	3	2	2	1	1	1	3	2	2	1	1	1	7.2	7.2	7.2	59.578	529	529	0	11.684	By MS/MS	By MS/MS	By matching	By matching	By MS/MS	By MS/MS	7.2	5.1	4	2.1	2.1
sp|Q13610|PWP1_HUMAN	sp|Q13610|PWP1_HUMAN	2	2	2	sp|Q13610|PWP1_HUMAN Periodic tryptophan protein 1 homolog OS=Homo sapiens OX=9606 GN=PWP1 PE=1 SV=1	Q13610	Periodic tryptophan protein 1 homolog	PWP1	1	2	2	2	1	1	1	1	0	0	1	1	1	1	0	0	1	1	1	1	0	0	8.8	8.8	8.8	55.827	501	501	0	2.0221	By matching	By MS/MS	By matching	By MS/MS			3.2	3.2	3.2	5.6	0
sp|Q15057|ACAP2_HUMAN	sp|Q15057|ACAP2_HUMAN	11	11	11	sp|Q15057|ACAP2_HUMAN Arf-GAP with coiled-coil, ANK repeat and PH domain-containing protein 2 OS=Homo sapiens OX=9606 GN=ACAP2 PE=1 SV=3	Q15057	Arf-GAP with coiled-coil, ANK repeat and PH domain-containing protein 2	ACAP2	1	11	11	11	0	4	10	2	2	3	0	4	10	2	2	3	0	4	10	2	2	3	21.2	21.2	21.2	88.028	778	778	0	323.31		By MS/MS	By MS/MS	By matching	By MS/MS	By MS/MS	0	8.4	19.7	4.4	4.9
sp|Q7Z478|DHX29_HUMAN	sp|Q7Z478|DHX29_HUMAN	5	5	4	sp|Q7Z478|DHX29_HUMAN ATP-dependent RNA helicase DHX29 OS=Homo sapiens OX=9606 GN=DHX29 PE=1 SV=2	Q7Z478	ATP-dependent RNA helicase DHX29	DHX29	1	5	5	4	4	5	1	0	0	0	4	5	1	0	0	0	3	4	1	0	0	0	6	6	5.2	155.23	1369	1369	0	6.5416	By MS/MS	By MS/MS	By MS/MS				5	6	1	0	0
sp|P62280|RS11_HUMAN	sp|P62280|RS11_HUMAN	6	6	6	sp|P62280|RS11_HUMAN 40S ribosomal protein S11 OS=Homo sapiens OX=9606 GN=RPS11 PE=1 SV=3	P62280	40S ribosomal protein S11	RPS11	1	6	6	6	6	5	5	0	0	1	6	5	5	0	0	1	6	5	5	0	0	1	55.7	55.7	55.7	18.431	158	158	0	77.015	By MS/MS	By MS/MS	By MS/MS			By matching	55.7	50.6	50.6	0	0
sp|Q9H4G0-3|E41L1_HUMAN;sp|Q9H4G0-2|E41L1_HUMAN;sp|Q9H4G0|E41L1_HUMAN;sp|P11171-6|EPB41_HUMAN;sp|P11171-4|EPB41_HUMAN;sp|Q9Y2J2-3|E41L3_HUMAN;sp|P11171-3|EPB41_HUMAN;sp|Q9H4G0-4|E41L1_HUMAN;sp|P11171-7|EPB41_HUMAN;sp|P11171-5|EPB41_HUMAN;sp|P11171-2|EPB41_HUMAN;sp|P11171|EPB41_HUMAN;sp|Q9Y2J2-2|E41L3_HUMAN;sp|Q9Y2J2-4|E41L3_HUMAN;sp|Q9Y2J2|E41L3_HUMAN	sp|Q9H4G0-3|E41L1_HUMAN;sp|Q9H4G0-2|E41L1_HUMAN;sp|Q9H4G0|E41L1_HUMAN;sp|P11171-6|EPB41_HUMAN;sp|P11171-4|EPB41_HUMAN;sp|Q9Y2J2-3|E41L3_HUMAN;sp|P11171-3|EPB41_HUMAN;sp|Q9H4G0-4|E41L1_HUMAN;sp|P11171-7|EPB41_HUMAN;sp|P11171-5|EPB41_HUMAN;sp|P11171-2|EPB41_HUMAN;sp|P11171|EPB41_HUMAN;sp|Q9Y2J2-2|E41L3_HUMAN;sp|Q9Y2J2-4|E41L3_HUMAN;sp|Q9Y2J2|E41L3_HUMAN	2;2;2;1;1;1;1;1;1;1;1;1;1;1;1	2;2;2;1;1;1;1;1;1;1;1;1;1;1;1	2;2;2;1;1;1;1;1;1;1;1;1;1;1;1	sp|Q9H4G0-3|E41L1_HUMAN Isoform 3 of Band 4.1-like protein 1 OS=Homo sapiens OX=9606 GN=EPB41L1;sp|Q9H4G0-2|E41L1_HUMAN Isoform 2 of Band 4.1-like protein 1 OS=Homo sapiens OX=9606 GN=EPB41L1;sp|Q9H4G0|E41L1_HUMAN Band 4.1-like protein 1 OS=Homo sapiens OX	Q9H4G0-3	Isoform 3 of Band 4.1-like protein 1	EPB41L1	15	2	2	2	2	2	1	0	0	0	2	2	1	0	0	0	2	2	1	0	0	0	5.7	5.7	5.7	86.505	772	772;779;881;566;588;612;641;701;720;775;831;864;865;883;1087	0.0056022	0.97339	By MS/MS	By MS/MS	By matching				5.7	5.7	1	0	0
sp|P41212|ETV6_HUMAN	sp|P41212|ETV6_HUMAN	1	1	1	sp|P41212|ETV6_HUMAN Transcription factor ETV6 OS=Homo sapiens OX=9606 GN=ETV6 PE=1 SV=1	P41212	Transcription factor ETV6	ETV6	1	1	1	1	1	1	1	0	0	0	1	1	1	0	0	0	1	1	1	0	0	0	6	6	6	52.999	452	452	0.0099701	0.52704	By matching	By MS/MS	By matching				6	6	6	0	0
sp|Q8N7R0|NANG2_HUMAN;sp|Q9H9S0-2|NANOG_HUMAN;sp|Q9H9S0|NANOG_HUMAN;sp|Q6NSW7|NANP8_HUMAN	sp|Q8N7R0|NANG2_HUMAN;sp|Q9H9S0-2|NANOG_HUMAN;sp|Q9H9S0|NANOG_HUMAN;sp|Q6NSW7|NANP8_HUMAN	2;1;1;1	2;1;1;1	1;0;0;0	sp|Q8N7R0|NANG2_HUMAN Putative homeobox protein NANOG2 OS=Homo sapiens OX=9606 GN=NANOGP1 PE=5 SV=1;sp|Q9H9S0-2|NANOG_HUMAN Isoform 2 of Homeobox protein NANOG OS=Homo sapiens OX=9606 GN=NANOG;sp|Q9H9S0|NANOG_HUMAN Homeobox protein NANOG OS=Homo sapiens OX	Q8N7R0	Putative homeobox protein NANOG2	NANOGP1	4	2	2	1	2	2	1	1	2	2	2	2	1	1	2	2	1	1	1	0	1	1	12.5	12.5	7.8	26.88	232	232;289;305;305	1	-2	By matching	By matching	By matching	By matching	By MS/MS	By matching	12.5	12.5	7.8	4.7	12.5
sp|Q9NUD5|ZCHC3_HUMAN	sp|Q9NUD5|ZCHC3_HUMAN	3	3	3	sp|Q9NUD5|ZCHC3_HUMAN Zinc finger CCHC domain-containing protein 3 OS=Homo sapiens OX=9606 GN=ZCCHC3 PE=1 SV=2	Q9NUD5	Zinc finger CCHC domain-containing protein 3	ZCCHC3	1	3	3	3	1	3	2	0	0	0	1	3	2	0	0	0	1	3	2	0	0	0	15.9	15.9	15.9	43.547	403	403	0	10.587	By matching	By MS/MS	By MS/MS				3.2	15.9	5.7	0	0
sp|P20700|LMNB1_HUMAN;sp|P02545-5|LMNA_HUMAN;sp|P02545-2|LMNA_HUMAN;sp|P02545-4|LMNA_HUMAN;sp|P02545-6|LMNA_HUMAN;sp|P02545-3|LMNA_HUMAN;sp|P02545|LMNA_HUMAN	sp|P20700|LMNB1_HUMAN	3;1;1;1;1;1;1	3;1;1;1;1;1;1	2;0;0;0;0;0;0	sp|P20700|LMNB1_HUMAN Lamin-B1 OS=Homo sapiens OX=9606 GN=LMNB1 PE=1 SV=2	P20700	Lamin-B1	LMNB1	7	3	3	2	3	3	3	1	1	0	3	3	3	1	1	0	2	2	2	0	0	0	6.3	6.3	4.8	66.408	586	586;565;572;574;614;634;664	0	5.0028	By MS/MS	By MS/MS	By MS/MS	By matching	By matching		6.3	6.3	6.3	1.5	1.5
sp|Q6PI48|SYDM_HUMAN	sp|Q6PI48|SYDM_HUMAN	2	2	2	sp|Q6PI48|SYDM_HUMAN Aspartate--tRNA ligase, mitochondrial OS=Homo sapiens OX=9606 GN=DARS2 PE=1 SV=1	Q6PI48	Aspartate--tRNA ligase, mitochondrial	DARS2	1	2	2	2	1	1	1	1	1	1	1	1	1	1	1	1	1	1	1	1	1	1	2.9	2.9	2.9	73.562	645	645	0.0030912	1.2335	By MS/MS	By MS/MS	By matching	By matching	By matching	By matching	1.4	1.6	1.6	1.6	1.6
sp|O15381-2|NVL_HUMAN;sp|O15381|NVL_HUMAN;sp|O15381-3|NVL_HUMAN;sp|O15381-4|NVL_HUMAN;sp|O15381-5|NVL_HUMAN	sp|O15381-2|NVL_HUMAN;sp|O15381|NVL_HUMAN;sp|O15381-3|NVL_HUMAN;sp|O15381-4|NVL_HUMAN;sp|O15381-5|NVL_HUMAN	3;3;2;2;2	3;3;2;2;2	3;3;2;2;2	sp|O15381-2|NVL_HUMAN Isoform 2 of Nuclear valosin-containing protein-like OS=Homo sapiens OX=9606 GN=NVL;sp|O15381|NVL_HUMAN Nuclear valosin-containing protein-like OS=Homo sapiens OX=9606 GN=NVL PE=1 SV=1;sp|O15381-3|NVL_HUMAN Isoform 3 of Nuclear valosi	O15381-2	Isoform 2 of Nuclear valosin-containing protein-like	NVL	5	3	3	3	2	3	2	0	0	0	2	3	2	0	0	0	2	3	2	0	0	0	7.7	7.7	7.7	82.745	750	750;856;659;667;765	0	323.31	By MS/MS	By MS/MS	By MS/MS				4.1	7.7	4.1	0	0
sp|P33993|MCM7_HUMAN;sp|P33993-3|MCM7_HUMAN;sp|P33993-2|MCM7_HUMAN	sp|P33993|MCM7_HUMAN;sp|P33993-3|MCM7_HUMAN;sp|P33993-2|MCM7_HUMAN	2;2;1	2;2;1	2;2;1	sp|P33993|MCM7_HUMAN DNA replication licensing factor MCM7 OS=Homo sapiens OX=9606 GN=MCM7 PE=1 SV=4;sp|P33993-3|MCM7_HUMAN Isoform 3 of DNA replication licensing factor MCM7 OS=Homo sapiens OX=9606 GN=MCM7;sp|P33993-2|MCM7_HUMAN Isoform 2 of DNA replicati	P33993	DNA replication licensing factor MCM7	MCM7	3	2	2	2	2	0	1	0	0	0	2	0	1	0	0	0	2	0	1	0	0	0	5	5	5	81.307	719	719;543;389	0	3.195	By MS/MS		By matching				5	0	1.8	0	0
sp|P78527-2|PRKDC_HUMAN;sp|P78527|PRKDC_HUMAN	sp|P78527-2|PRKDC_HUMAN;sp|P78527|PRKDC_HUMAN	3;3	3;3	3;3	sp|P78527-2|PRKDC_HUMAN Isoform 2 of DNA-dependent protein kinase catalytic subunit OS=Homo sapiens OX=9606 GN=PRKDC;sp|P78527|PRKDC_HUMAN DNA-dependent protein kinase catalytic subunit OS=Homo sapiens OX=9606 GN=PRKDC PE=1 SV=3	P78527-2	Isoform 2 of DNA-dependent protein kinase catalytic subunit	PRKDC	2	3	3	3	2	1	1	0	1	0	2	1	1	0	1	0	2	1	1	0	1	0	1.3	1.3	1.3	465.5	4097	4097;4128	0	249.43	By MS/MS	By matching	By MS/MS		By MS/MS		0.7	0.4	0.4	0	0.5
sp|Q15459-2|SF3A1_HUMAN;sp|Q15459|SF3A1_HUMAN	sp|Q15459-2|SF3A1_HUMAN;sp|Q15459|SF3A1_HUMAN	2;2	2;2	2;2	sp|Q15459-2|SF3A1_HUMAN Isoform 2 of Splicing factor 3A subunit 1 OS=Homo sapiens OX=9606 GN=SF3A1;sp|Q15459|SF3A1_HUMAN Splicing factor 3A subunit 1 OS=Homo sapiens OX=9606 GN=SF3A1 PE=1 SV=1	Q15459-2	Isoform 2 of Splicing factor 3A subunit 1	SF3A1	2	2	2	2	2	1	1	0	0	0	2	1	1	0	0	0	2	1	1	0	0	0	2.7	2.7	2.7	81.677	728	728;793	0.005472	0.93996	By MS/MS	By matching	By matching				2.7	1.5	1.5	0	0
sp|Q96CX2|KCD12_HUMAN	sp|Q96CX2|KCD12_HUMAN	3	3	3	sp|Q96CX2|KCD12_HUMAN BTB/POZ domain-containing protein KCTD12 OS=Homo sapiens OX=9606 GN=KCTD12 PE=1 SV=1	Q96CX2	BTB/POZ domain-containing protein KCTD12	KCTD12	1	3	3	3	2	2	2	2	2	2	2	2	2	2	2	2	2	2	2	2	2	2	8.9	8.9	8.9	35.7	325	325	0.0031797	1.373	By MS/MS	By MS/MS	By MS/MS	By matching	By matching	By matching	5.2	8.3	8.3	8.3	8.3
sp|Q96SB4-4|SRPK1_HUMAN;sp|Q96SB4|SRPK1_HUMAN;sp|Q96SB4-3|SRPK1_HUMAN	sp|Q96SB4-4|SRPK1_HUMAN;sp|Q96SB4|SRPK1_HUMAN;sp|Q96SB4-3|SRPK1_HUMAN	2;2;2	2;2;2	2;2;2	sp|Q96SB4-4|SRPK1_HUMAN Isoform 3 of SRSF protein kinase 1 OS=Homo sapiens OX=9606 GN=SRPK1;sp|Q96SB4|SRPK1_HUMAN SRSF protein kinase 1 OS=Homo sapiens OX=9606 GN=SRPK1 PE=1 SV=2;sp|Q96SB4-3|SRPK1_HUMAN Isoform 1 of SRSF protein kinase 1 OS=Homo sapiens OX	Q96SB4-4	Isoform 3 of SRSF protein kinase 1	SRPK1	3	2	2	2	2	1	2	0	0	0	2	1	2	0	0	0	2	1	2	0	0	0	4.9	4.9	4.9	72.383	639	639;655;826	0	6.2223	By MS/MS	By matching	By MS/MS				4.9	3.3	4.9	0	0
sp|Q5BKZ1|ZN326_HUMAN;sp|Q5BKZ1-3|ZN326_HUMAN	sp|Q5BKZ1|ZN326_HUMAN;sp|Q5BKZ1-3|ZN326_HUMAN	3;2	3;2	3;2	sp|Q5BKZ1|ZN326_HUMAN DBIRD complex subunit ZNF326 OS=Homo sapiens OX=9606 GN=ZNF326 PE=1 SV=2;sp|Q5BKZ1-3|ZN326_HUMAN Isoform 3 of DBIRD complex subunit ZNF326 OS=Homo sapiens OX=9606 GN=ZNF326	Q5BKZ1	DBIRD complex subunit ZNF326	ZNF326	2	3	3	3	3	2	3	0	0	0	3	2	3	0	0	0	3	2	3	0	0	0	7.9	7.9	7.9	65.653	582	582;376	0	55.474	By MS/MS	By MS/MS	By matching				7.9	4.1	7.9	0	0
sp|Q8WXF1|PSPC1_HUMAN;sp|Q8WXF1-2|PSPC1_HUMAN	sp|Q8WXF1|PSPC1_HUMAN;sp|Q8WXF1-2|PSPC1_HUMAN	2;1	2;1	2;1	sp|Q8WXF1|PSPC1_HUMAN Paraspeckle component 1 OS=Homo sapiens OX=9606 GN=PSPC1 PE=1 SV=1;sp|Q8WXF1-2|PSPC1_HUMAN Isoform 2 of Paraspeckle component 1 OS=Homo sapiens OX=9606 GN=PSPC1	Q8WXF1	Paraspeckle component 1	PSPC1	2	2	2	2	1	2	2	0	0	0	1	2	2	0	0	0	1	2	2	0	0	0	4.6	4.6	4.6	58.743	523	523;393	0	2.9502	By matching	By MS/MS	By MS/MS				2.1	4.6	4.6	0	0
sp|Q03252|LMNB2_HUMAN	sp|Q03252|LMNB2_HUMAN	3	2	2	sp|Q03252|LMNB2_HUMAN Lamin-B2 OS=Homo sapiens OX=9606 GN=LMNB2 PE=1 SV=4	Q03252	Lamin-B2	LMNB2	1	3	2	2	2	3	3	1	1	0	1	2	2	0	0	0	1	2	2	0	0	0	5	3.5	3.5	69.948	620	620	0.0016393	1.504	By MS/MS	By MS/MS	By MS/MS	By matching	By matching		3.1	5	5	1.5	1.5
sp|Q9NR28-2|DBLOH_HUMAN;sp|Q9NR28-3|DBLOH_HUMAN;sp|Q9NR28|DBLOH_HUMAN	sp|Q9NR28-2|DBLOH_HUMAN;sp|Q9NR28-3|DBLOH_HUMAN;sp|Q9NR28|DBLOH_HUMAN	5;5;5	5;5;5	5;5;5	sp|Q9NR28-2|DBLOH_HUMAN Isoform 2 of Diablo IAP-binding mitochondrial protein OS=Homo sapiens OX=9606 GN=DIABLO;sp|Q9NR28-3|DBLOH_HUMAN Isoform 3 of Diablo IAP-binding mitochondrial protein OS=Homo sapiens OX=9606 GN=DIABLO;sp|Q9NR28|DBLOH_HUMAN Diablo IAP	Q9NR28-2	Isoform 2 of Diablo IAP-binding mitochondrial protein	DIABLO	3	5	5	5	3	5	5	5	4	4	3	5	5	5	4	4	3	5	5	5	4	4	29.6	29.6	29.6	21.232	186	186;195;239	0	323.31	By MS/MS	By MS/MS	By MS/MS	By MS/MS	By MS/MS	By MS/MS	29.6	29.6	29.6	29.6	19.9
sp|Q7L2E3-3|DHX30_HUMAN;sp|Q7L2E3|DHX30_HUMAN;sp|Q7L2E3-2|DHX30_HUMAN	sp|Q7L2E3-3|DHX30_HUMAN;sp|Q7L2E3|DHX30_HUMAN;sp|Q7L2E3-2|DHX30_HUMAN	4;4;4	4;4;4	4;4;4	sp|Q7L2E3-3|DHX30_HUMAN Isoform 3 of ATP-dependent RNA helicase DHX30 OS=Homo sapiens OX=9606 GN=DHX30;sp|Q7L2E3|DHX30_HUMAN ATP-dependent RNA helicase DHX30 OS=Homo sapiens OX=9606 GN=DHX30 PE=1 SV=1;sp|Q7L2E3-2|DHX30_HUMAN Isoform 2 of ATP-dependent RNA	Q7L2E3-3	Isoform 3 of ATP-dependent RNA helicase DHX30	DHX30	3	4	4	4	2	3	4	0	0	0	2	3	4	0	0	0	2	3	4	0	0	0	4.4	4.4	4.4	129.44	1155	1155;1194;1222	0	1.9139	By matching	By MS/MS	By MS/MS				2.2	3.2	4.4	0	0
sp|P52298-3|NCBP2_HUMAN;sp|P52298|NCBP2_HUMAN	sp|P52298-3|NCBP2_HUMAN;sp|P52298|NCBP2_HUMAN	1;1	1;1	1;1	sp|P52298-3|NCBP2_HUMAN Isoform 3 of Nuclear cap-binding protein subunit 2 OS=Homo sapiens OX=9606 GN=NCBP2;sp|P52298|NCBP2_HUMAN Nuclear cap-binding protein subunit 2 OS=Homo sapiens OX=9606 GN=NCBP2 PE=1 SV=1	P52298-3	Isoform 3 of Nuclear cap-binding protein subunit 2	NCBP2	2	1	1	1	1	1	1	1	0	0	1	1	1	1	0	0	1	1	1	1	0	0	10.7	10.7	10.7	11.932	103	103;156	0.0030581	1.2016	By MS/MS	By matching	By MS/MS	By matching			10.7	10.7	10.7	10.7	0
sp|Q09161|NCBP1_HUMAN	sp|Q09161|NCBP1_HUMAN	3	3	3	sp|Q09161|NCBP1_HUMAN Nuclear cap-binding protein subunit 1 OS=Homo sapiens OX=9606 GN=NCBP1 PE=1 SV=1	Q09161	Nuclear cap-binding protein subunit 1	NCBP1	1	3	3	3	2	2	0	0	0	1	2	2	0	0	0	1	2	2	0	0	0	1	4.8	4.8	4.8	91.838	790	790	0	6.552	By MS/MS	By MS/MS				By MS/MS	2.8	2.8	0	0	0
sp|P11177-3|ODPB_HUMAN;sp|P11177-2|ODPB_HUMAN;sp|P11177|ODPB_HUMAN	sp|P11177-3|ODPB_HUMAN;sp|P11177-2|ODPB_HUMAN;sp|P11177|ODPB_HUMAN	1;1;1	1;1;1	1;1;1	sp|P11177-3|ODPB_HUMAN Isoform 3 of Pyruvate dehydrogenase E1 component subunit beta, mitochondrial OS=Homo sapiens OX=9606 GN=PDHB;sp|P11177-2|ODPB_HUMAN Isoform 2 of Pyruvate dehydrogenase E1 component subunit beta, mitochondrial OS=Homo sapiens OX=9606	P11177-3	Isoform 3 of Pyruvate dehydrogenase E1 component subunit beta, mitochondrial	PDHB	3	1	1	1	1	1	1	1	0	1	1	1	1	1	0	1	1	1	1	1	0	1	4.7	4.7	4.7	37.514	341	341;341;359	0	1.5961	By MS/MS	By MS/MS	By MS/MS	By matching		By matching	4.7	4.7	4.7	4.7	0
sp|Q13561|DCTN2_HUMAN;sp|Q13561-3|DCTN2_HUMAN;sp|Q13561-2|DCTN2_HUMAN	sp|Q13561|DCTN2_HUMAN;sp|Q13561-3|DCTN2_HUMAN;sp|Q13561-2|DCTN2_HUMAN	1;1;1	1;1;1	1;1;1	sp|Q13561|DCTN2_HUMAN Dynactin subunit 2 OS=Homo sapiens OX=9606 GN=DCTN2 PE=1 SV=4;sp|Q13561-3|DCTN2_HUMAN Isoform 3 of Dynactin subunit 2 OS=Homo sapiens OX=9606 GN=DCTN2;sp|Q13561-2|DCTN2_HUMAN Isoform 2 of Dynactin subunit 2 OS=Homo sapiens OX=9606 GN=	Q13561	Dynactin subunit 2	DCTN2	3	1	1	1	1	1	1	0	0	0	1	1	1	0	0	0	1	1	1	0	0	0	4	4	4	44.23	401	401;403;406	0.0029028	1.048	By MS/MS	By matching	By matching				4	4	4	0	0
sp|P08559-3|ODPA_HUMAN;sp|P08559|ODPA_HUMAN;sp|P08559-4|ODPA_HUMAN	sp|P08559-3|ODPA_HUMAN;sp|P08559|ODPA_HUMAN;sp|P08559-4|ODPA_HUMAN	1;1;1	1;1;1	1;1;1	sp|P08559-3|ODPA_HUMAN Isoform 3 of Pyruvate dehydrogenase E1 component subunit alpha, somatic form, mitochondrial OS=Homo sapiens OX=9606 GN=PDHA1;sp|P08559|ODPA_HUMAN Pyruvate dehydrogenase E1 component subunit alpha, somatic form, mitochondrial OS=Homo	P08559-3	Isoform 3 of Pyruvate dehydrogenase E1 component subunit alpha, somatic form, mitochondrial	PDHA1	3	1	1	1	1	1	1	0	0	0	1	1	1	0	0	0	1	1	1	0	0	0	8.6	8.6	8.6	40.188	359	359;390;428	0	3.8587	By MS/MS	By MS/MS	By MS/MS				8.6	8.6	8.6	0	0
sp|Q9BTD8-4|RBM42_HUMAN;sp|Q9BTD8-2|RBM42_HUMAN;sp|Q9BTD8-3|RBM42_HUMAN;sp|Q9BTD8|RBM42_HUMAN	sp|Q9BTD8-4|RBM42_HUMAN;sp|Q9BTD8-2|RBM42_HUMAN;sp|Q9BTD8-3|RBM42_HUMAN;sp|Q9BTD8|RBM42_HUMAN	2;2;2;2	2;2;2;2	2;2;2;2	sp|Q9BTD8-4|RBM42_HUMAN Isoform 4 of RNA-binding protein 42 OS=Homo sapiens OX=9606 GN=RBM42;sp|Q9BTD8-2|RBM42_HUMAN Isoform 2 of RNA-binding protein 42 OS=Homo sapiens OX=9606 GN=RBM42;sp|Q9BTD8-3|RBM42_HUMAN Isoform 3 of RNA-binding protein 42 OS=Homo sa	Q9BTD8-4	Isoform 4 of RNA-binding protein 42	RBM42	4	2	2	2	2	2	0	0	0	0	2	2	0	0	0	0	2	2	0	0	0	0	8.5	8.5	8.5	47.025	446	446;450;451;480	0	18.746	By MS/MS	By MS/MS					8.5	8.5	0	0	0
sp|Q8N9T8|KRI1_HUMAN	sp|Q8N9T8|KRI1_HUMAN	7	7	7	sp|Q8N9T8|KRI1_HUMAN Protein KRI1 homolog OS=Homo sapiens OX=9606 GN=KRI1 PE=1 SV=3	Q8N9T8	Protein KRI1 homolog	KRI1	1	7	7	7	6	7	6	0	0	0	6	7	6	0	0	0	6	7	6	0	0	0	13.5	13.5	13.5	82.597	703	703	0	11.198	By MS/MS	By MS/MS	By MS/MS				10.2	13.5	10.2	0	0
sp|P41227-2|NAA10_HUMAN;sp|P41227|NAA10_HUMAN	sp|P41227-2|NAA10_HUMAN;sp|P41227|NAA10_HUMAN	2;2	2;2	2;2	sp|P41227-2|NAA10_HUMAN Isoform 2 of N-alpha-acetyltransferase 10 OS=Homo sapiens OX=9606 GN=NAA10;sp|P41227|NAA10_HUMAN N-alpha-acetyltransferase 10 OS=Homo sapiens OX=9606 GN=NAA10 PE=1 SV=1	P41227-2	Isoform 2 of N-alpha-acetyltransferase 10	NAA10	2	2	2	2	1	2	1	1	2	2	1	2	1	1	2	2	1	2	1	1	2	2	9.1	9.1	9.1	24.783	220	220;235	0	3.443	By matching	By MS/MS	By MS/MS	By matching	By matching	By matching	5	9.1	4.1	4.1	9.1
sp|Q07021|C1QBP_HUMAN	sp|Q07021|C1QBP_HUMAN	6	6	6	sp|Q07021|C1QBP_HUMAN Complement component 1 Q subcomponent-binding protein, mitochondrial OS=Homo sapiens OX=9606 GN=C1QBP PE=1 SV=1	Q07021	Complement component 1 Q subcomponent-binding protein, mitochondrial	C1QBP	1	6	6	6	5	4	6	0	0	1	5	4	6	0	0	1	5	4	6	0	0	1	24.8	24.8	24.8	31.362	282	282	0	38.97	By MS/MS	By MS/MS	By MS/MS			By matching	24.8	24.8	24.8	0	0
sp|Q8NE71-2|ABCF1_HUMAN;sp|Q8NE71|ABCF1_HUMAN	sp|Q8NE71-2|ABCF1_HUMAN;sp|Q8NE71|ABCF1_HUMAN	5;5	5;5	5;5	sp|Q8NE71-2|ABCF1_HUMAN Isoform 2 of ATP-binding cassette sub-family F member 1 OS=Homo sapiens OX=9606 GN=ABCF1;sp|Q8NE71|ABCF1_HUMAN ATP-binding cassette sub-family F member 1 OS=Homo sapiens OX=9606 GN=ABCF1 PE=1 SV=2	Q8NE71-2	Isoform 2 of ATP-binding cassette sub-family F member 1	ABCF1	2	5	5	5	5	5	4	0	0	0	5	5	4	0	0	0	5	5	4	0	0	0	10.5	10.5	10.5	91.679	807	807;845	0	131.45	By MS/MS	By MS/MS	By MS/MS				10.5	10.5	7.7	0	0
sp|Q9Y5M8|SRPRB_HUMAN	sp|Q9Y5M8|SRPRB_HUMAN	2	2	2	sp|Q9Y5M8|SRPRB_HUMAN Signal recognition particle receptor subunit beta OS=Homo sapiens OX=9606 GN=SRPRB PE=1 SV=3	Q9Y5M8	Signal recognition particle receptor subunit beta	SRPRB	1	2	2	2	2	2	2	0	0	0	2	2	2	0	0	0	2	2	2	0	0	0	12.2	12.2	12.2	29.702	271	271	0	1.71	By matching	By matching	By MS/MS				12.2	12.2	12.2	0	0
sp|Q9H6S0|YTDC2_HUMAN	sp|Q9H6S0|YTDC2_HUMAN	3	3	3	sp|Q9H6S0|YTDC2_HUMAN 3-5 RNA helicase YTHDC2 OS=Homo sapiens OX=9606 GN=YTHDC2 PE=1 SV=2	Q9H6S0	3-5 RNA helicase YTHDC2	YTHDC2	1	3	3	3	2	3	3	0	0	0	2	3	3	0	0	0	2	3	3	0	0	0	3.4	3.4	3.4	160.25	1430	1430	0	221.16	By MS/MS	By MS/MS	By MS/MS				1.9	3.4	3.4	0	0
sp|Q9BXJ9|NAA15_HUMAN;sp|Q9BXJ9-4|NAA15_HUMAN	sp|Q9BXJ9|NAA15_HUMAN	8;3	8;3	7;2	sp|Q9BXJ9|NAA15_HUMAN N-alpha-acetyltransferase 15, NatA auxiliary subunit OS=Homo sapiens OX=9606 GN=NAA15 PE=1 SV=1	Q9BXJ9	N-alpha-acetyltransferase 15, NatA auxiliary subunit	NAA15	2	8	8	7	5	7	8	4	4	5	5	7	8	4	4	5	4	6	7	3	3	4	13.5	13.5	12	101.27	866	866;526	0	309.15	By MS/MS	By MS/MS	By MS/MS	By matching	By matching	By MS/MS	8.2	11.9	13.5	6.2	7.2
sp|O94776|MTA2_HUMAN;sp|O94776-2|MTA2_HUMAN	sp|O94776|MTA2_HUMAN	5;2	5;2	5;2	sp|O94776|MTA2_HUMAN Metastasis-associated protein MTA2 OS=Homo sapiens OX=9606 GN=MTA2 PE=1 SV=1	O94776	Metastasis-associated protein MTA2	MTA2	2	5	5	5	5	4	4	0	0	0	5	4	4	0	0	0	5	4	4	0	0	0	10.8	10.8	10.8	75.022	668	668;495	0	323.31	By MS/MS	By MS/MS	By MS/MS				10.8	8.1	8.1	0	0
sp|Q8TEQ6|GEMI5_HUMAN	sp|Q8TEQ6|GEMI5_HUMAN	4	4	4	sp|Q8TEQ6|GEMI5_HUMAN Gem-associated protein 5 OS=Homo sapiens OX=9606 GN=GEMIN5 PE=1 SV=3	Q8TEQ6	Gem-associated protein 5	GEMIN5	1	4	4	4	3	3	4	0	0	0	3	3	4	0	0	0	3	3	4	0	0	0	5.7	5.7	5.7	168.59	1508	1508	0	8.8238	By MS/MS	By MS/MS	By MS/MS				3.3	3.3	5.7	0	0
sp|O43143|DHX15_HUMAN	sp|O43143|DHX15_HUMAN	3	3	3	sp|O43143|DHX15_HUMAN ATP-dependent RNA helicase DHX15 OS=Homo sapiens OX=9606 GN=DHX15 PE=1 SV=2	O43143	ATP-dependent RNA helicase DHX15	DHX15	1	3	3	3	2	2	2	0	0	0	2	2	2	0	0	0	2	2	2	0	0	0	4.8	4.8	4.8	90.932	795	795	0	2.0604	By MS/MS	By MS/MS	By MS/MS				2.9	3.3	2.9	0	0
sp|Q13200-2|PSMD2_HUMAN;sp|Q13200-3|PSMD2_HUMAN;sp|Q13200|PSMD2_HUMAN	sp|Q13200-2|PSMD2_HUMAN;sp|Q13200-3|PSMD2_HUMAN;sp|Q13200|PSMD2_HUMAN	1;1;1	1;1;1	1;1;1	sp|Q13200-2|PSMD2_HUMAN Isoform 2 of 26S proteasome non-ATPase regulatory subunit 2 OS=Homo sapiens OX=9606 GN=PSMD2;sp|Q13200-3|PSMD2_HUMAN Isoform 3 of 26S proteasome non-ATPase regulatory subunit 2 OS=Homo sapiens OX=9606 GN=PSMD2;sp|Q13200|PSMD2_HUMAN	Q13200-2	Isoform 2 of 26S proteasome non-ATPase regulatory subunit 2	PSMD2	3	1	1	1	1	1	0	0	0	0	1	1	0	0	0	0	1	1	0	0	0	0	2.3	2.3	2.3	82.193	749	749;778;908	1	-2	By MS/MS	By matching					2.3	2.3	0	0	0
sp|Q96AE4|FUBP1_HUMAN;sp|Q96AE4-2|FUBP1_HUMAN	sp|Q96AE4|FUBP1_HUMAN;sp|Q96AE4-2|FUBP1_HUMAN	3;3	3;3	3;3	sp|Q96AE4|FUBP1_HUMAN Far upstream element-binding protein 1 OS=Homo sapiens OX=9606 GN=FUBP1 PE=1 SV=3;sp|Q96AE4-2|FUBP1_HUMAN Isoform 2 of Far upstream element-binding protein 1 OS=Homo sapiens OX=9606 GN=FUBP1	Q96AE4	Far upstream element-binding protein 1	FUBP1	2	3	3	3	2	3	3	0	0	0	2	3	3	0	0	0	2	3	3	0	0	0	6.5	6.5	6.5	67.56	644	644;653	0	3.5644	By matching	By MS/MS	By MS/MS				4	6.5	6.5	0	0
sp|P28070|PSB4_HUMAN	sp|P28070|PSB4_HUMAN	2	2	2	sp|P28070|PSB4_HUMAN Proteasome subunit beta type-4 OS=Homo sapiens OX=9606 GN=PSMB4 PE=1 SV=4	P28070	Proteasome subunit beta type-4	PSMB4	1	2	2	2	2	1	1	0	0	0	2	1	1	0	0	0	2	1	1	0	0	0	8.7	8.7	8.7	29.204	264	264	0	56.015	By MS/MS	By MS/MS	By MS/MS				8.7	5.7	5.7	0	0
sp|O60763|USO1_HUMAN;sp|O60763-2|USO1_HUMAN	sp|O60763|USO1_HUMAN;sp|O60763-2|USO1_HUMAN	2;2	2;2	2;2	sp|O60763|USO1_HUMAN General vesicular transport factor p115 OS=Homo sapiens OX=9606 GN=USO1 PE=1 SV=2;sp|O60763-2|USO1_HUMAN Isoform 2 of General vesicular transport factor p115 OS=Homo sapiens OX=9606 GN=USO1	O60763	General vesicular transport factor p115	USO1	2	2	2	2	1	0	1	0	0	1	1	0	1	0	0	1	1	0	1	0	0	1	5.9	5.9	5.9	107.89	962	962;973	0	2.0591	By MS/MS		By matching			By MS/MS	2.5	0	3.4	0	0
sp|Q13330-3|MTA1_HUMAN;sp|Q13330|MTA1_HUMAN;sp|Q13330-2|MTA1_HUMAN;sp|Q9BTC8-2|MTA3_HUMAN;sp|Q9BTC8|MTA3_HUMAN	sp|Q13330-3|MTA1_HUMAN;sp|Q13330|MTA1_HUMAN	4;4;1;1;1	4;4;1;1;1	4;4;1;1;1	sp|Q13330-3|MTA1_HUMAN Isoform 3 of Metastasis-associated protein MTA1 OS=Homo sapiens OX=9606 GN=MTA1;sp|Q13330|MTA1_HUMAN Metastasis-associated protein MTA1 OS=Homo sapiens OX=9606 GN=MTA1 PE=1 SV=2	Q13330-3	Isoform 3 of Metastasis-associated protein MTA1	MTA1	5	4	4	4	4	4	4	0	0	0	4	4	4	0	0	0	4	4	4	0	0	0	8.2	8.2	8.2	79.192	698	698;715;430;515;594	0	323.31	By MS/MS	By MS/MS	By MS/MS				8.2	8.2	8.2	0	0
sp|Q9NY65-2|TBA8_HUMAN;sp|Q71U36-2|TBA1A_HUMAN;sp|P68366-2|TBA4A_HUMAN;sp|P68366|TBA4A_HUMAN;sp|Q9NY65|TBA8_HUMAN;sp|Q9BQE3|TBA1C_HUMAN;sp|P0DPH8|TBA3D_HUMAN;sp|P0DPH7|TBA3C_HUMAN;sp|Q71U36|TBA1A_HUMAN;sp|P68363|TBA1B_HUMAN;sp|P68363-2|TBA1B_HUMAN;sp|A6NHL2-2|TBAL3_HUMAN;sp|P0DPH7-2|TBA3C_HUMAN;sp|A6NHL2|TBAL3_HUMAN;sp|Q6PEY2|TBA3E_HUMAN	sp|Q9NY65-2|TBA8_HUMAN;sp|Q71U36-2|TBA1A_HUMAN;sp|P68366-2|TBA4A_HUMAN;sp|P68366|TBA4A_HUMAN;sp|Q9NY65|TBA8_HUMAN;sp|Q9BQE3|TBA1C_HUMAN;sp|P0DPH8|TBA3D_HUMAN;sp|P0DPH7|TBA3C_HUMAN;sp|Q71U36|TBA1A_HUMAN;sp|P68363|TBA1B_HUMAN;sp|P68363-2|TBA1B_HUMAN;sp|A6NHL2-2|TBAL3_HUMAN;sp|P0DPH7-2|TBA3C_HUMAN;sp|A6NHL2|TBAL3_HUMAN;sp|Q6PEY2|TBA3E_HUMAN	2;2;2;2;2;2;2;2;2;2;1;1;1;1;1	2;2;2;2;2;2;2;2;2;2;1;1;1;1;1	2;2;2;2;2;2;2;2;2;2;1;1;1;1;1	sp|Q9NY65-2|TBA8_HUMAN Isoform 2 of Tubulin alpha-8 chain OS=Homo sapiens OX=9606 GN=TUBA8;sp|Q71U36-2|TBA1A_HUMAN Isoform 2 of Tubulin alpha-1A chain OS=Homo sapiens OX=9606 GN=TUBA1A;sp|P68366-2|TBA4A_HUMAN Isoform 2 of Tubulin alpha-4A chain OS=Homo sap	Q9NY65-2	Isoform 2 of Tubulin alpha-8 chain	TUBA8	15	2	2	2	2	1	1	0	0	1	2	1	1	0	0	1	2	1	1	0	0	1	6.8	6.8	6.8	42.953	383	383;416;433;448;449;449;450;450;451;451;335;406;418;446;450	0	1.7811	By MS/MS	By matching	By matching			By matching	6.8	3.7	3.7	0	0
sp|P36873|PP1G_HUMAN;sp|P36873-2|PP1G_HUMAN;sp|P62136-3|PP1A_HUMAN;sp|P62140|PP1B_HUMAN;sp|P62136|PP1A_HUMAN;sp|P62136-2|PP1A_HUMAN	sp|P36873|PP1G_HUMAN;sp|P36873-2|PP1G_HUMAN;sp|P62136-3|PP1A_HUMAN;sp|P62140|PP1B_HUMAN;sp|P62136|PP1A_HUMAN;sp|P62136-2|PP1A_HUMAN	2;2;1;1;1;1	2;2;1;1;1;1	2;2;1;1;1;1	sp|P36873|PP1G_HUMAN Serine/threonine-protein phosphatase PP1-gamma catalytic subunit OS=Homo sapiens OX=9606 GN=PPP1CC PE=1 SV=1;sp|P36873-2|PP1G_HUMAN Isoform 2 of Serine/threonine-protein phosphatase PP1-gamma catalytic subunit OS=Homo sapiens OX=9606 G	P36873	Serine/threonine-protein phosphatase PP1-gamma catalytic subunit	PPP1CC	6	2	2	2	2	2	1	0	0	0	2	2	1	0	0	0	2	2	1	0	0	0	7.4	7.4	7.4	36.983	323	323;337;286;327;330;341	0	147.23	By MS/MS	By MS/MS	By MS/MS				7.4	7.4	5	0	0
sp|Q8IWY9-1|CDAN1_HUMAN;sp|Q8IWY9|CDAN1_HUMAN	sp|Q8IWY9-1|CDAN1_HUMAN;sp|Q8IWY9|CDAN1_HUMAN	2;2	2;2	2;2	sp|Q8IWY9-1|CDAN1_HUMAN Isoform 1 of Codanin-1 OS=Homo sapiens OX=9606 GN=CDAN1;sp|Q8IWY9|CDAN1_HUMAN Codanin-1 OS=Homo sapiens OX=9606 GN=CDAN1 PE=1 SV=4	Q8IWY9-1	Isoform 1 of Codanin-1	CDAN1	2	2	2	2	1	2	1	0	0	0	1	2	1	0	0	0	1	2	1	0	0	0	1.8	1.8	1.8	133.99	1226	1226;1227	0	14.654	By matching	By MS/MS	By MS/MS				1.1	1.8	1.1	0	0
sp|Q14137-2|BOP1_HUMAN;sp|Q14137|BOP1_HUMAN	sp|Q14137-2|BOP1_HUMAN;sp|Q14137|BOP1_HUMAN	1;1	1;1	1;1	sp|Q14137-2|BOP1_HUMAN Isoform 2 of Ribosome biogenesis protein BOP1 OS=Homo sapiens OX=9606 GN=BOP1;sp|Q14137|BOP1_HUMAN Ribosome biogenesis protein BOP1 OS=Homo sapiens OX=9606 GN=BOP1 PE=1 SV=2	Q14137-2	Isoform 2 of Ribosome biogenesis protein BOP1	BOP1	2	1	1	1	1	1	1	0	0	0	1	1	1	0	0	0	1	1	1	0	0	0	1.7	1.7	1.7	71.929	634	634;746	0	2.9083	By matching	By MS/MS	By MS/MS				1.7	1.7	1.7	0	0
sp|Q13148-4|TADBP_HUMAN;sp|Q13148|TADBP_HUMAN	sp|Q13148-4|TADBP_HUMAN;sp|Q13148|TADBP_HUMAN	3;3	2;2	2;2	sp|Q13148-4|TADBP_HUMAN Isoform 2 of TAR DNA-binding protein 43 OS=Homo sapiens OX=9606 GN=TARDBP;sp|Q13148|TADBP_HUMAN TAR DNA-binding protein 43 OS=Homo sapiens OX=9606 GN=TARDBP PE=1 SV=1	Q13148-4	Isoform 2 of TAR DNA-binding protein 43	TARDBP	2	3	2	2	0	2	3	0	0	0	0	1	2	0	0	0	0	1	2	0	0	0	12.8	10.7	10.7	31.808	298	298;414	0.0016129	1.4326		By matching	By MS/MS				0	8.1	12.8	0	0
sp|Q9Y262|EIF3L_HUMAN;sp|Q9Y262-2|EIF3L_HUMAN	sp|Q9Y262|EIF3L_HUMAN;sp|Q9Y262-2|EIF3L_HUMAN	4;3	4;3	4;3	sp|Q9Y262|EIF3L_HUMAN Eukaryotic translation initiation factor 3 subunit L OS=Homo sapiens OX=9606 GN=EIF3L PE=1 SV=1;sp|Q9Y262-2|EIF3L_HUMAN Isoform 2 of Eukaryotic translation initiation factor 3 subunit L OS=Homo sapiens OX=9606 GN=EIF3L	Q9Y262	Eukaryotic translation initiation factor 3 subunit L	EIF3L	2	4	4	4	4	3	2	0	0	0	4	3	2	0	0	0	4	3	2	0	0	0	12.6	12.6	12.6	66.726	564	564;516	0	323.31	By MS/MS	By MS/MS	By MS/MS				12.6	7.8	5.1	0	0
sp|P98170|XIAP_HUMAN;sp|Q96P09|BIRC8_HUMAN	sp|P98170|XIAP_HUMAN	3;1	3;1	3;1	sp|P98170|XIAP_HUMAN E3 ubiquitin-protein ligase XIAP OS=Homo sapiens OX=9606 GN=XIAP PE=1 SV=2	P98170	E3 ubiquitin-protein ligase XIAP	XIAP	2	3	3	3	0	2	3	1	0	0	0	2	3	1	0	0	0	2	3	1	0	0	9.5	9.5	9.5	56.684	497	497;236	0	35.624		By matching	By MS/MS	By matching			0	6.8	9.5	2.8	0
sp|Q96CT7|CC124_HUMAN	sp|Q96CT7|CC124_HUMAN	3	3	3	sp|Q96CT7|CC124_HUMAN Coiled-coil domain-containing protein 124 OS=Homo sapiens OX=9606 GN=CCDC124 PE=1 SV=1	Q96CT7	Coiled-coil domain-containing protein 124	CCDC124	1	3	3	3	2	2	2	1	1	1	2	2	2	1	1	1	2	2	2	1	1	1	19.3	19.3	19.3	25.835	223	223	0	2.5693	By MS/MS	By MS/MS	By MS/MS	By MS/MS	By matching	By matching	10.8	10.8	10.8	8.5	8.5
sp|P11021|BIP_HUMAN	sp|P11021|BIP_HUMAN	5	5	5	sp|P11021|BIP_HUMAN Endoplasmic reticulum chaperone BiP OS=Homo sapiens OX=9606 GN=HSPA5 PE=1 SV=2	P11021	Endoplasmic reticulum chaperone BiP	HSPA5	1	5	5	5	4	4	4	3	4	3	4	4	4	3	4	3	4	4	4	3	4	3	14.1	14.1	14.1	72.332	654	654	0	323.31	By MS/MS	By MS/MS	By MS/MS	By MS/MS	By MS/MS	By MS/MS	11.3	11.5	10.7	9.6	11.5
sp|Q9H0W5|CCDC8_HUMAN	sp|Q9H0W5|CCDC8_HUMAN	2	2	2	sp|Q9H0W5|CCDC8_HUMAN Coiled-coil domain-containing protein 8 OS=Homo sapiens OX=9606 GN=CCDC8 PE=1 SV=2	Q9H0W5	Coiled-coil domain-containing protein 8	CCDC8	1	2	2	2	2	2	2	0	0	0	2	2	2	0	0	0	2	2	2	0	0	0	8.9	8.9	8.9	59.374	538	538	0	4.341	By MS/MS	By MS/MS	By MS/MS				8.9	8.9	8.9	0	0
sp|P30050|RL12_HUMAN;sp|P30050-2|RL12_HUMAN	sp|P30050|RL12_HUMAN;sp|P30050-2|RL12_HUMAN	4;3	4;3	4;3	sp|P30050|RL12_HUMAN 60S ribosomal protein L12 OS=Homo sapiens OX=9606 GN=RPL12 PE=1 SV=1;sp|P30050-2|RL12_HUMAN Isoform 2 of 60S ribosomal protein L12 OS=Homo sapiens OX=9606 GN=RPL12	P30050	60S ribosomal protein L12	RPL12	2	4	4	4	4	4	4	0	0	1	4	4	4	0	0	1	4	4	4	0	0	1	44.8	44.8	44.8	17.818	165	165;132	0	114.91	By MS/MS	By MS/MS	By MS/MS			By matching	44.8	44.8	44.8	0	0
sp|O15160|RPAC1_HUMAN;sp|O15160-2|RPAC1_HUMAN	sp|O15160|RPAC1_HUMAN;sp|O15160-2|RPAC1_HUMAN	2;1	2;1	2;1	sp|O15160|RPAC1_HUMAN DNA-directed RNA polymerases I and III subunit RPAC1 OS=Homo sapiens OX=9606 GN=POLR1C PE=1 SV=1;sp|O15160-2|RPAC1_HUMAN Isoform 2 of DNA-directed RNA polymerases I and III subunit RPAC1 OS=Homo sapiens OX=9606 GN=POLR1C	O15160	DNA-directed RNA polymerases I and III subunit RPAC1	POLR1C	2	2	2	2	2	1	1	1	0	1	2	1	1	1	0	1	2	1	1	1	0	1	10.1	10.1	10.1	39.249	346	346;342	0	43.093	By matching	By matching	By MS/MS	By MS/MS		By matching	10.1	4.6	4.6	5.5	0
sp|Q9BZJ0-2|CRNL1_HUMAN;sp|Q9BZJ0-3|CRNL1_HUMAN;sp|Q9BZJ0|CRNL1_HUMAN	sp|Q9BZJ0-2|CRNL1_HUMAN;sp|Q9BZJ0-3|CRNL1_HUMAN;sp|Q9BZJ0|CRNL1_HUMAN	1;1;1	1;1;1	1;1;1	sp|Q9BZJ0-2|CRNL1_HUMAN Isoform 2 of Crooked neck-like protein 1 OS=Homo sapiens OX=9606 GN=CRNKL1;sp|Q9BZJ0-3|CRNL1_HUMAN Isoform 3 of Crooked neck-like protein 1 OS=Homo sapiens OX=9606 GN=CRNKL1;sp|Q9BZJ0|CRNL1_HUMAN Crooked neck-like protein 1 OS=Homo	Q9BZJ0-2	Isoform 2 of Crooked neck-like protein 1	CRNKL1	3	1	1	1	1	1	1	0	0	0	1	1	1	0	0	0	1	1	1	0	0	0	1.7	1.7	1.7	83.147	687	687;836;848	0.0030166	1.1627	By MS/MS	By matching	By MS/MS				1.7	1.7	1.7	0	0
sp|Q14315-2|FLNC_HUMAN;sp|Q14315|FLNC_HUMAN	sp|Q14315-2|FLNC_HUMAN;sp|Q14315|FLNC_HUMAN	7;7	4;4	4;4	sp|Q14315-2|FLNC_HUMAN Isoform 2 of Filamin-C OS=Homo sapiens OX=9606 GN=FLNC;sp|Q14315|FLNC_HUMAN Filamin-C OS=Homo sapiens OX=9606 GN=FLNC PE=1 SV=3	Q14315-2	Isoform 2 of Filamin-C	FLNC	2	7	4	4	6	0	0	2	2	0	4	0	0	1	1	0	4	0	0	1	1	0	3.9	2.6	2.6	287.28	2692	2692;2725	0	72.24	By MS/MS			By matching	By matching		3.5	0	0	1.1	1.1
sp|Q12967-2|GNDS_HUMAN;REV__sp|Q12967-2|GNDS_HUMAN	sp|Q12967-2|GNDS_HUMAN;REV__sp|Q12967-2|GNDS_HUMAN	1;1	1;1	1;1	sp|Q12967-2|GNDS_HUMAN Isoform 2 of Ral guanine nucleotide dissociation stimulator OS=Homo sapiens OX=9606 GN=RALGDS;sp|Q12967-2|GNDS_HUMAN Isoform 2 of Ral guanine nucleotide dissociation stimulator OS=Homo sapiens OX=9606 GN=RALGDS	Q12967-2	Isoform 2 of Ral guanine nucleotide dissociation stimulator	RALGDS	2	1	1	1	0	1	1	0	0	0	0	1	1	0	0	0	0	1	1	0	0	0	0.7	0.7	0.7	104.6	951	951;951	0.0030211	1.1628		By matching	By MS/MS				0	0.7	0.7	0	0
sp|P07910|HNRPC_HUMAN;sp|P07910-3|HNRPC_HUMAN	sp|P07910|HNRPC_HUMAN;sp|P07910-3|HNRPC_HUMAN	5;3	1;0	1;0	sp|P07910|HNRPC_HUMAN Heterogeneous nuclear ribonucleoproteins C1/C2 OS=Homo sapiens OX=9606 GN=HNRNPC PE=1 SV=4;sp|P07910-3|HNRPC_HUMAN Isoform 3 of Heterogeneous nuclear ribonucleoproteins C1/C2 OS=Homo sapiens OX=9606 GN=HNRNPC	P07910	Heterogeneous nuclear ribonucleoproteins C1/C2	HNRNPC	2	5	1	1	5	4	3	0	0	0	1	1	0	0	0	0	1	1	0	0	0	0	26.5	10.1	10.1	33.67	306	306;226	0	16.942	By MS/MS	By MS/MS	By matching				26.5	20.6	10.5	0	0
sp|Q15008-4|PSMD6_HUMAN;sp|Q15008|PSMD6_HUMAN	sp|Q15008-4|PSMD6_HUMAN;sp|Q15008|PSMD6_HUMAN	2;1	2;1	2;1	sp|Q15008-4|PSMD6_HUMAN Isoform 4 of 26S proteasome non-ATPase regulatory subunit 6 OS=Homo sapiens OX=9606 GN=PSMD6;sp|Q15008|PSMD6_HUMAN 26S proteasome non-ATPase regulatory subunit 6 OS=Homo sapiens OX=9606 GN=PSMD6 PE=1 SV=1	Q15008-4	Isoform 4 of 26S proteasome non-ATPase regulatory subunit 6	PSMD6	2	2	2	2	1	1	1	0	0	1	1	1	1	0	0	1	1	1	1	0	0	1	9.3	9.3	9.3	51.922	442	442;389	0.009324	0.66039	By matching	By MS/MS	By matching			By MS/MS	2	2	2	0	0
sp|Q96PK6-5|RBM14_HUMAN;sp|Q9BWF3|RBM4_HUMAN	sp|Q96PK6-5|RBM14_HUMAN;sp|Q9BWF3|RBM4_HUMAN	1;1	1;1	1;1	sp|Q96PK6-5|RBM14_HUMAN Isoform 5 of RNA-binding protein 14 OS=Homo sapiens OX=9606 GN=RBM14;sp|Q9BWF3|RBM4_HUMAN RNA-binding protein 4 OS=Homo sapiens OX=9606 GN=RBM4 PE=1 SV=1	Q96PK6-5	Isoform 5 of RNA-binding protein 14	RBM14	2	1	1	1	0	1	1	0	0	0	0	1	1	0	0	0	0	1	1	0	0	0	4.7	4.7	4.7	37.034	339	339;364	0	168.69		By MS/MS	By MS/MS				0	4.7	4.7	0	0
sp|Q13535|ATR_HUMAN;sp|Q13535-3|ATR_HUMAN;sp|Q13535-2|ATR_HUMAN	sp|Q13535|ATR_HUMAN;sp|Q13535-3|ATR_HUMAN;sp|Q13535-2|ATR_HUMAN	2;2;1	2;2;1	2;2;1	sp|Q13535|ATR_HUMAN Serine/threonine-protein kinase ATR OS=Homo sapiens OX=9606 GN=ATR PE=1 SV=3;sp|Q13535-3|ATR_HUMAN Isoform 3 of Serine/threonine-protein kinase ATR OS=Homo sapiens OX=9606 GN=ATR;sp|Q13535-2|ATR_HUMAN Isoform 2 of Serine/threonine-prote	Q13535	Serine/threonine-protein kinase ATR	ATR	3	2	2	2	1	0	1	1	1	1	1	0	1	1	1	1	1	0	1	1	1	1	1.6	1.6	1.6	301.36	2644	2644;2610;2580	0.010111	0.53694	By MS/MS		By matching	By matching	By matching	By MS/MS	1	0	0.6	0.6	0.6
sp|Q6P2Q9|PRP8_HUMAN	sp|Q6P2Q9|PRP8_HUMAN	12	12	12	sp|Q6P2Q9|PRP8_HUMAN Pre-mRNA-processing-splicing factor 8 OS=Homo sapiens OX=9606 GN=PRPF8 PE=1 SV=2	Q6P2Q9	Pre-mRNA-processing-splicing factor 8	PRPF8	1	12	12	12	10	10	8	0	0	0	10	10	8	0	0	0	10	10	8	0	0	0	7.6	7.6	7.6	273.6	2335	2335	0	40.911	By MS/MS	By MS/MS	By MS/MS				5.8	6.6	4.8	0	0
sp|Q9Y6M1-5|IF2B2_HUMAN;sp|Q9Y6M1-6|IF2B2_HUMAN;sp|Q9Y6M1-3|IF2B2_HUMAN;sp|Q9Y6M1-4|IF2B2_HUMAN;sp|Q9Y6M1-1|IF2B2_HUMAN;sp|Q9Y6M1|IF2B2_HUMAN	sp|Q9Y6M1-5|IF2B2_HUMAN;sp|Q9Y6M1-6|IF2B2_HUMAN;sp|Q9Y6M1-3|IF2B2_HUMAN;sp|Q9Y6M1-4|IF2B2_HUMAN;sp|Q9Y6M1-1|IF2B2_HUMAN;sp|Q9Y6M1|IF2B2_HUMAN	4;4;4;4;4;4	3;3;3;3;3;3	3;3;3;3;3;3	sp|Q9Y6M1-5|IF2B2_HUMAN Isoform 5 of Insulin-like growth factor 2 mRNA-binding protein 2 OS=Homo sapiens OX=9606 GN=IGF2BP2;sp|Q9Y6M1-6|IF2B2_HUMAN Isoform 6 of Insulin-like growth factor 2 mRNA-binding protein 2 OS=Homo sapiens OX=9606 GN=IGF2BP2;sp|Q9Y6M	Q9Y6M1-5	Isoform 5 of Insulin-like growth factor 2 mRNA-binding protein 2	IGF2BP2	6	4	3	3	3	2	4	0	0	0	2	1	3	0	0	0	2	1	3	0	0	0	15	11.6	11.6	54.721	493	493;531;536;542;556;599	0	46.798	By MS/MS	By MS/MS	By MS/MS				11.2	8.5	15	0	0
sp|A7MCY6|TBKB1_HUMAN	sp|A7MCY6|TBKB1_HUMAN	1	1	1	sp|A7MCY6|TBKB1_HUMAN TANK-binding kinase 1-binding protein 1 OS=Homo sapiens OX=9606 GN=TBKBP1 PE=1 SV=1	A7MCY6	TANK-binding kinase 1-binding protein 1	TBKBP1	1	1	1	1	1	0	1	1	1	0	1	0	1	1	1	0	1	0	1	1	1	0	1.1	1.1	1.1	67.701	615	615	0.010333	0.64619	By MS/MS		By matching	By MS/MS	By matching		1.1	0	1.1	1.1	1.1
sp|P20290|BTF3_HUMAN;sp|Q96K17-3|BT3L4_HUMAN;sp|P20290-2|BTF3_HUMAN	sp|P20290|BTF3_HUMAN;sp|Q96K17-3|BT3L4_HUMAN;sp|P20290-2|BTF3_HUMAN	2;1;1	1;0;0	1;0;0	sp|P20290|BTF3_HUMAN Transcription factor BTF3 OS=Homo sapiens OX=9606 GN=BTF3 PE=1 SV=1;sp|Q96K17-3|BT3L4_HUMAN Isoform 3 of Transcription factor BTF3 homolog 4 OS=Homo sapiens OX=9606 GN=BTF3L4;sp|P20290-2|BTF3_HUMAN Isoform 2 of Transcription factor BTF	P20290	Transcription factor BTF3	BTF3	3	2	1	1	1	2	2	0	0	0	1	1	1	0	0	0	1	1	1	0	0	0	11.2	7.8	7.8	22.168	206	206;78;162	0	2.7533	By matching	By MS/MS	By MS/MS				7.8	11.2	11.2	0	0
sp|Q9Y3B2|EXOS1_HUMAN	sp|Q9Y3B2|EXOS1_HUMAN	1	1	1	sp|Q9Y3B2|EXOS1_HUMAN Exosome complex component CSL4 OS=Homo sapiens OX=9606 GN=EXOSC1 PE=1 SV=1	Q9Y3B2	Exosome complex component CSL4	EXOSC1	1	1	1	1	1	1	1	0	0	0	1	1	1	0	0	0	1	1	1	0	0	0	8.2	8.2	8.2	21.452	195	195	0	1.8435	By MS/MS	By matching	By matching				8.2	8.2	8.2	0	0
sp|Q7Z6Z7-2|HUWE1_HUMAN;sp|Q7Z6Z7-3|HUWE1_HUMAN;sp|Q7Z6Z7|HUWE1_HUMAN	sp|Q7Z6Z7-2|HUWE1_HUMAN;sp|Q7Z6Z7-3|HUWE1_HUMAN;sp|Q7Z6Z7|HUWE1_HUMAN	6;6;6	6;6;6	6;6;6	sp|Q7Z6Z7-2|HUWE1_HUMAN Isoform 2 of E3 ubiquitin-protein ligase HUWE1 OS=Homo sapiens OX=9606 GN=HUWE1;sp|Q7Z6Z7-3|HUWE1_HUMAN Isoform 3 of E3 ubiquitin-protein ligase HUWE1 OS=Homo sapiens OX=9606 GN=HUWE1;sp|Q7Z6Z7|HUWE1_HUMAN E3 ubiquitin-protein ligas	Q7Z6Z7-2	Isoform 2 of E3 ubiquitin-protein ligase HUWE1	HUWE1	3	6	6	6	5	3	0	1	1	0	5	3	0	1	1	0	5	3	0	1	1	0	2.5	2.5	2.5	480.19	4358	4358;4365;4374	0	86.866	By MS/MS	By MS/MS		By MS/MS	By matching		2.2	1.3	0	0.3	0.3
sp|Q9UI10-3|EI2BD_HUMAN;sp|Q9UI10|EI2BD_HUMAN;sp|Q9UI10-2|EI2BD_HUMAN	sp|Q9UI10-3|EI2BD_HUMAN;sp|Q9UI10|EI2BD_HUMAN;sp|Q9UI10-2|EI2BD_HUMAN	1;1;1	1;1;1	1;1;1	sp|Q9UI10-3|EI2BD_HUMAN Isoform 3 of Translation initiation factor eIF-2B subunit delta OS=Homo sapiens OX=9606 GN=EIF2B4;sp|Q9UI10|EI2BD_HUMAN Translation initiation factor eIF-2B subunit delta OS=Homo sapiens OX=9606 GN=EIF2B4 PE=1 SV=2;sp|Q9UI10-2|EI2BD	Q9UI10-3	Isoform 3 of Translation initiation factor eIF-2B subunit delta	EIF2B4	3	1	1	1	1	1	1	0	0	0	1	1	1	0	0	0	1	1	1	0	0	0	3.1	3.1	3.1	57.457	522	522;523;543	0	23.356	By MS/MS	By matching	By matching				3.1	3.1	3.1	0	0
sp|P32322-2|P5CR1_HUMAN;sp|P32322|P5CR1_HUMAN;sp|P32322-3|P5CR1_HUMAN	sp|P32322-2|P5CR1_HUMAN;sp|P32322|P5CR1_HUMAN;sp|P32322-3|P5CR1_HUMAN	1;1;1	1;1;1	1;1;1	sp|P32322-2|P5CR1_HUMAN Isoform 2 of Pyrroline-5-carboxylate reductase 1, mitochondrial OS=Homo sapiens OX=9606 GN=PYCR1;sp|P32322|P5CR1_HUMAN Pyrroline-5-carboxylate reductase 1, mitochondrial OS=Homo sapiens OX=9606 GN=PYCR1 PE=1 SV=2;sp|P32322-3|P5CR1_H	P32322-2	Isoform 2 of Pyrroline-5-carboxylate reductase 1, mitochondrial	PYCR1	3	1	1	1	1	1	1	0	0	0	1	1	1	0	0	0	1	1	1	0	0	0	5.7	5.7	5.7	33.34	316	316;319;346	0	72.38	By MS/MS	By MS/MS	By MS/MS				5.7	5.7	5.7	0	0
sp|P53396-3|ACLY_HUMAN;sp|P53396-2|ACLY_HUMAN;sp|P53396|ACLY_HUMAN	sp|P53396-3|ACLY_HUMAN;sp|P53396-2|ACLY_HUMAN;sp|P53396|ACLY_HUMAN	6;6;6	6;6;6	6;6;6	sp|P53396-3|ACLY_HUMAN Isoform 3 of ATP-citrate synthase OS=Homo sapiens OX=9606 GN=ACLY;sp|P53396-2|ACLY_HUMAN Isoform 2 of ATP-citrate synthase OS=Homo sapiens OX=9606 GN=ACLY;sp|P53396|ACLY_HUMAN ATP-citrate synthase OS=Homo sapiens OX=9606 GN=ACLY PE=1	P53396-3	Isoform 3 of ATP-citrate synthase	ACLY	3	6	6	6	4	4	6	0	1	1	4	4	6	0	1	1	4	4	6	0	1	1	10	10	10	91.098	830	830;1091;1101	0	89.7	By MS/MS	By MS/MS	By MS/MS		By matching	By matching	6.5	6.1	10	0	1.1
sp|Q14498-3|RBM39_HUMAN;sp|Q14498-2|RBM39_HUMAN;sp|Q14498|RBM39_HUMAN	sp|Q14498-3|RBM39_HUMAN;sp|Q14498-2|RBM39_HUMAN;sp|Q14498|RBM39_HUMAN	3;3;3	3;3;3	3;3;3	sp|Q14498-3|RBM39_HUMAN Isoform 3 of RNA-binding protein 39 OS=Homo sapiens OX=9606 GN=RBM39;sp|Q14498-2|RBM39_HUMAN Isoform 2 of RNA-binding protein 39 OS=Homo sapiens OX=9606 GN=RBM39;sp|Q14498|RBM39_HUMAN RNA-binding protein 39 OS=Homo sapiens OX=9606 G	Q14498-3	Isoform 3 of RNA-binding protein 39	RBM39	3	3	3	3	2	3	2	0	0	0	2	3	2	0	0	0	2	3	2	0	0	0	8.7	8.7	8.7	57.089	508	508;524;530	0	11.257	By matching	By MS/MS	By MS/MS				6.7	8.7	5.3	0	0
sp|P14923|PLAK_HUMAN	sp|P14923|PLAK_HUMAN	1	1	1	sp|P14923|PLAK_HUMAN Junction plakoglobin OS=Homo sapiens OX=9606 GN=JUP PE=1 SV=3	P14923	Junction plakoglobin	JUP	1	1	1	1	1	1	1	0	0	0	1	1	1	0	0	0	1	1	1	0	0	0	2.7	2.7	2.7	81.744	745	745	0.0056259	0.98425	By MS/MS	By matching	By matching				2.7	2.7	2.7	0	0
sp|P50991-2|TCPD_HUMAN;sp|P50991|TCPD_HUMAN	sp|P50991-2|TCPD_HUMAN;sp|P50991|TCPD_HUMAN	4;4	4;4	4;4	sp|P50991-2|TCPD_HUMAN Isoform 2 of T-complex protein 1 subunit delta OS=Homo sapiens OX=9606 GN=CCT4;sp|P50991|TCPD_HUMAN T-complex protein 1 subunit delta OS=Homo sapiens OX=9606 GN=CCT4 PE=1 SV=4	P50991-2	Isoform 2 of T-complex protein 1 subunit delta	CCT4	2	4	4	4	4	3	1	2	2	1	4	3	1	2	2	1	4	3	1	2	2	1	10	10	10	54.719	509	509;539	0	104.76	By MS/MS	By MS/MS	By matching	By matching	By matching	By matching	10	7.7	2.6	5.5	5.5
sp|Q02809|PLOD1_HUMAN;sp|Q02809-2|PLOD1_HUMAN	sp|Q02809|PLOD1_HUMAN;sp|Q02809-2|PLOD1_HUMAN	2;2	2;2	2;2	sp|Q02809|PLOD1_HUMAN Procollagen-lysine,2-oxoglutarate 5-dioxygenase 1 OS=Homo sapiens OX=9606 GN=PLOD1 PE=1 SV=2;sp|Q02809-2|PLOD1_HUMAN Isoform 2 of Procollagen-lysine,2-oxoglutarate 5-dioxygenase 1 OS=Homo sapiens OX=9606 GN=PLOD1	Q02809	Procollagen-lysine,2-oxoglutarate 5-dioxygenase 1	PLOD1	2	2	2	2	1	1	2	0	0	0	1	1	2	0	0	0	1	1	2	0	0	0	5.2	5.2	5.2	83.549	727	727;774	0	1.9906	By matching	By matching	By MS/MS				2.2	2.2	5.2	0	0
sp|Q9Y333|LSM2_HUMAN	sp|Q9Y333|LSM2_HUMAN	1	1	1	sp|Q9Y333|LSM2_HUMAN U6 snRNA-associated Sm-like protein LSm2 OS=Homo sapiens OX=9606 GN=LSM2 PE=1 SV=1	Q9Y333	U6 snRNA-associated Sm-like protein LSm2	LSM2	1	1	1	1	1	1	1	0	0	0	1	1	1	0	0	0	1	1	1	0	0	0	20	20	20	10.834	95	95	0	7.5396	By matching	By MS/MS	By MS/MS				20	20	20	0	0
sp|P42285|MTREX_HUMAN	sp|P42285|MTREX_HUMAN	3	3	3	sp|P42285|MTREX_HUMAN Exosome RNA helicase MTR4 OS=Homo sapiens OX=9606 GN=MTREX PE=1 SV=3	P42285	Exosome RNA helicase MTR4	MTREX	1	3	3	3	2	3	2	0	0	0	2	3	2	0	0	0	2	3	2	0	0	0	5.2	5.2	5.2	117.8	1042	1042	0	10.159	By MS/MS	By MS/MS	By MS/MS				4.5	5.2	2.3	0	0
sp|Q7KZ85|SPT6H_HUMAN;sp|Q7KZ85-2|SPT6H_HUMAN;sp|Q7KZ85-3|SPT6H_HUMAN	sp|Q7KZ85|SPT6H_HUMAN	4;1;1	4;1;1	4;1;1	sp|Q7KZ85|SPT6H_HUMAN Transcription elongation factor SPT6 OS=Homo sapiens OX=9606 GN=SUPT6H PE=1 SV=2	Q7KZ85	Transcription elongation factor SPT6	SUPT6H	3	4	4	4	0	0	4	0	0	0	0	0	4	0	0	0	0	0	4	0	0	0	4.3	4.3	4.3	199.07	1726	1726;545;726	0	118.99			By MS/MS				0	0	4.3	0	0
sp|P52333-4|JAK3_HUMAN;sp|P52333-2|JAK3_HUMAN;sp|P52333|JAK3_HUMAN	sp|P52333-4|JAK3_HUMAN;sp|P52333-2|JAK3_HUMAN;sp|P52333|JAK3_HUMAN	1;1;1	1;1;1	1;1;1	sp|P52333-4|JAK3_HUMAN Isoform 3 of Tyrosine-protein kinase JAK3 OS=Homo sapiens OX=9606 GN=JAK3;sp|P52333-2|JAK3_HUMAN Isoform 1 of Tyrosine-protein kinase JAK3 OS=Homo sapiens OX=9606 GN=JAK3;sp|P52333|JAK3_HUMAN Tyrosine-protein kinase JAK3 OS=Homo sapi	P52333-4	Isoform 3 of Tyrosine-protein kinase JAK3	JAK3	3	1	1	1	1	1	0	0	0	0	1	1	0	0	0	0	1	1	0	0	0	0	2.1	2.1	2.1	68.278	619	619;1094;1124	1	-2	By matching	By MS/MS					2.1	2.1	0	0	0
sp|P62995-3|TRA2B_HUMAN;sp|P62995|TRA2B_HUMAN	sp|P62995-3|TRA2B_HUMAN;sp|P62995|TRA2B_HUMAN	1;1	1;1	1;1	sp|P62995-3|TRA2B_HUMAN Isoform 3 of Transformer-2 protein homolog beta OS=Homo sapiens OX=9606 GN=TRA2B;sp|P62995|TRA2B_HUMAN Transformer-2 protein homolog beta OS=Homo sapiens OX=9606 GN=TRA2B PE=1 SV=1	P62995-3	Isoform 3 of Transformer-2 protein homolog beta	TRA2B	2	1	1	1	1	1	1	0	0	0	1	1	1	0	0	0	1	1	1	0	0	0	11.2	11.2	11.2	21.935	188	188;288	0	4.4375	By MS/MS	By MS/MS	By MS/MS				11.2	11.2	11.2	0	0
sp|P78371-2|TCPB_HUMAN;sp|P78371|TCPB_HUMAN	sp|P78371-2|TCPB_HUMAN;sp|P78371|TCPB_HUMAN	5;5	5;5	5;5	sp|P78371-2|TCPB_HUMAN Isoform 2 of T-complex protein 1 subunit beta OS=Homo sapiens OX=9606 GN=CCT2;sp|P78371|TCPB_HUMAN T-complex protein 1 subunit beta OS=Homo sapiens OX=9606 GN=CCT2 PE=1 SV=4	P78371-2	Isoform 2 of T-complex protein 1 subunit beta	CCT2	2	5	5	5	5	1	1	1	1	1	5	1	1	1	1	1	5	1	1	1	1	1	17.8	17.8	17.8	52.717	488	488;535	0	26.3	By MS/MS	By matching	By matching	By matching	By matching	By MS/MS	17.8	2	2	2	2
sp|Q9BR76|COR1B_HUMAN	sp|Q9BR76|COR1B_HUMAN	4	4	4	sp|Q9BR76|COR1B_HUMAN Coronin-1B OS=Homo sapiens OX=9606 GN=CORO1B PE=1 SV=1	Q9BR76	Coronin-1B	CORO1B	1	4	4	4	2	2	1	3	4	4	2	2	1	3	4	4	2	2	1	3	4	4	15.1	15.1	15.1	54.234	489	489	0	171.62	By MS/MS	By matching	By MS/MS	By MS/MS	By MS/MS	By MS/MS	6.7	6.7	3.5	12.9	15.1
sp|O60306|AQR_HUMAN	sp|O60306|AQR_HUMAN	3	3	3	sp|O60306|AQR_HUMAN RNA helicase aquarius OS=Homo sapiens OX=9606 GN=AQR PE=1 SV=4	O60306	RNA helicase aquarius	AQR	1	3	3	3	3	2	1	0	0	0	3	2	1	0	0	0	3	2	1	0	0	0	3.2	3.2	3.2	171.29	1485	1485	0	6.7219	By MS/MS	By MS/MS	By MS/MS				3.2	2.4	1.8	0	0
sp|Q15650|TRIP4_HUMAN	sp|Q15650|TRIP4_HUMAN	2	2	2	sp|Q15650|TRIP4_HUMAN Activating signal cointegrator 1 OS=Homo sapiens OX=9606 GN=TRIP4 PE=1 SV=4	Q15650	Activating signal cointegrator 1	TRIP4	1	2	2	2	2	2	0	0	0	0	2	2	0	0	0	0	2	2	0	0	0	0	8.4	8.4	8.4	66.145	581	581	0	5.5259	By MS/MS	By MS/MS					8.4	8.4	0	0	0
sp|O75934|SPF27_HUMAN	sp|O75934|SPF27_HUMAN	1	1	1	sp|O75934|SPF27_HUMAN Pre-mRNA-splicing factor SPF27 OS=Homo sapiens OX=9606 GN=BCAS2 PE=1 SV=1	O75934	Pre-mRNA-splicing factor SPF27	BCAS2	1	1	1	1	1	1	0	0	0	0	1	1	0	0	0	0	1	1	0	0	0	0	5.8	5.8	5.8	26.131	225	225	0	8.4901	By matching	By MS/MS					5.8	5.8	0	0	0
sp|Q14789-4|GOGB1_HUMAN;sp|Q14789-3|GOGB1_HUMAN;sp|Q14789|GOGB1_HUMAN;sp|Q14789-2|GOGB1_HUMAN	sp|Q14789-4|GOGB1_HUMAN;sp|Q14789-3|GOGB1_HUMAN;sp|Q14789|GOGB1_HUMAN;sp|Q14789-2|GOGB1_HUMAN	3;3;3;3	3;3;3;3	3;3;3;3	sp|Q14789-4|GOGB1_HUMAN Isoform 4 of Golgin subfamily B member 1 OS=Homo sapiens OX=9606 GN=GOLGB1;sp|Q14789-3|GOGB1_HUMAN Isoform 3 of Golgin subfamily B member 1 OS=Homo sapiens OX=9606 GN=GOLGB1;sp|Q14789|GOGB1_HUMAN Golgin subfamily B member 1 OS=Homo	Q14789-4	Isoform 4 of Golgin subfamily B member 1	GOLGB1	4	3	3	3	1	1	0	0	2	0	1	1	0	0	2	0	1	1	0	0	2	0	3.1	3.1	3.1	367.42	3184	3184;3225;3259;3269	0.005291	0.85243	By MS/MS	By matching			By MS/MS		1	1	0	0	2.1
sp|Q5T2N8|ATD3C_HUMAN;sp|Q5T9A4-3|ATD3B_HUMAN;sp|Q5T9A4|ATD3B_HUMAN	sp|Q5T2N8|ATD3C_HUMAN;sp|Q5T9A4-3|ATD3B_HUMAN;sp|Q5T9A4|ATD3B_HUMAN	1;1;1	1;1;1	1;1;1	sp|Q5T2N8|ATD3C_HUMAN ATPase family AAA domain-containing protein 3C OS=Homo sapiens OX=9606 GN=ATAD3C PE=2 SV=2;sp|Q5T9A4-3|ATD3B_HUMAN Isoform 3 of ATPase family AAA domain-containing protein 3B OS=Homo sapiens OX=9606 GN=ATAD3B;sp|Q5T9A4|ATD3B_HUMAN ATP	Q5T2N8	ATPase family AAA domain-containing protein 3C	ATAD3C	3	1	1	1	0	1	1	0	0	0	0	1	1	0	0	0	0	1	1	0	0	0	1.7	1.7	1.7	46.379	411	411;602;648	0.0095541	0.57516		By matching	By MS/MS				0	1.7	1.7	0	0
sp|Q8NC51-3|PAIRB_HUMAN;sp|Q8NC51|PAIRB_HUMAN;sp|Q8NC51-4|PAIRB_HUMAN;sp|Q8NC51-2|PAIRB_HUMAN	sp|Q8NC51-3|PAIRB_HUMAN;sp|Q8NC51|PAIRB_HUMAN;sp|Q8NC51-4|PAIRB_HUMAN;sp|Q8NC51-2|PAIRB_HUMAN	6;6;5;5	6;6;5;5	6;6;5;5	sp|Q8NC51-3|PAIRB_HUMAN Isoform 3 of Plasminogen activator inhibitor 1 RNA-binding protein OS=Homo sapiens OX=9606 GN=SERBP1;sp|Q8NC51|PAIRB_HUMAN Plasminogen activator inhibitor 1 RNA-binding protein OS=Homo sapiens OX=9606 GN=SERBP1 PE=1 SV=2;sp|Q8NC51-4	Q8NC51-3	Isoform 3 of Plasminogen activator inhibitor 1 RNA-binding protein	SERBP1	4	6	6	6	5	5	5	0	0	0	5	5	5	0	0	0	5	5	5	0	0	0	31.8	31.8	31.8	43.135	393	393;408;387;402	0	188.68	By MS/MS	By MS/MS	By MS/MS				28	28	28	0	0
sp|P40429|RL13A_HUMAN	sp|P40429|RL13A_HUMAN	6	6	6	sp|P40429|RL13A_HUMAN 60S ribosomal protein L13a OS=Homo sapiens OX=9606 GN=RPL13A PE=1 SV=2	P40429	60S ribosomal protein L13a	RPL13A	1	6	6	6	6	6	6	0	0	1	6	6	6	0	0	1	6	6	6	0	0	1	32	32	32	23.577	203	203	0	10.51	By MS/MS	By MS/MS	By MS/MS			By matching	32	32	32	0	0
sp|Q13310-3|PABP4_HUMAN;sp|Q13310|PABP4_HUMAN;sp|Q13310-2|PABP4_HUMAN	sp|Q13310-3|PABP4_HUMAN;sp|Q13310|PABP4_HUMAN;sp|Q13310-2|PABP4_HUMAN	7;7;6	4;4;3	4;4;3	sp|Q13310-3|PABP4_HUMAN Isoform 3 of Polyadenylate-binding protein 4 OS=Homo sapiens OX=9606 GN=PABPC4;sp|Q13310|PABP4_HUMAN Polyadenylate-binding protein 4 OS=Homo sapiens OX=9606 GN=PABPC4 PE=1 SV=1;sp|Q13310-2|PABP4_HUMAN Isoform 2 of Polyadenylate-bind	Q13310-3	Isoform 3 of Polyadenylate-binding protein 4	PABPC4	3	7	4	4	5	6	6	0	1	1	3	4	4	0	1	1	3	4	4	0	1	1	14.2	10.6	10.6	72.39	660	660;644;631	0	309.57	By MS/MS	By MS/MS	By MS/MS		By matching	By matching	8.2	14.1	14.1	0	1.7
sp|Q01780-2|EXOSX_HUMAN;sp|Q01780|EXOSX_HUMAN	sp|Q01780-2|EXOSX_HUMAN;sp|Q01780|EXOSX_HUMAN	4;4	4;4	4;4	sp|Q01780-2|EXOSX_HUMAN Isoform 2 of Exosome component 10 OS=Homo sapiens OX=9606 GN=EXOSC10;sp|Q01780|EXOSX_HUMAN Exosome component 10 OS=Homo sapiens OX=9606 GN=EXOSC10 PE=1 SV=2	Q01780-2	Isoform 2 of Exosome component 10	EXOSC10	2	4	4	4	2	4	3	0	0	0	2	4	3	0	0	0	2	4	3	0	0	0	7.8	7.8	7.8	98.088	860	860;885	0	41.073	By matching	By MS/MS	By MS/MS				2.9	7.8	5.7	0	0
sp|P49591|SYSC_HUMAN	sp|P49591|SYSC_HUMAN	1	1	1	sp|P49591|SYSC_HUMAN Serine--tRNA ligase, cytoplasmic OS=Homo sapiens OX=9606 GN=SARS1 PE=1 SV=3	P49591	Serine--tRNA ligase, cytoplasmic	SARS1	1	1	1	1	1	1	1	0	1	0	1	1	1	0	1	0	1	1	1	0	1	0	2.7	2.7	2.7	58.777	514	514	0.0043042	1.0148	By matching	By MS/MS	By matching		By MS/MS		2.7	2.7	2.7	0	2.7
sp|O15020-2|SPTN2_HUMAN;sp|O15020|SPTN2_HUMAN	sp|O15020-2|SPTN2_HUMAN;sp|O15020|SPTN2_HUMAN	3;3	2;2	2;2	sp|O15020-2|SPTN2_HUMAN Isoform 2 of Spectrin beta chain, non-erythrocytic 2 OS=Homo sapiens OX=9606 GN=SPTBN2;sp|O15020|SPTN2_HUMAN Spectrin beta chain, non-erythrocytic 2 OS=Homo sapiens OX=9606 GN=SPTBN2 PE=1 SV=3	O15020-2	Isoform 2 of Spectrin beta chain, non-erythrocytic 2	SPTBN2	2	3	2	2	3	1	2	0	0	0	2	0	1	0	0	0	2	0	1	0	0	0	1.9	1.2	1.2	268.31	2365	2365;2390	0	2.196	By MS/MS	By matching	By matching				1.9	0.7	1.1	0	0
sp|P52735-3|VAV2_HUMAN;sp|P52735-2|VAV2_HUMAN;sp|P52735|VAV2_HUMAN	sp|P52735-3|VAV2_HUMAN;sp|P52735-2|VAV2_HUMAN;sp|P52735|VAV2_HUMAN	3;3;2	3;3;2	3;3;2	sp|P52735-3|VAV2_HUMAN Isoform 3 of Guanine nucleotide exchange factor VAV2 OS=Homo sapiens OX=9606 GN=VAV2;sp|P52735-2|VAV2_HUMAN Isoform 2 of Guanine nucleotide exchange factor VAV2 OS=Homo sapiens OX=9606 GN=VAV2;sp|P52735|VAV2_HUMAN Guanine nucleotide	P52735-3	Isoform 3 of Guanine nucleotide exchange factor VAV2	VAV2	3	3	3	3	0	1	1	0	1	3	0	1	1	0	1	3	0	1	1	0	1	3	6	6	6	97.031	839	839;868;878	0.0055479	0.95856		By matching	By MS/MS		By matching	By MS/MS	0	2	2	0	2
sp|Q9NWV8-3|BABA1_HUMAN;sp|Q9NWV8|BABA1_HUMAN	sp|Q9NWV8-3|BABA1_HUMAN;sp|Q9NWV8|BABA1_HUMAN	1;1	1;1	1;1	sp|Q9NWV8-3|BABA1_HUMAN Isoform 3 of BRISC and BRCA1-A complex member 1 OS=Homo sapiens OX=9606 GN=BABAM1;sp|Q9NWV8|BABA1_HUMAN BRISC and BRCA1-A complex member 1 OS=Homo sapiens OX=9606 GN=BABAM1 PE=1 SV=1	Q9NWV8-3	Isoform 3 of BRISC and BRCA1-A complex member 1	BABAM1	2	1	1	1	1	0	0	0	0	0	1	0	0	0	0	0	1	0	0	0	0	0	15.2	15.2	15.2	18.62	171	171;329	0.0031546	1.3362	By MS/MS						15.2	0	0	0	0
sp|P98179|RBM3_HUMAN	sp|P98179|RBM3_HUMAN	1	1	1	sp|P98179|RBM3_HUMAN RNA-binding protein 3 OS=Homo sapiens OX=9606 GN=RBM3 PE=1 SV=1	P98179	RNA-binding protein 3	RBM3	1	1	1	1	0	1	1	0	0	0	0	1	1	0	0	0	0	1	1	0	0	0	9.6	9.6	9.6	17.17	157	157	0.0092807	0.65607		By MS/MS	By matching				0	9.6	9.6	0	0
sp|P46736-5|BRCC3_HUMAN;sp|P46736-2|BRCC3_HUMAN;sp|P46736-3|BRCC3_HUMAN;sp|P46736|BRCC3_HUMAN	sp|P46736-5|BRCC3_HUMAN;sp|P46736-2|BRCC3_HUMAN;sp|P46736-3|BRCC3_HUMAN;sp|P46736|BRCC3_HUMAN	1;1;1;1	1;1;1;1	1;1;1;1	sp|P46736-5|BRCC3_HUMAN Isoform 5 of Lys-63-specific deubiquitinase BRCC36 OS=Homo sapiens OX=9606 GN=BRCC3;sp|P46736-2|BRCC3_HUMAN Isoform 1 of Lys-63-specific deubiquitinase BRCC36 OS=Homo sapiens OX=9606 GN=BRCC3;sp|P46736-3|BRCC3_HUMAN Isoform 3 of Lys	P46736-5	Isoform 5 of Lys-63-specific deubiquitinase BRCC36	BRCC3	4	1	1	1	1	0	0	0	0	0	1	0	0	0	0	0	1	0	0	0	0	0	6.9	6.9	6.9	28.027	247	247;291;292;316	0	70.148	By MS/MS						6.9	0	0	0	0
sp|P42566-2|EPS15_HUMAN;sp|P42566|EPS15_HUMAN	sp|P42566-2|EPS15_HUMAN;sp|P42566|EPS15_HUMAN	1;1	1;1	1;1	sp|P42566-2|EPS15_HUMAN Isoform 2 of Epidermal growth factor receptor substrate 15 OS=Homo sapiens OX=9606 GN=EPS15;sp|P42566|EPS15_HUMAN Epidermal growth factor receptor substrate 15 OS=Homo sapiens OX=9606 GN=EPS15 PE=1 SV=2	P42566-2	Isoform 2 of Epidermal growth factor receptor substrate 15	EPS15	2	1	1	1	1	1	1	0	0	1	1	1	1	0	0	1	1	1	1	0	0	1	2.2	2.2	2.2	64.375	582	582;896	0	2.2605	By matching	By matching	By MS/MS			By matching	2.2	2.2	2.2	0	0
sp|Q92615|LAR4B_HUMAN	sp|Q92615|LAR4B_HUMAN	3	3	3	sp|Q92615|LAR4B_HUMAN La-related protein 4B OS=Homo sapiens OX=9606 GN=LARP4B PE=1 SV=3	Q92615	La-related protein 4B	LARP4B	1	3	3	3	0	3	2	0	0	0	0	3	2	0	0	0	0	3	2	0	0	0	6.2	6.2	6.2	80.551	738	738	0	2.6304		By MS/MS	By MS/MS				0	6.2	3.5	0	0
sp|P60842|IF4A1_HUMAN;sp|Q14240|IF4A2_HUMAN;sp|Q14240-2|IF4A2_HUMAN;sp|P60842-2|IF4A1_HUMAN	sp|P60842|IF4A1_HUMAN;sp|Q14240|IF4A2_HUMAN;sp|Q14240-2|IF4A2_HUMAN;sp|P60842-2|IF4A1_HUMAN	3;3;3;2	2;2;2;1	2;2;2;1	sp|P60842|IF4A1_HUMAN Eukaryotic initiation factor 4A-I OS=Homo sapiens OX=9606 GN=EIF4A1 PE=1 SV=1;sp|Q14240|IF4A2_HUMAN Eukaryotic initiation factor 4A-II OS=Homo sapiens OX=9606 GN=EIF4A2 PE=1 SV=2;sp|Q14240-2|IF4A2_HUMAN Isoform 2 of Eukaryotic initiat	P60842	Eukaryotic initiation factor 4A-I	EIF4A1	4	3	2	2	2	3	3	0	0	0	1	2	2	0	0	0	1	2	2	0	0	0	11.6	7.6	7.6	46.153	406	406;407;408;347	0.0030864	1.2191	By matching	By matching	By MS/MS				8.6	11.6	11.6	0	0
sp|Q8IUC8-2|GLT13_HUMAN	sp|Q8IUC8-2|GLT13_HUMAN	1	1	1	sp|Q8IUC8-2|GLT13_HUMAN Isoform 2 of Polypeptide N-acetylgalactosaminyltransferase 13 OS=Homo sapiens OX=9606 GN=GALNT13	Q8IUC8-2	Isoform 2 of Polypeptide N-acetylgalactosaminyltransferase 13	GALNT13	1	1	1	1	0	0	0	1	0	0	0	0	0	1	0	0	0	0	0	1	0	0	5.8	5.8	5.8	55.983	486	486	1	-2				By MS/MS			0	0	0	5.8	0
sp|Q00577|PURA_HUMAN	sp|Q00577|PURA_HUMAN	2	2	2	sp|Q00577|PURA_HUMAN Transcriptional activator protein Pur-alpha OS=Homo sapiens OX=9606 GN=PURA PE=1 SV=2	Q00577	Transcriptional activator protein Pur-alpha	PURA	1	2	2	2	2	1	1	0	0	0	2	1	1	0	0	0	2	1	1	0	0	0	12.7	12.7	12.7	34.91	322	322	0	11.761	By MS/MS	By MS/MS	By MS/MS				12.7	7.1	7.1	0	0
sp|P62333|PRS10_HUMAN	sp|P62333|PRS10_HUMAN	1	1	1	sp|P62333|PRS10_HUMAN 26S proteasome regulatory subunit 10B OS=Homo sapiens OX=9606 GN=PSMC6 PE=1 SV=1	P62333	26S proteasome regulatory subunit 10B	PSMC6	1	1	1	1	1	0	0	0	0	0	1	0	0	0	0	0	1	0	0	0	0	0	7.7	7.7	7.7	44.172	389	389	0	4.6993	By MS/MS						7.7	0	0	0	0
sp|Q14204|DYHC1_HUMAN	sp|Q14204|DYHC1_HUMAN	2	2	2	sp|Q14204|DYHC1_HUMAN Cytoplasmic dynein 1 heavy chain 1 OS=Homo sapiens OX=9606 GN=DYNC1H1 PE=1 SV=5	Q14204	Cytoplasmic dynein 1 heavy chain 1	DYNC1H1	1	2	2	2	2	1	1	0	0	0	2	1	1	0	0	0	2	1	1	0	0	0	0.6	0.6	0.6	532.4	4646	4646	0.0054054	0.91692	By MS/MS	By matching	By MS/MS				0.6	0.3	0.3	0	0
sp|Q6UWP8|SBSN_HUMAN	sp|Q6UWP8|SBSN_HUMAN	3	3	3	sp|Q6UWP8|SBSN_HUMAN Suprabasin OS=Homo sapiens OX=9606 GN=SBSN PE=1 SV=2	Q6UWP8	Suprabasin	SBSN	1	3	3	3	2	2	3	1	1	1	2	2	3	1	1	1	2	2	3	1	1	1	18.3	18.3	18.3	60.54	590	590	0	108.39	By MS/MS	By MS/MS	By MS/MS	By MS/MS	By MS/MS	By MS/MS	9.2	9.2	18.3	3.1	3.1
sp|Q9NU22|MDN1_HUMAN	sp|Q9NU22|MDN1_HUMAN	4	4	4	sp|Q9NU22|MDN1_HUMAN Midasin OS=Homo sapiens OX=9606 GN=MDN1 PE=1 SV=2	Q9NU22	Midasin	MDN1	1	4	4	4	3	4	3	0	0	0	3	4	3	0	0	0	3	4	3	0	0	0	0.8	0.8	0.8	632.81	5596	5596	0	2.6655	By matching	By MS/MS	By MS/MS				0.6	0.8	0.6	0	0
sp|Q9NZN5|ARHGC_HUMAN	sp|Q9NZN5|ARHGC_HUMAN	1	1	1	sp|Q9NZN5|ARHGC_HUMAN Rho guanine nucleotide exchange factor 12 OS=Homo sapiens OX=9606 GN=ARHGEF12 PE=1 SV=1	Q9NZN5	Rho guanine nucleotide exchange factor 12	ARHGEF12	1	1	1	1	0	1	1	0	0	0	0	1	1	0	0	0	0	1	1	0	0	0	0.6	0.6	0.6	173.23	1544	1544	0.0028818	1.034		By matching	By MS/MS				0	0.6	0.6	0	0
sp|Q96GA3|LTV1_HUMAN	sp|Q96GA3|LTV1_HUMAN	2	2	2	sp|Q96GA3|LTV1_HUMAN Protein LTV1 homolog OS=Homo sapiens OX=9606 GN=LTV1 PE=1 SV=1	Q96GA3	Protein LTV1 homolog	LTV1	1	2	2	2	0	2	2	0	0	0	0	2	2	0	0	0	0	2	2	0	0	0	4.6	4.6	4.6	54.854	475	475	0	7.871		By MS/MS	By MS/MS				0	4.6	4.6	0	0
sp|Q96KR1|ZFR_HUMAN	sp|Q96KR1|ZFR_HUMAN	4	3	3	sp|Q96KR1|ZFR_HUMAN Zinc finger RNA-binding protein OS=Homo sapiens OX=9606 GN=ZFR PE=1 SV=2	Q96KR1	Zinc finger RNA-binding protein	ZFR	1	4	3	3	3	4	2	0	0	0	2	3	1	0	0	0	2	3	1	0	0	0	5.3	4.6	4.6	117.01	1074	1074	0	10.506	By matching	By MS/MS	By MS/MS				2.3	5.3	1.5	0	0
sp|Q9Y6A5|TACC3_HUMAN	sp|Q9Y6A5|TACC3_HUMAN	2	2	2	sp|Q9Y6A5|TACC3_HUMAN Transforming acidic coiled-coil-containing protein 3 OS=Homo sapiens OX=9606 GN=TACC3 PE=1 SV=1	Q9Y6A5	Transforming acidic coiled-coil-containing protein 3	TACC3	1	2	2	2	2	2	1	1	1	1	2	2	1	1	1	1	2	2	1	1	1	1	4.8	4.8	4.8	90.359	838	838	0	3.2381	By MS/MS	By MS/MS	By matching	By matching	By matching	By MS/MS	4.8	4.8	1.4	1.4	3.3
sp|O00151|PDLI1_HUMAN	sp|O00151|PDLI1_HUMAN	2	2	2	sp|O00151|PDLI1_HUMAN PDZ and LIM domain protein 1 OS=Homo sapiens OX=9606 GN=PDLIM1 PE=1 SV=4	O00151	PDZ and LIM domain protein 1	PDLIM1	1	2	2	2	2	0	0	1	1	1	2	0	0	1	1	1	2	0	0	1	1	1	9.1	9.1	9.1	36.071	329	329	0	2.5671	By MS/MS			By MS/MS	By MS/MS	By matching	9.1	0	0	4.9	4.9
sp|Q12888|TP53B_HUMAN;sp|Q12888-3|TP53B_HUMAN;sp|Q12888-2|TP53B_HUMAN	sp|Q12888|TP53B_HUMAN;sp|Q12888-3|TP53B_HUMAN;sp|Q12888-2|TP53B_HUMAN	2;2;2	2;2;2	2;2;2	sp|Q12888|TP53B_HUMAN TP53-binding protein 1 OS=Homo sapiens OX=9606 GN=TP53BP1 PE=1 SV=2;sp|Q12888-3|TP53B_HUMAN Isoform 3 of TP53-binding protein 1 OS=Homo sapiens OX=9606 GN=TP53BP1;sp|Q12888-2|TP53B_HUMAN Isoform 2 of TP53-binding protein 1 OS=Homo sap	Q12888	TP53-binding protein 1	TP53BP1	3	2	2	2	2	2	2	0	0	0	2	2	2	0	0	0	2	2	2	0	0	0	1.1	1.1	1.1	213.57	1972	1972;1975;1977	0	5.2429	By MS/MS	By MS/MS	By MS/MS				1.1	1.1	1.1	0	0
sp|Q99714-2|HCD2_HUMAN;sp|Q99714|HCD2_HUMAN	sp|Q99714-2|HCD2_HUMAN;sp|Q99714|HCD2_HUMAN	1;1	1;1	1;1	sp|Q99714-2|HCD2_HUMAN Isoform 2 of 3-hydroxyacyl-CoA dehydrogenase type-2 OS=Homo sapiens OX=9606 GN=HSD17B10;sp|Q99714|HCD2_HUMAN 3-hydroxyacyl-CoA dehydrogenase type-2 OS=Homo sapiens OX=9606 GN=HSD17B10 PE=1 SV=3	Q99714-2	Isoform 2 of 3-hydroxyacyl-CoA dehydrogenase type-2	HSD17B10	2	1	1	1	1	1	1	0	0	0	1	1	1	0	0	0	1	1	1	0	0	0	6.7	6.7	6.7	25.984	252	252;261	0	43.548	By MS/MS	By MS/MS	By matching				6.7	6.7	6.7	0	0
sp|Q9HCS7|SYF1_HUMAN	sp|Q9HCS7|SYF1_HUMAN	2	2	2	sp|Q9HCS7|SYF1_HUMAN Pre-mRNA-splicing factor SYF1 OS=Homo sapiens OX=9606 GN=XAB2 PE=1 SV=2	Q9HCS7	Pre-mRNA-splicing factor SYF1	XAB2	1	2	2	2	1	2	0	0	0	0	1	2	0	0	0	0	1	2	0	0	0	0	3.6	3.6	3.6	100.01	855	855	0.008761	0.74649	By matching	By MS/MS					1.9	3.6	0	0	0
sp|Q14257|RCN2_HUMAN;sp|Q14257-2|RCN2_HUMAN	sp|Q14257|RCN2_HUMAN;sp|Q14257-2|RCN2_HUMAN	1;1	1;1	1;1	sp|Q14257|RCN2_HUMAN Reticulocalbin-2 OS=Homo sapiens OX=9606 GN=RCN2 PE=1 SV=1;sp|Q14257-2|RCN2_HUMAN Isoform 2 of Reticulocalbin-2 OS=Homo sapiens OX=9606 GN=RCN2	Q14257	Reticulocalbin-2	RCN2	2	1	1	1	1	1	1	0	0	0	1	1	1	0	0	0	1	1	1	0	0	0	6	6	6	36.876	317	317;335	0	88.768	By matching	By MS/MS	By MS/MS				6	6	6	0	0
sp|O00746-2|NDKM_HUMAN;sp|O00746|NDKM_HUMAN	sp|O00746-2|NDKM_HUMAN;sp|O00746|NDKM_HUMAN	1;1	1;1	1;1	sp|O00746-2|NDKM_HUMAN Isoform 2 of Nucleoside diphosphate kinase, mitochondrial OS=Homo sapiens OX=9606 GN=NME4;sp|O00746|NDKM_HUMAN Nucleoside diphosphate kinase, mitochondrial OS=Homo sapiens OX=9606 GN=NME4 PE=1 SV=1	O00746-2	Isoform 2 of Nucleoside diphosphate kinase, mitochondrial	NME4	2	1	1	1	0	1	1	0	0	0	0	1	1	0	0	0	0	1	1	0	0	0	12	12	12	12.978	117	117;187	0.01009	0.62185		By MS/MS	By matching				0	12	12	0	0
sp|P46939|UTRN_HUMAN;sp|P46939-2|UTRN_HUMAN;sp|P46939-3|UTRN_HUMAN;sp|P46939-4|UTRN_HUMAN	sp|P46939|UTRN_HUMAN;sp|P46939-2|UTRN_HUMAN	3;3;1;1	3;3;1;1	2;2;1;1	sp|P46939|UTRN_HUMAN Utrophin OS=Homo sapiens OX=9606 GN=UTRN PE=1 SV=2;sp|P46939-2|UTRN_HUMAN Isoform 2 of Utrophin OS=Homo sapiens OX=9606 GN=UTRN	P46939	Utrophin	UTRN	4	3	3	2	1	0	1	0	0	0	1	0	1	0	0	0	1	0	1	0	0	0	1.2	1.2	0.6	394.46	3433	3433;3438;624;1347	0.0030769	1.2112	By MS/MS		By MS/MS				0.3	0	0.3	0	0
sp|O75818-2|RPP40_HUMAN;sp|O75818|RPP40_HUMAN	sp|O75818-2|RPP40_HUMAN;sp|O75818|RPP40_HUMAN	1;1	1;1	1;1	sp|O75818-2|RPP40_HUMAN Isoform 2 of Ribonuclease P protein subunit p40 OS=Homo sapiens OX=9606 GN=RPP40;sp|O75818|RPP40_HUMAN Ribonuclease P protein subunit p40 OS=Homo sapiens OX=9606 GN=RPP40 PE=1 SV=3	O75818-2	Isoform 2 of Ribonuclease P protein subunit p40	RPP40	2	1	1	1	1	0	0	0	0	0	1	0	0	0	0	0	1	0	0	0	0	0	3.2	3.2	3.2	39.327	340	340;363	0.0054496	0.93473	By MS/MS						3.2	0	0	0	0
sp|Q14493|SLBP_HUMAN	sp|Q14493|SLBP_HUMAN	1	1	1	sp|Q14493|SLBP_HUMAN Histone RNA hairpin-binding protein OS=Homo sapiens OX=9606 GN=SLBP PE=1 SV=1	Q14493	Histone RNA hairpin-binding protein	SLBP	1	1	1	1	0	1	1	0	0	0	0	1	1	0	0	0	0	1	1	0	0	0	4.4	4.4	4.4	31.285	270	270	0.0030349	1.1884		By MS/MS	By MS/MS				0	4.4	4.4	0	0
sp|Q9NPD3|EXOS4_HUMAN	sp|Q9NPD3|EXOS4_HUMAN	1	1	1	sp|Q9NPD3|EXOS4_HUMAN Exosome complex component RRP41 OS=Homo sapiens OX=9606 GN=EXOSC4 PE=1 SV=3	Q9NPD3	Exosome complex component RRP41	EXOSC4	1	1	1	1	0	1	1	0	0	0	0	1	1	0	0	0	0	1	1	0	0	0	6.9	6.9	6.9	26.383	245	245	0	70.157		By MS/MS	By MS/MS				0	6.9	6.9	0	0
sp|Q86XZ4|SPAS2_HUMAN	sp|Q86XZ4|SPAS2_HUMAN	2	2	2	sp|Q86XZ4|SPAS2_HUMAN Spermatogenesis-associated serine-rich protein 2 OS=Homo sapiens OX=9606 GN=SPATS2 PE=1 SV=1	Q86XZ4	Spermatogenesis-associated serine-rich protein 2	SPATS2	1	2	2	2	2	2	1	0	0	0	2	2	1	0	0	0	2	2	1	0	0	0	6.4	6.4	6.4	59.544	545	545	0	3.8933	By MS/MS	By MS/MS	By matching				6.4	6.4	2.8	0	0
sp|Q10570|CPSF1_HUMAN	sp|Q10570|CPSF1_HUMAN	1	1	1	sp|Q10570|CPSF1_HUMAN Cleavage and polyadenylation specificity factor subunit 1 OS=Homo sapiens OX=9606 GN=CPSF1 PE=1 SV=2	Q10570	Cleavage and polyadenylation specificity factor subunit 1	CPSF1	1	1	1	1	1	1	0	0	0	0	1	1	0	0	0	0	1	1	0	0	0	0	1.2	1.2	1.2	160.88	1443	1443	0	2.0172	By matching	By MS/MS					1.2	1.2	0	0	0
sp|P98175-4|RBM10_HUMAN;sp|P98175-3|RBM10_HUMAN;sp|P98175-2|RBM10_HUMAN;sp|P98175|RBM10_HUMAN;sp|P98175-5|RBM10_HUMAN	sp|P98175-4|RBM10_HUMAN;sp|P98175-3|RBM10_HUMAN;sp|P98175-2|RBM10_HUMAN;sp|P98175|RBM10_HUMAN;sp|P98175-5|RBM10_HUMAN	2;2;2;2;2	2;2;2;2;2	2;2;2;2;2	sp|P98175-4|RBM10_HUMAN Isoform 4 of RNA-binding protein 10 OS=Homo sapiens OX=9606 GN=RBM10;sp|P98175-3|RBM10_HUMAN Isoform 3 of RNA-binding protein 10 OS=Homo sapiens OX=9606 GN=RBM10;sp|P98175-2|RBM10_HUMAN Isoform 2 of RNA-binding protein 10 OS=Homo sa	P98175-4	Isoform 4 of RNA-binding protein 10	RBM10	5	2	2	2	2	2	2	0	0	0	2	2	2	0	0	0	2	2	2	0	0	0	3.4	3.4	3.4	94.369	852	852;853;929;930;995	0	172.1	By MS/MS	By MS/MS	By matching				3.4	3.4	3.4	0	0
sp|P61764|STXB1_HUMAN;sp|P61764-2|STXB1_HUMAN	sp|P61764|STXB1_HUMAN;sp|P61764-2|STXB1_HUMAN	1;1	1;1	1;1	sp|P61764|STXB1_HUMAN Syntaxin-binding protein 1 OS=Homo sapiens OX=9606 GN=STXBP1 PE=1 SV=1;sp|P61764-2|STXB1_HUMAN Isoform 2 of Syntaxin-binding protein 1 OS=Homo sapiens OX=9606 GN=STXBP1	P61764	Syntaxin-binding protein 1	STXBP1	2	1	1	1	0	1	1	0	0	0	0	1	1	0	0	0	0	1	1	0	0	0	3.4	3.4	3.4	67.568	594	594;603	1	-2		By matching	By MS/MS				0	3.4	3.4	0	0
sp|P35269|T2FA_HUMAN	sp|P35269|T2FA_HUMAN	1	1	1	sp|P35269|T2FA_HUMAN General transcription factor IIF subunit 1 OS=Homo sapiens OX=9606 GN=GTF2F1 PE=1 SV=2	P35269	General transcription factor IIF subunit 1	GTF2F1	1	1	1	1	0	1	1	0	0	0	0	1	1	0	0	0	0	1	1	0	0	0	3.9	3.9	3.9	58.24	517	517	0.0031447	1.3173		By MS/MS	By MS/MS				0	3.9	3.9	0	0
sp|Q9NY93-2|DDX56_HUMAN;sp|Q9NY93|DDX56_HUMAN	sp|Q9NY93-2|DDX56_HUMAN;sp|Q9NY93|DDX56_HUMAN	1;1	1;1	1;1	sp|Q9NY93-2|DDX56_HUMAN Isoform 2 of Probable ATP-dependent RNA helicase DDX56 OS=Homo sapiens OX=9606 GN=DDX56;sp|Q9NY93|DDX56_HUMAN Probable ATP-dependent RNA helicase DDX56 OS=Homo sapiens OX=9606 GN=DDX56 PE=1 SV=1	Q9NY93-2	Isoform 2 of Probable ATP-dependent RNA helicase DDX56	DDX56	2	1	1	1	1	1	1	0	0	0	1	1	1	0	0	0	1	1	1	0	0	0	2.8	2.8	2.8	57.274	507	507;547	0	41.812	By matching	By MS/MS	By MS/MS				2.8	2.8	2.8	0	0
sp|P40938-2|RFC3_HUMAN;sp|P40938|RFC3_HUMAN	sp|P40938-2|RFC3_HUMAN;sp|P40938|RFC3_HUMAN	1;1	1;1	1;1	sp|P40938-2|RFC3_HUMAN Isoform 2 of Replication factor C subunit 3 OS=Homo sapiens OX=9606 GN=RFC3;sp|P40938|RFC3_HUMAN Replication factor C subunit 3 OS=Homo sapiens OX=9606 GN=RFC3 PE=1 SV=2	P40938-2	Isoform 2 of Replication factor C subunit 3	RFC3	2	1	1	1	1	1	0	0	0	0	1	1	0	0	0	0	1	1	0	0	0	0	4.6	4.6	4.6	34.756	305	305;356	0	54.674	By MS/MS	By MS/MS					4.6	4.6	0	0	0
sp|Q7RTV0|PHF5A_HUMAN	sp|Q7RTV0|PHF5A_HUMAN	1	1	1	sp|Q7RTV0|PHF5A_HUMAN PHD finger-like domain-containing protein 5A OS=Homo sapiens OX=9606 GN=PHF5A PE=1 SV=1	Q7RTV0	PHD finger-like domain-containing protein 5A	PHF5A	1	1	1	1	1	1	0	0	0	0	1	1	0	0	0	0	1	1	0	0	0	0	11.8	11.8	11.8	12.405	110	110	0.0088496	0.76371	By MS/MS	By matching					11.8	11.8	0	0	0
sp|Q04726-2|TLE3_HUMAN;sp|Q04726-7|TLE3_HUMAN;sp|Q04726-3|TLE3_HUMAN;sp|Q04726-6|TLE3_HUMAN;sp|Q04726-5|TLE3_HUMAN;sp|Q04726-4|TLE3_HUMAN;sp|Q04726|TLE3_HUMAN	sp|Q04726-2|TLE3_HUMAN;sp|Q04726-7|TLE3_HUMAN;sp|Q04726-3|TLE3_HUMAN;sp|Q04726-6|TLE3_HUMAN;sp|Q04726-5|TLE3_HUMAN;sp|Q04726-4|TLE3_HUMAN;sp|Q04726|TLE3_HUMAN	1;1;1;1;1;1;1	1;1;1;1;1;1;1	1;1;1;1;1;1;1	sp|Q04726-2|TLE3_HUMAN Isoform 2 of Transducin-like enhancer protein 3 OS=Homo sapiens OX=9606 GN=TLE3;sp|Q04726-7|TLE3_HUMAN Isoform 7 of Transducin-like enhancer protein 3 OS=Homo sapiens OX=9606 GN=TLE3;sp|Q04726-3|TLE3_HUMAN Isoform 3 of Transducin-lik	Q04726-2	Isoform 2 of Transducin-like enhancer protein 3	TLE3	7	1	1	1	1	1	0	0	0	0	1	1	0	0	0	0	1	1	0	0	0	0	2	2	2	82.221	760	760;762;764;767;769;772;772	0	1.8063	By matching	By MS/MS					2	2	0	0	0
sp|O00139-2|KIF2A_HUMAN	sp|O00139-2|KIF2A_HUMAN	1	1	1	sp|O00139-2|KIF2A_HUMAN Isoform 2 of Kinesin-like protein KIF2A OS=Homo sapiens OX=9606 GN=KIF2A	O00139-2	Isoform 2 of Kinesin-like protein KIF2A	KIF2A	1	1	1	1	0	1	1	0	0	0	0	1	1	0	0	0	0	1	1	0	0	0	2.7	2.7	2.7	75.042	660	660	0	2.3051		By MS/MS	By MS/MS				0	2.7	2.7	0	0
sp|P13674|P4HA1_HUMAN;sp|P13674-2|P4HA1_HUMAN;sp|P13674-3|P4HA1_HUMAN	sp|P13674|P4HA1_HUMAN;sp|P13674-2|P4HA1_HUMAN;sp|P13674-3|P4HA1_HUMAN	4;4;2	4;4;2	4;4;2	sp|P13674|P4HA1_HUMAN Prolyl 4-hydroxylase subunit alpha-1 OS=Homo sapiens OX=9606 GN=P4HA1 PE=1 SV=2;sp|P13674-2|P4HA1_HUMAN Isoform 2 of Prolyl 4-hydroxylase subunit alpha-1 OS=Homo sapiens OX=9606 GN=P4HA1;sp|P13674-3|P4HA1_HUMAN Isoform 3 of Prolyl 4-h	P13674	Prolyl 4-hydroxylase subunit alpha-1	P4HA1	3	4	4	4	3	1	4	0	0	0	3	1	4	0	0	0	3	1	4	0	0	0	15.2	15.2	15.2	61.049	534	534;534;516	0	94.973	By matching	By matching	By MS/MS				12.4	4.7	15.2	0	0
sp|P05783|K1C18_HUMAN	sp|P05783|K1C18_HUMAN	2	2	2	sp|P05783|K1C18_HUMAN Keratin, type I cytoskeletal 18 OS=Homo sapiens OX=9606 GN=KRT18 PE=1 SV=2	P05783	Keratin, type I cytoskeletal 18	KRT18	1	2	2	2	2	2	1	0	0	0	2	2	1	0	0	0	2	2	1	0	0	0	6.5	6.5	6.5	48.057	430	430	0	6.6058	By MS/MS	By MS/MS	By MS/MS				6.5	6.5	2.3	0	0
sp|Q9P2E9-3|RRBP1_HUMAN;sp|Q9P2E9|RRBP1_HUMAN	sp|Q9P2E9-3|RRBP1_HUMAN;sp|Q9P2E9|RRBP1_HUMAN	2;2	2;2	2;2	sp|Q9P2E9-3|RRBP1_HUMAN Isoform 2 of Ribosome-binding protein 1 OS=Homo sapiens OX=9606 GN=RRBP1;sp|Q9P2E9|RRBP1_HUMAN Ribosome-binding protein 1 OS=Homo sapiens OX=9606 GN=RRBP1 PE=1 SV=5	Q9P2E9-3	Isoform 2 of Ribosome-binding protein 1	RRBP1	2	2	2	2	1	2	1	0	0	0	1	2	1	0	0	0	1	2	1	0	0	0	3.6	3.6	3.6	108.63	977	977;1410	0	115.58	By MS/MS	By MS/MS	By MS/MS				1.7	3.6	1.8	0	0
sp|Q12874|SF3A3_HUMAN	sp|Q12874|SF3A3_HUMAN	2	2	2	sp|Q12874|SF3A3_HUMAN Splicing factor 3A subunit 3 OS=Homo sapiens OX=9606 GN=SF3A3 PE=1 SV=1	Q12874	Splicing factor 3A subunit 3	SF3A3	1	2	2	2	1	0	0	1	0	1	1	0	0	1	0	1	1	0	0	1	0	1	6	6	6	58.848	501	501	0	2.1107	By MS/MS			By matching		By MS/MS	4.2	0	0	1.8	0
sp|Q9Y2L1-2|RRP44_HUMAN;sp|Q9Y2L1|RRP44_HUMAN	sp|Q9Y2L1-2|RRP44_HUMAN;sp|Q9Y2L1|RRP44_HUMAN	1;1	1;1	1;1	sp|Q9Y2L1-2|RRP44_HUMAN Isoform 2 of Exosome complex exonuclease RRP44 OS=Homo sapiens OX=9606 GN=DIS3;sp|Q9Y2L1|RRP44_HUMAN Exosome complex exonuclease RRP44 OS=Homo sapiens OX=9606 GN=DIS3 PE=1 SV=2	Q9Y2L1-2	Isoform 2 of Exosome complex exonuclease RRP44	DIS3	2	1	1	1	1	1	1	0	0	0	1	1	1	0	0	0	1	1	1	0	0	0	1.6	1.6	1.6	105.04	928	928;958	0	1.6031	By matching	By matching	By MS/MS				1.6	1.6	1.6	0	0
sp|P54105|ICLN_HUMAN	sp|P54105|ICLN_HUMAN	1	1	1	sp|P54105|ICLN_HUMAN Methylosome subunit pICln OS=Homo sapiens OX=9606 GN=CLNS1A PE=1 SV=1	P54105	Methylosome subunit pICln	CLNS1A	1	1	1	1	1	1	0	0	0	0	1	1	0	0	0	0	1	1	0	0	0	0	8	8	8	26.215	237	237	0	11.957	By MS/MS	By MS/MS					8	8	0	0	0
sp|Q8ND04-3|SMG8_HUMAN;sp|Q8ND04|SMG8_HUMAN;sp|Q8ND04-2|SMG8_HUMAN	sp|Q8ND04-3|SMG8_HUMAN;sp|Q8ND04|SMG8_HUMAN;sp|Q8ND04-2|SMG8_HUMAN	1;1;1	1;1;1	1;1;1	sp|Q8ND04-3|SMG8_HUMAN Isoform 3 of Nonsense-mediated mRNA decay factor SMG8 OS=Homo sapiens OX=9606 GN=SMG8;sp|Q8ND04|SMG8_HUMAN Nonsense-mediated mRNA decay factor SMG8 OS=Homo sapiens OX=9606 GN=SMG8 PE=1 SV=1;sp|Q8ND04-2|SMG8_HUMAN Isoform 2 of Nonsens	Q8ND04-3	Isoform 3 of Nonsense-mediated mRNA decay factor SMG8	SMG8	3	1	1	1	1	1	0	0	0	0	1	1	0	0	0	0	1	1	0	0	0	0	4.1	4.1	4.1	65.087	588	588;991;1023	0	44.1	By MS/MS	By MS/MS					4.1	4.1	0	0	0
sp|Q15149-7|PLEC_HUMAN;sp|Q15149-8|PLEC_HUMAN;sp|Q15149-9|PLEC_HUMAN;sp|Q15149-5|PLEC_HUMAN;sp|Q15149-4|PLEC_HUMAN;sp|Q15149-6|PLEC_HUMAN;sp|Q15149-3|PLEC_HUMAN;sp|Q15149-2|PLEC_HUMAN;sp|Q15149|PLEC_HUMAN	sp|Q15149-7|PLEC_HUMAN;sp|Q15149-8|PLEC_HUMAN;sp|Q15149-9|PLEC_HUMAN;sp|Q15149-5|PLEC_HUMAN;sp|Q15149-4|PLEC_HUMAN;sp|Q15149-6|PLEC_HUMAN;sp|Q15149-3|PLEC_HUMAN;sp|Q15149-2|PLEC_HUMAN;sp|Q15149|PLEC_HUMAN	8;8;8;8;8;8;8;8;8	4;4;4;4;4;4;4;4;4	4;4;4;4;4;4;4;4;4	sp|Q15149-7|PLEC_HUMAN Isoform 7 of Plectin OS=Homo sapiens OX=9606 GN=PLEC;sp|Q15149-8|PLEC_HUMAN Isoform 8 of Plectin OS=Homo sapiens OX=9606 GN=PLEC;sp|Q15149-9|PLEC_HUMAN Isoform 9 of Plectin OS=Homo sapiens OX=9606 GN=PLEC;sp|Q15149-5|PLEC_HUMAN Isofo	Q15149-7	Isoform 7 of Plectin	PLEC	9	8	4	4	6	6	4	0	0	0	3	2	1	0	0	0	3	2	1	0	0	0	2.1	1.3	1.3	512.6	4515	4515;4525;4533;4547;4547;4551;4570;4574;4684	0	37.006	By MS/MS	By MS/MS	By matching				1.8	1.4	1.1	0	0
sp|P31948-2|STIP1_HUMAN;sp|P31948|STIP1_HUMAN;sp|P31948-3|STIP1_HUMAN	sp|P31948-2|STIP1_HUMAN;sp|P31948|STIP1_HUMAN;sp|P31948-3|STIP1_HUMAN	9;9;7	9;9;7	9;9;7	sp|P31948-2|STIP1_HUMAN Isoform 2 of Stress-induced-phosphoprotein 1 OS=Homo sapiens OX=9606 GN=STIP1;sp|P31948|STIP1_HUMAN Stress-induced-phosphoprotein 1 OS=Homo sapiens OX=9606 GN=STIP1 PE=1 SV=1;sp|P31948-3|STIP1_HUMAN Isoform 3 of Stress-induced-phosp	P31948-2	Isoform 2 of Stress-induced-phosphoprotein 1	STIP1	3	9	9	9	8	4	6	4	6	5	8	4	6	4	6	5	8	4	6	4	6	5	27.6	27.6	27.6	68.08	590	590;543;519	0	300.21	By MS/MS	By MS/MS	By MS/MS	By MS/MS	By MS/MS	By MS/MS	22.7	10.3	15.4	11.7	20.5
sp|Q9NR48-2|ASH1L_HUMAN;sp|Q9NR48|ASH1L_HUMAN	sp|Q9NR48-2|ASH1L_HUMAN;sp|Q9NR48|ASH1L_HUMAN	2;2	2;2	2;2	sp|Q9NR48-2|ASH1L_HUMAN Isoform 2 of Histone-lysine N-methyltransferase ASH1L OS=Homo sapiens OX=9606 GN=ASH1L;sp|Q9NR48|ASH1L_HUMAN Histone-lysine N-methyltransferase ASH1L OS=Homo sapiens OX=9606 GN=ASH1L PE=1 SV=2	Q9NR48-2	Isoform 2 of Histone-lysine N-methyltransferase ASH1L	ASH1L	2	2	2	2	0	0	1	0	1	0	0	0	1	0	1	0	0	0	1	0	1	0	1.4	1.4	1.4	332.21	2964	2964;2969	0.0029851	1.1328			By MS/MS		By MS/MS		0	0	0.2	0	1.1
sp|P25205|MCM3_HUMAN;sp|P25205-2|MCM3_HUMAN	sp|P25205|MCM3_HUMAN;sp|P25205-2|MCM3_HUMAN	2;2	2;2	2;2	sp|P25205|MCM3_HUMAN DNA replication licensing factor MCM3 OS=Homo sapiens OX=9606 GN=MCM3 PE=1 SV=3;sp|P25205-2|MCM3_HUMAN Isoform 2 of DNA replication licensing factor MCM3 OS=Homo sapiens OX=9606 GN=MCM3	P25205	DNA replication licensing factor MCM3	MCM3	2	2	2	2	2	0	0	0	0	0	2	0	0	0	0	0	2	0	0	0	0	0	3.8	3.8	3.8	90.98	808	808;853	0	323.31	By MS/MS						3.8	0	0	0	0
sp|P35221-3|CTNA1_HUMAN;sp|P26232-4|CTNA2_HUMAN;sp|P26232-6|CTNA2_HUMAN;sp|P26232-3|CTNA2_HUMAN;sp|P26232-2|CTNA2_HUMAN;sp|P35221|CTNA1_HUMAN;sp|P35221-2|CTNA1_HUMAN;sp|P26232-5|CTNA2_HUMAN;sp|P26232|CTNA2_HUMAN	sp|P35221-3|CTNA1_HUMAN;sp|P26232-4|CTNA2_HUMAN;sp|P26232-6|CTNA2_HUMAN;sp|P26232-3|CTNA2_HUMAN;sp|P26232-2|CTNA2_HUMAN;sp|P35221|CTNA1_HUMAN;sp|P35221-2|CTNA1_HUMAN;sp|P26232-5|CTNA2_HUMAN;sp|P26232|CTNA2_HUMAN	1;1;1;1;1;1;1;1;1	1;1;1;1;1;1;1;1;1	1;1;1;1;1;1;1;1;1	sp|P35221-3|CTNA1_HUMAN Isoform 3 of Catenin alpha-1 OS=Homo sapiens OX=9606 GN=CTNNA1;sp|P26232-4|CTNA2_HUMAN Isoform 4 of Catenin alpha-2 OS=Homo sapiens OX=9606 GN=CTNNA2;sp|P26232-6|CTNA2_HUMAN Isoform 6 of Catenin alpha-2 OS=Homo sapiens OX=9606 GN=CT	P35221-3	Isoform 3 of Catenin alpha-1	CTNNA1	9	1	1	1	1	0	0	0	0	0	1	0	0	0	0	0	1	0	0	0	0	0	3.2	3.2	3.2	59.549	536	536;537;584;860;905;906;930;939;953	0	145.33	By MS/MS						3.2	0	0	0	0
sp|Q8NAF0|ZN579_HUMAN	sp|Q8NAF0|ZN579_HUMAN	2	2	2	sp|Q8NAF0|ZN579_HUMAN Zinc finger protein 579 OS=Homo sapiens OX=9606 GN=ZNF579 PE=1 SV=2	Q8NAF0	Zinc finger protein 579	ZNF579	1	2	2	2	0	2	2	0	0	0	0	2	2	0	0	0	0	2	2	0	0	0	5.5	5.5	5.5	60.509	562	562	0	2.9209		By MS/MS	By MS/MS				0	5.5	5.5	0	0
sp|Q7L2J0|MEPCE_HUMAN;sp|Q7L2J0-2|MEPCE_HUMAN	sp|Q7L2J0|MEPCE_HUMAN	3;1	3;1	3;1	sp|Q7L2J0|MEPCE_HUMAN 7SK snRNA methylphosphate capping enzyme OS=Homo sapiens OX=9606 GN=MEPCE PE=1 SV=1	Q7L2J0	7SK snRNA methylphosphate capping enzyme	MEPCE	2	3	3	3	3	2	1	0	0	0	3	2	1	0	0	0	3	2	1	0	0	0	7.7	7.7	7.7	74.354	689	689;220	0	160.2	By MS/MS	By MS/MS	By MS/MS				7.7	5.2	2	0	0
sp|Q01082-3|SPTB2_HUMAN	sp|Q01082-3|SPTB2_HUMAN	23	1	1	sp|Q01082-3|SPTB2_HUMAN Isoform 2 of Spectrin beta chain, non-erythrocytic 1 OS=Homo sapiens OX=9606 GN=SPTBN1	Q01082-3	Isoform 2 of Spectrin beta chain, non-erythrocytic 1	SPTBN1	1	23	1	1	23	13	13	6	7	5	1	0	0	0	0	0	1	0	0	0	0	0	18	1.2	1.2	251.39	2155	2155	0	8.5927	By MS/MS	By matching	By matching	By matching	By matching	By matching	18	9	9	3.4	4.1
sp|P29692|EF1D_HUMAN;sp|P29692-2|EF1D_HUMAN;sp|P29692-3|EF1D_HUMAN;sp|P29692-4|EF1D_HUMAN	sp|P29692|EF1D_HUMAN;sp|P29692-2|EF1D_HUMAN;sp|P29692-3|EF1D_HUMAN;sp|P29692-4|EF1D_HUMAN	2;2;1;1	2;2;1;1	2;2;1;1	sp|P29692|EF1D_HUMAN Elongation factor 1-delta OS=Homo sapiens OX=9606 GN=EEF1D PE=1 SV=5;sp|P29692-2|EF1D_HUMAN Isoform 2 of Elongation factor 1-delta OS=Homo sapiens OX=9606 GN=EEF1D;sp|P29692-3|EF1D_HUMAN Isoform 3 of Elongation factor 1-delta OS=Homo s	P29692	Elongation factor 1-delta	EEF1D	4	2	2	2	2	2	0	0	0	0	2	2	0	0	0	0	2	2	0	0	0	0	15.3	15.3	15.3	31.121	281	281;647;257;262	0	24.862	By MS/MS	By MS/MS					15.3	15.3	0	0	0
sp|Q8NCX0|CC150_HUMAN	sp|Q8NCX0|CC150_HUMAN	2	2	2	sp|Q8NCX0|CC150_HUMAN Coiled-coil domain-containing protein 150 OS=Homo sapiens OX=9606 GN=CCDC150 PE=1 SV=2	Q8NCX0	Coiled-coil domain-containing protein 150	CCDC150	1	2	2	2	1	0	0	1	0	0	1	0	0	1	0	0	1	0	0	1	0	0	2.9	2.9	2.9	128.76	1101	1101	0.010147	0.62759	By MS/MS			By MS/MS			1.4	0	0	1.5	0
sp|Q99575|POP1_HUMAN	sp|Q99575|POP1_HUMAN	1	1	1	sp|Q99575|POP1_HUMAN Ribonucleases P/MRP protein subunit POP1 OS=Homo sapiens OX=9606 GN=POP1 PE=1 SV=2	Q99575	Ribonucleases P/MRP protein subunit POP1	POP1	1	1	1	1	1	1	0	0	0	0	1	1	0	0	0	0	1	1	0	0	0	0	1.8	1.8	1.8	114.71	1024	1024	0	207.78	By MS/MS	By MS/MS					1.8	1.8	0	0	0
sp|O75822-2|EIF3J_HUMAN;sp|O75822-3|EIF3J_HUMAN;sp|O75822|EIF3J_HUMAN	sp|O75822-2|EIF3J_HUMAN;sp|O75822-3|EIF3J_HUMAN;sp|O75822|EIF3J_HUMAN	2;2;2	2;2;2	2;2;2	sp|O75822-2|EIF3J_HUMAN Isoform 2 of Eukaryotic translation initiation factor 3 subunit J OS=Homo sapiens OX=9606 GN=EIF3J;sp|O75822-3|EIF3J_HUMAN Isoform 3 of Eukaryotic translation initiation factor 3 subunit J OS=Homo sapiens OX=9606 GN=EIF3J;sp|O75822|	O75822-2	Isoform 2 of Eukaryotic translation initiation factor 3 subunit J	EIF3J	3	2	2	2	2	1	2	1	0	0	2	1	2	1	0	0	2	1	2	1	0	0	22.5	22.5	22.5	22.941	204	204;209;258	0	3.0864	By matching	By matching	By MS/MS	By matching			22.5	10.3	22.5	10.3	0
sp|Q69YN2-3|C19L1_HUMAN;sp|Q69YN2|C19L1_HUMAN	sp|Q69YN2-3|C19L1_HUMAN;sp|Q69YN2|C19L1_HUMAN	1;1	1;1	1;1	sp|Q69YN2-3|C19L1_HUMAN Isoform 3 of CWF19-like protein 1 OS=Homo sapiens OX=9606 GN=CWF19L1;sp|Q69YN2|C19L1_HUMAN CWF19-like protein 1 OS=Homo sapiens OX=9606 GN=CWF19L1 PE=1 SV=2	Q69YN2-3	Isoform 3 of CWF19-like protein 1	CWF19L1	2	1	1	1	0	1	1	0	0	0	0	1	1	0	0	0	0	1	1	0	0	0	3.5	3.5	3.5	45.536	401	401;538	0.010132	0.5391		By matching	By MS/MS				0	3.5	3.5	0	0
sp|Q9BQG0|MBB1A_HUMAN;sp|Q9BQG0-2|MBB1A_HUMAN	sp|Q9BQG0|MBB1A_HUMAN;sp|Q9BQG0-2|MBB1A_HUMAN	1;1	1;1	1;1	sp|Q9BQG0|MBB1A_HUMAN Myb-binding protein 1A OS=Homo sapiens OX=9606 GN=MYBBP1A PE=1 SV=2;sp|Q9BQG0-2|MBB1A_HUMAN Isoform 2 of Myb-binding protein 1A OS=Homo sapiens OX=9606 GN=MYBBP1A	Q9BQG0	Myb-binding protein 1A	MYBBP1A	2	1	1	1	1	1	0	0	0	0	1	1	0	0	0	0	1	1	0	0	0	0	1.3	1.3	1.3	148.85	1328	1328;1332	0.0092593	0.55235	By matching	By MS/MS					1.3	1.3	0	0	0
sp|Q5VZM2-2|RRAGB_HUMAN;sp|Q5VZM2|RRAGB_HUMAN	sp|Q5VZM2-2|RRAGB_HUMAN;sp|Q5VZM2|RRAGB_HUMAN	1;1	1;1	1;1	sp|Q5VZM2-2|RRAGB_HUMAN Isoform 2 of Ras-related GTP-binding protein B OS=Homo sapiens OX=9606 GN=RRAGB;sp|Q5VZM2|RRAGB_HUMAN Ras-related GTP-binding protein B OS=Homo sapiens OX=9606 GN=RRAGB PE=1 SV=1	Q5VZM2-2	Isoform 2 of Ras-related GTP-binding protein B	RRAGB	2	1	1	1	0	0	1	0	0	0	0	0	1	0	0	0	0	0	1	0	0	0	5.2	5.2	5.2	40.172	346	346;374	0.0029112	1.0702			By MS/MS				0	0	5.2	0	0
sp|Q8IUF8-2|RIOX2_HUMAN;sp|Q8IUF8-4|RIOX2_HUMAN;sp|Q8IUF8|RIOX2_HUMAN	sp|Q8IUF8-2|RIOX2_HUMAN;sp|Q8IUF8-4|RIOX2_HUMAN;sp|Q8IUF8|RIOX2_HUMAN	2;2;2	2;2;2	2;2;2	sp|Q8IUF8-2|RIOX2_HUMAN Isoform 2 of Ribosomal oxygenase 2 OS=Homo sapiens OX=9606 GN=RIOX2;sp|Q8IUF8-4|RIOX2_HUMAN Isoform 4 of Ribosomal oxygenase 2 OS=Homo sapiens OX=9606 GN=RIOX2;sp|Q8IUF8|RIOX2_HUMAN Ribosomal oxygenase 2 OS=Homo sapiens OX=9606 GN=R	Q8IUF8-2	Isoform 2 of Ribosomal oxygenase 2	RIOX2	3	2	2	2	1	2	2	0	0	0	1	2	2	0	0	0	1	2	2	0	0	0	6.1	6.1	6.1	31.818	280	280;464;465	0.0054274	0.92657	By matching	By MS/MS	By MS/MS				2.5	6.1	6.1	0	0
sp|Q9NQT5-2|EXOS3_HUMAN;sp|Q9NQT5|EXOS3_HUMAN	sp|Q9NQT5-2|EXOS3_HUMAN;sp|Q9NQT5|EXOS3_HUMAN	1;1	1;1	1;1	sp|Q9NQT5-2|EXOS3_HUMAN Isoform 2 of Exosome complex component RRP40 OS=Homo sapiens OX=9606 GN=EXOSC3;sp|Q9NQT5|EXOS3_HUMAN Exosome complex component RRP40 OS=Homo sapiens OX=9606 GN=EXOSC3 PE=1 SV=3	Q9NQT5-2	Isoform 2 of Exosome complex component RRP40	EXOSC3	2	1	1	1	0	1	0	0	0	0	0	1	0	0	0	0	0	1	0	0	0	0	22.6	22.6	22.6	17.247	164	164;275	0	2.5128		By MS/MS					0	22.6	0	0	0
sp|Q9Y383-3|LC7L2_HUMAN;sp|Q9Y383-2|LC7L2_HUMAN;sp|Q9Y383|LC7L2_HUMAN;sp|Q96HJ9-2|FMC1_HUMAN	sp|Q9Y383-3|LC7L2_HUMAN;sp|Q9Y383-2|LC7L2_HUMAN;sp|Q9Y383|LC7L2_HUMAN;sp|Q96HJ9-2|FMC1_HUMAN	4;4;4;4	4;4;4;4	3;3;3;3	sp|Q9Y383-3|LC7L2_HUMAN Isoform 3 of Putative RNA-binding protein Luc7-like 2 OS=Homo sapiens OX=9606 GN=LUC7L2;sp|Q9Y383-2|LC7L2_HUMAN Isoform 2 of Putative RNA-binding protein Luc7-like 2 OS=Homo sapiens OX=9606 GN=LUC7L2;sp|Q9Y383|LC7L2_HUMAN Putative R	Q9Y383-3	Isoform 3 of Putative RNA-binding protein Luc7-like 2	LUC7L2	4	4	4	3	1	4	3	0	0	0	1	4	3	0	0	0	0	3	2	0	0	0	13.9	13.9	10.3	46.228	389	389;391;392;458	0	4.8059	By matching	By MS/MS	By MS/MS				3.6	13.9	9.3	0	0
sp|Q96SB3|NEB2_HUMAN	sp|Q96SB3|NEB2_HUMAN	2	2	2	sp|Q96SB3|NEB2_HUMAN Neurabin-2 OS=Homo sapiens OX=9606 GN=PPP1R9B PE=1 SV=3	Q96SB3	Neurabin-2	PPP1R9B	1	2	2	2	1	1	2	0	0	0	1	1	2	0	0	0	1	1	2	0	0	0	3.4	3.4	3.4	89.333	817	817	0	1.9581	By MS/MS	By matching	By MS/MS				0.9	0.9	3.4	0	0
sp|Q9UQ35|SRRM2_HUMAN;sp|Q9UQ35-2|SRRM2_HUMAN;sp|Q9UQ35-3|SRRM2_HUMAN	sp|Q9UQ35|SRRM2_HUMAN;sp|Q9UQ35-2|SRRM2_HUMAN	11;10;2	11;10;2	11;10;2	sp|Q9UQ35|SRRM2_HUMAN Serine/arginine repetitive matrix protein 2 OS=Homo sapiens OX=9606 GN=SRRM2 PE=1 SV=2;sp|Q9UQ35-2|SRRM2_HUMAN Isoform 2 of Serine/arginine repetitive matrix protein 2 OS=Homo sapiens OX=9606 GN=SRRM2	Q9UQ35	Serine/arginine repetitive matrix protein 2	SRRM2	3	11	11	11	9	10	9	0	0	0	9	10	9	0	0	0	9	10	9	0	0	0	6.2	6.2	6.2	299.61	2752	2752;2334;311	0	49.869	By MS/MS	By MS/MS	By MS/MS				5.3	5.9	5.1	0	0
sp|Q04917|1433F_HUMAN	sp|Q04917|1433F_HUMAN	1	1	1	sp|Q04917|1433F_HUMAN 14-3-3 protein eta OS=Homo sapiens OX=9606 GN=YWHAH PE=1 SV=4	Q04917	14-3-3 protein eta	YWHAH	1	1	1	1	0	1	1	0	0	0	0	1	1	0	0	0	0	1	1	0	0	0	3.7	3.7	3.7	28.218	246	246	0.0043165	1.0239		By matching	By MS/MS				0	3.7	3.7	0	0
sp|O14776-2|TCRG1_HUMAN;sp|O14776|TCRG1_HUMAN	sp|O14776-2|TCRG1_HUMAN;sp|O14776|TCRG1_HUMAN	6;6	6;6	6;6	sp|O14776-2|TCRG1_HUMAN Isoform 2 of Transcription elongation regulator 1 OS=Homo sapiens OX=9606 GN=TCERG1;sp|O14776|TCRG1_HUMAN Transcription elongation regulator 1 OS=Homo sapiens OX=9606 GN=TCERG1 PE=1 SV=2	O14776-2	Isoform 2 of Transcription elongation regulator 1	TCERG1	2	6	6	6	3	5	4	0	0	0	3	5	4	0	0	0	3	5	4	0	0	0	6.3	6.3	6.3	121.69	1077	1077;1098	0	12.759	By MS/MS	By MS/MS	By MS/MS				3.2	5.3	5.2	0	0
sp|Q9UJC3-2|HOOK1_HUMAN;sp|Q9UJC3|HOOK1_HUMAN	sp|Q9UJC3-2|HOOK1_HUMAN;sp|Q9UJC3|HOOK1_HUMAN	1;1	1;1	1;1	sp|Q9UJC3-2|HOOK1_HUMAN Isoform 2 of Protein Hook homolog 1 OS=Homo sapiens OX=9606 GN=HOOK1;sp|Q9UJC3|HOOK1_HUMAN Protein Hook homolog 1 OS=Homo sapiens OX=9606 GN=HOOK1 PE=1 SV=2	Q9UJC3-2	Isoform 2 of Protein Hook homolog 1	HOOK1	2	1	1	1	1	1	1	0	0	0	1	1	1	0	0	0	1	1	1	0	0	0	2.6	2.6	2.6	80.021	686	686;728	0.0016287	1.4704	By MS/MS	By MS/MS	By MS/MS				2.6	2.6	2.6	0	0
sp|P16989|YBOX3_HUMAN;sp|P16989-2|YBOX3_HUMAN;sp|P16989-3|YBOX3_HUMAN	sp|P16989|YBOX3_HUMAN;sp|P16989-2|YBOX3_HUMAN;sp|P16989-3|YBOX3_HUMAN	8;6;6	6;4;4	6;4;4	sp|P16989|YBOX3_HUMAN Y-box-binding protein 3 OS=Homo sapiens OX=9606 GN=YBX3 PE=1 SV=4;sp|P16989-2|YBOX3_HUMAN Isoform 2 of Y-box-binding protein 3 OS=Homo sapiens OX=9606 GN=YBX3;sp|P16989-3|YBOX3_HUMAN Isoform 3 of Y-box-binding protein 3 OS=Homo sapien	P16989	Y-box-binding protein 3	YBX3	3	8	6	6	6	8	7	0	0	0	5	6	6	0	0	0	5	6	6	0	0	0	47	39.5	39.5	40.089	372	372;303;342	0	59.232	By MS/MS	By MS/MS	By MS/MS				38.4	47	44.9	0	0
sp|O43823|AKAP8_HUMAN	sp|O43823|AKAP8_HUMAN	1	1	1	sp|O43823|AKAP8_HUMAN A-kinase anchor protein 8 OS=Homo sapiens OX=9606 GN=AKAP8 PE=1 SV=1	O43823	A-kinase anchor protein 8	AKAP8	1	1	1	1	1	1	0	0	0	0	1	1	0	0	0	0	1	1	0	0	0	0	2.6	2.6	2.6	76.107	692	692	0	24.82	By matching	By MS/MS					2.6	2.6	0	0	0
sp|P48681|NEST_HUMAN	sp|P48681|NEST_HUMAN	1	1	1	sp|P48681|NEST_HUMAN Nestin OS=Homo sapiens OX=9606 GN=NES PE=1 SV=2	P48681	Nestin	NES	1	1	1	1	0	1	0	0	0	0	0	1	0	0	0	0	0	1	0	0	0	0	0.7	0.7	0.7	177.44	1621	1621	0.005277	0.84648		By MS/MS					0	0.7	0	0	0
sp|Q5T8A7|PPR26_HUMAN	sp|Q5T8A7|PPR26_HUMAN	1	1	1	sp|Q5T8A7|PPR26_HUMAN Protein phosphatase 1 regulatory subunit 26 OS=Homo sapiens OX=9606 GN=PPP1R26 PE=1 SV=1	Q5T8A7	Protein phosphatase 1 regulatory subunit 26	PPP1R26	1	1	1	1	0	1	1	0	0	0	0	1	1	0	0	0	0	1	1	0	0	0	0.7	0.7	0.7	127.35	1209	1209	0.0093677	0.66554		By MS/MS	By matching				0	0.7	0.7	0	0
sp|Q8TAP9|MPLKI_HUMAN	sp|Q8TAP9|MPLKI_HUMAN	1	1	1	sp|Q8TAP9|MPLKI_HUMAN M-phase-specific PLK1-interacting protein OS=Homo sapiens OX=9606 GN=MPLKIP PE=1 SV=1	Q8TAP9	M-phase-specific PLK1-interacting protein	MPLKIP	1	1	1	1	0	1	0	0	0	0	0	1	0	0	0	0	0	1	0	0	0	0	14	14	14	19.147	179	179	0	4.7988		By MS/MS					0	14	0	0	0
sp|Q8TDN6|BRX1_HUMAN	sp|Q8TDN6|BRX1_HUMAN	3	3	3	sp|Q8TDN6|BRX1_HUMAN Ribosome biogenesis protein BRX1 homolog OS=Homo sapiens OX=9606 GN=BRIX1 PE=1 SV=2	Q8TDN6	Ribosome biogenesis protein BRX1 homolog	BRIX1	1	3	3	3	2	3	3	0	0	0	2	3	3	0	0	0	2	3	3	0	0	0	13.9	13.9	13.9	41.401	353	353	0	8.8717	By MS/MS	By MS/MS	By MS/MS				9.9	13.9	13.9	0	0
sp|Q8NBJ5|GT251_HUMAN	sp|Q8NBJ5|GT251_HUMAN	1	1	1	sp|Q8NBJ5|GT251_HUMAN Procollagen galactosyltransferase 1 OS=Homo sapiens OX=9606 GN=COLGALT1 PE=1 SV=1	Q8NBJ5	Procollagen galactosyltransferase 1	COLGALT1	1	1	1	1	0	1	0	0	0	0	0	1	0	0	0	0	0	1	0	0	0	0	1.6	1.6	1.6	71.635	622	622	0	2.8357		By MS/MS					0	1.6	0	0	0
sp|Q9NQZ2|SAS10_HUMAN	sp|Q9NQZ2|SAS10_HUMAN	1	1	1	sp|Q9NQZ2|SAS10_HUMAN Something about silencing protein 10 OS=Homo sapiens OX=9606 GN=UTP3 PE=1 SV=1	Q9NQZ2	Something about silencing protein 10	UTP3	1	1	1	1	0	1	0	0	0	0	0	1	0	0	0	0	0	1	0	0	0	0	4.6	4.6	4.6	54.557	479	479	0	2.0484		By MS/MS					0	4.6	0	0	0
sp|P57740|NU107_HUMAN	sp|P57740|NU107_HUMAN	1	1	1	sp|P57740|NU107_HUMAN Nuclear pore complex protein Nup107 OS=Homo sapiens OX=9606 GN=NUP107 PE=1 SV=1	P57740	Nuclear pore complex protein Nup107	NUP107	1	1	1	1	1	0	0	0	0	0	1	0	0	0	0	0	1	0	0	0	0	0	1.8	1.8	1.8	106.37	925	925	0	1.6754	By MS/MS						1.8	0	0	0	0
sp|Q29RF7|PDS5A_HUMAN	sp|Q29RF7|PDS5A_HUMAN	1	1	1	sp|Q29RF7|PDS5A_HUMAN Sister chromatid cohesion protein PDS5 homolog A OS=Homo sapiens OX=9606 GN=PDS5A PE=1 SV=1	Q29RF7	Sister chromatid cohesion protein PDS5 homolog A	PDS5A	1	1	1	1	1	1	0	0	0	0	1	1	0	0	0	0	1	1	0	0	0	0	1.6	1.6	1.6	150.83	1337	1337	0.0054645	0.93893	By matching	By MS/MS					1.6	1.6	0	0	0
sp|Q9H410-2|DSN1_HUMAN;sp|Q9H410-4|DSN1_HUMAN;sp|Q9H410|DSN1_HUMAN	sp|Q9H410-2|DSN1_HUMAN;sp|Q9H410-4|DSN1_HUMAN;sp|Q9H410|DSN1_HUMAN	1;1;1	1;1;1	1;1;1	sp|Q9H410-2|DSN1_HUMAN Isoform 2 of Kinetochore-associated protein DSN1 homolog OS=Homo sapiens OX=9606 GN=DSN1;sp|Q9H410-4|DSN1_HUMAN Isoform 4 of Kinetochore-associated protein DSN1 homolog OS=Homo sapiens OX=9606 GN=DSN1;sp|Q9H410|DSN1_HUMAN Kinetochore	Q9H410-2	Isoform 2 of Kinetochore-associated protein DSN1 homolog	DSN1	3	1	1	1	0	1	0	0	0	0	0	1	0	0	0	0	0	1	0	0	0	0	3.8	3.8	3.8	32.927	289	289;340;356	0.0092272	0.64957		By MS/MS					0	3.8	0	0	0
sp|O75179-5|ANR17_HUMAN;sp|O75179-3|ANR17_HUMAN;sp|O75179-4|ANR17_HUMAN;sp|O75179-6|ANR17_HUMAN;sp|O75179-7|ANR17_HUMAN;sp|O75179-2|ANR17_HUMAN;sp|O75179|ANR17_HUMAN	sp|O75179-5|ANR17_HUMAN;sp|O75179-3|ANR17_HUMAN;sp|O75179-4|ANR17_HUMAN;sp|O75179-6|ANR17_HUMAN;sp|O75179-7|ANR17_HUMAN;sp|O75179-2|ANR17_HUMAN;sp|O75179|ANR17_HUMAN	1;1;1;1;1;1;1	1;1;1;1;1;1;1	1;1;1;1;1;1;1	sp|O75179-5|ANR17_HUMAN Isoform 5 of Ankyrin repeat domain-containing protein 17 OS=Homo sapiens OX=9606 GN=ANKRD17;sp|O75179-3|ANR17_HUMAN Isoform 3 of Ankyrin repeat domain-containing protein 17 OS=Homo sapiens OX=9606 GN=ANKRD17;sp|O75179-4|ANR17_HUMAN	O75179-5	Isoform 5 of Ankyrin repeat domain-containing protein 17	ANKRD17	7	1	1	1	0	1	0	0	0	0	0	1	0	0	0	0	0	1	0	0	0	0	2	2	2	77.824	751	751;1187;2010;2352;2490;2602;2603	0	8.8948		By MS/MS					0	2	0	0	0
sp|A0A1B0GV03|GG6L7_HUMAN	sp|A0A1B0GV03|GG6L7_HUMAN	2	2	2	sp|A0A1B0GV03|GG6L7_HUMAN Golgin subfamily A member 6-like protein 7 OS=Homo sapiens OX=9606 GN=GOLGA6L7 PE=3 SV=1	A0A1B0GV03	Golgin subfamily A member 6-like protein 7	GOLGA6L7	1	2	2	2	1	1	0	0	0	1	1	1	0	0	0	1	1	1	0	0	0	1	15.1	15.1	15.1	75.583	622	622	0.0099119	0.60692	By matching	By MS/MS				By MS/MS	9.3	9.3	0	0	0
sp|P15924-2|DESP_HUMAN;sp|P15924-3|DESP_HUMAN;sp|P15924|DESP_HUMAN	sp|P15924-2|DESP_HUMAN;sp|P15924-3|DESP_HUMAN;sp|P15924|DESP_HUMAN	4;4;4	4;4;4	4;4;4	sp|P15924-2|DESP_HUMAN Isoform DPII of Desmoplakin OS=Homo sapiens OX=9606 GN=DSP;sp|P15924-3|DESP_HUMAN Isoform DSPIa of Desmoplakin OS=Homo sapiens OX=9606 GN=DSP;sp|P15924|DESP_HUMAN Desmoplakin OS=Homo sapiens OX=9606 GN=DSP PE=1 SV=3	P15924-2	Isoform DPII of Desmoplakin	DSP	3	4	4	4	1	3	3	0	0	0	1	3	3	0	0	0	1	3	3	0	0	0	2.4	2.4	2.4	260.12	2272	2272;2428;2871	0	47.985	By MS/MS	By MS/MS	By MS/MS				0.5	1.6	1.7	0	0
sp|Q9NVH2-4|INT7_HUMAN;sp|Q9NVH2-3|INT7_HUMAN;sp|Q9NVH2-2|INT7_HUMAN;sp|Q9NVH2|INT7_HUMAN	sp|Q9NVH2-4|INT7_HUMAN;sp|Q9NVH2-3|INT7_HUMAN;sp|Q9NVH2-2|INT7_HUMAN;sp|Q9NVH2|INT7_HUMAN	2;2;2;2	2;2;2;2	2;2;2;2	sp|Q9NVH2-4|INT7_HUMAN Isoform 4 of Integrator complex subunit 7 OS=Homo sapiens OX=9606 GN=INTS7;sp|Q9NVH2-3|INT7_HUMAN Isoform 3 of Integrator complex subunit 7 OS=Homo sapiens OX=9606 GN=INTS7;sp|Q9NVH2-2|INT7_HUMAN Isoform 2 of Integrator complex subun	Q9NVH2-4	Isoform 4 of Integrator complex subunit 7	INTS7	4	2	2	2	0	1	1	0	0	1	0	1	1	0	0	1	0	1	1	0	0	1	3.8	3.8	3.8	101.12	913	913;942;948;962	0	3.4146		By MS/MS	By matching			By MS/MS	0	1.8	1.8	0	0
sp|Q9BQ04|RBM4B_HUMAN	sp|Q9BQ04|RBM4B_HUMAN	1	1	1	sp|Q9BQ04|RBM4B_HUMAN RNA-binding protein 4B OS=Homo sapiens OX=9606 GN=RBM4B PE=1 SV=1	Q9BQ04	RNA-binding protein 4B	RBM4B	1	1	1	1	0	0	1	0	0	0	0	0	1	0	0	0	0	0	1	0	0	0	4.5	4.5	4.5	40.149	359	359	0	15.194			By MS/MS				0	0	4.5	0	0
sp|Q6P158|DHX57_HUMAN;sp|Q6P158-3|DHX57_HUMAN;sp|Q6P158-2|DHX57_HUMAN	sp|Q6P158|DHX57_HUMAN;sp|Q6P158-3|DHX57_HUMAN;sp|Q6P158-2|DHX57_HUMAN	2;1;1	1;1;1	1;1;1	sp|Q6P158|DHX57_HUMAN Putative ATP-dependent RNA helicase DHX57 OS=Homo sapiens OX=9606 GN=DHX57 PE=1 SV=2;sp|Q6P158-3|DHX57_HUMAN Isoform 3 of Putative ATP-dependent RNA helicase DHX57 OS=Homo sapiens OX=9606 GN=DHX57;sp|Q6P158-2|DHX57_HUMAN Isoform 2 of	Q6P158	Putative ATP-dependent RNA helicase DHX57	DHX57	3	2	1	1	2	2	1	0	0	0	1	1	1	0	0	0	1	1	1	0	0	0	2.1	1.3	1.3	155.6	1386	1386;433;658	0	57.766	By MS/MS	By MS/MS	By MS/MS				2.1	2.1	1.3	0	0
sp|Q9UJA5-3|TRM6_HUMAN;sp|Q9UJA5-2|TRM6_HUMAN;sp|Q9UJA5|TRM6_HUMAN	sp|Q9UJA5-3|TRM6_HUMAN;sp|Q9UJA5-2|TRM6_HUMAN;sp|Q9UJA5|TRM6_HUMAN	2;2;2	2;2;2	2;2;2	sp|Q9UJA5-3|TRM6_HUMAN Isoform 3 of tRNA (adenine(58)-N(1))-methyltransferase non-catalytic subunit TRM6 OS=Homo sapiens OX=9606 GN=TRMT6;sp|Q9UJA5-2|TRM6_HUMAN Isoform 2 of tRNA (adenine(58)-N(1))-methyltransferase non-catalytic subunit TRM6 OS=Homo sapie	Q9UJA5-3	Isoform 3 of tRNA (adenine(58)-N(1))-methyltransferase non-catalytic subunit TRM6	TRMT6	3	2	2	2	2	0	0	0	0	0	2	0	0	0	0	0	2	0	0	0	0	0	9.3	9.3	9.3	40.816	365	365;399;497	0	3.0236	By MS/MS						9.3	0	0	0	0
sp|P36578|RL4_HUMAN	sp|P36578|RL4_HUMAN	9	9	9	sp|P36578|RL4_HUMAN 60S ribosomal protein L4 OS=Homo sapiens OX=9606 GN=RPL4 PE=1 SV=5	P36578	60S ribosomal protein L4	RPL4	1	9	9	9	8	9	7	0	0	1	8	9	7	0	0	1	8	9	7	0	0	1	33.5	33.5	33.5	47.697	427	427	0	156.16	By MS/MS	By MS/MS	By MS/MS			By matching	28.3	33.5	23.2	0	0
sp|O00567|NOP56_HUMAN;REV__sp|Q16533|SNPC1_HUMAN	sp|O00567|NOP56_HUMAN	6;1	6;1	6;1	sp|O00567|NOP56_HUMAN Nucleolar protein 56 OS=Homo sapiens OX=9606 GN=NOP56 PE=1 SV=4	O00567	Nucleolar protein 56	NOP56	2	6	6	6	3	5	3	0	0	0	3	5	3	0	0	0	3	5	3	0	0	0	13.1	13.1	13.1	66.049	594	594;368	0	28.8	By MS/MS	By MS/MS	By MS/MS				5.9	12	6.2	0	0
sp|P63252|KCNJ2_HUMAN	sp|P63252|KCNJ2_HUMAN	2	2	2	sp|P63252|KCNJ2_HUMAN Inward rectifier potassium channel 2 OS=Homo sapiens OX=9606 GN=KCNJ2 PE=1 SV=1	P63252	Inward rectifier potassium channel 2	KCNJ2	1	2	2	2	1	0	1	1	1	1	1	0	1	1	1	1	1	0	1	1	1	1	4.2	4.2	4.2	48.288	427	427	0.010204	0.54436	By matching		By MS/MS	By matching	By MS/MS	By matching	3.5	0	4	3.5	3.5
sp|Q9UPY3-3|DICER_HUMAN;sp|Q9UPY3-2|DICER_HUMAN;sp|Q9UPY3|DICER_HUMAN	sp|Q9UPY3-3|DICER_HUMAN;sp|Q9UPY3-2|DICER_HUMAN;sp|Q9UPY3|DICER_HUMAN	2;2;2	2;2;2	2;2;2	sp|Q9UPY3-3|DICER_HUMAN Isoform 3 of Endoribonuclease Dicer OS=Homo sapiens OX=9606 GN=DICER1;sp|Q9UPY3-2|DICER_HUMAN Isoform 2 of Endoribonuclease Dicer OS=Homo sapiens OX=9606 GN=DICER1;sp|Q9UPY3|DICER_HUMAN Endoribonuclease Dicer OS=Homo sapiens OX=9606	Q9UPY3-3	Isoform 3 of Endoribonuclease Dicer	DICER1	3	2	2	2	0	2	2	1	0	0	0	2	2	1	0	0	0	2	2	1	0	0	4.4	4.4	4.4	92.725	820	820;1829;1922	0.0029155	1.071		By matching	By MS/MS	By matching			0	4.4	4.4	2.6	0
sp|A6NDX5|ZN840_HUMAN	sp|A6NDX5|ZN840_HUMAN	4	4	3	sp|A6NDX5|ZN840_HUMAN Putative zinc finger protein 840 OS=Homo sapiens OX=9606 GN=ZNF840P PE=5 SV=5	A6NDX5	Putative zinc finger protein 840	ZNF840P	1	4	4	3	1	1	0	0	0	2	1	1	0	0	0	2	1	1	0	0	0	2	11.2	11.2	7.1	83.234	716	716	1	-2	By MS/MS	By matching				By MS/MS	3.5	3.5	0	0	0
sp|Q16560-2|U1SBP_HUMAN;sp|Q16560|U1SBP_HUMAN;sp|Q8WVK2|SNR27_HUMAN	sp|Q16560-2|U1SBP_HUMAN;sp|Q16560|U1SBP_HUMAN;sp|Q8WVK2|SNR27_HUMAN	2;2;1	2;2;1	2;2;1	sp|Q16560-2|U1SBP_HUMAN Isoform 2 of U11/U12 small nuclear ribonucleoprotein 35 kDa protein OS=Homo sapiens OX=9606 GN=SNRNP35;sp|Q16560|U1SBP_HUMAN U11/U12 small nuclear ribonucleoprotein 35 kDa protein OS=Homo sapiens OX=9606 GN=SNRNP35 PE=1 SV=1;sp|Q8WV	Q16560-2	Isoform 2 of U11/U12 small nuclear ribonucleoprotein 35 kDa protein	SNRNP35	3	2	2	2	1	2	1	1	0	1	1	2	1	1	0	1	1	2	1	1	0	1	8	8	8	29.992	251	251;246;155	0.0084439	0.69541	By matching	By MS/MS	By matching	By matching		By matching	4.8	8	3.6	4.8	0
sp|P60880-2|SNP25_HUMAN;sp|P60880|SNP25_HUMAN	sp|P60880-2|SNP25_HUMAN;sp|P60880|SNP25_HUMAN	2;1	2;1	2;1	sp|P60880-2|SNP25_HUMAN Isoform 2 of Synaptosomal-associated protein 25 OS=Homo sapiens OX=9606 GN=SNAP25;sp|P60880|SNP25_HUMAN Synaptosomal-associated protein 25 OS=Homo sapiens OX=9606 GN=SNAP25 PE=1 SV=1	P60880-2	Isoform 2 of Synaptosomal-associated protein 25	SNAP25	2	2	2	2	0	0	1	0	0	1	0	0	1	0	0	1	0	0	1	0	0	1	19.9	19.9	19.9	23.336	206	206;206	0.0053908	0.91221			By MS/MS			By MS/MS	0	0	12.6	0	0
sp|P50750|CDK9_HUMAN;sp|P50750-2|CDK9_HUMAN	sp|P50750|CDK9_HUMAN;sp|P50750-2|CDK9_HUMAN	2;2	2;2	2;2	sp|P50750|CDK9_HUMAN Cyclin-dependent kinase 9 OS=Homo sapiens OX=9606 GN=CDK9 PE=1 SV=3;sp|P50750-2|CDK9_HUMAN Isoform 2 of Cyclin-dependent kinase 9 OS=Homo sapiens OX=9606 GN=CDK9	P50750	Cyclin-dependent kinase 9	CDK9	2	2	2	2	0	0	2	0	0	0	0	0	2	0	0	0	0	0	2	0	0	0	7.3	7.3	7.3	42.777	372	372;489	0.0016367	1.4885			By MS/MS				0	0	7.3	0	0
sp|P61254|RL26_HUMAN;sp|Q9UNX3|RL26L_HUMAN	sp|P61254|RL26_HUMAN;sp|Q9UNX3|RL26L_HUMAN	7;6	7;6	7;6	sp|P61254|RL26_HUMAN 60S ribosomal protein L26 OS=Homo sapiens OX=9606 GN=RPL26 PE=1 SV=1;sp|Q9UNX3|RL26L_HUMAN 60S ribosomal protein L26-like 1 OS=Homo sapiens OX=9606 GN=RPL26L1 PE=1 SV=1	P61254	60S ribosomal protein L26	RPL26	2	7	7	7	6	7	7	0	0	0	6	7	7	0	0	0	6	7	7	0	0	0	51	51	51	17.258	145	145;145	0	190.35	By MS/MS	By MS/MS	By MS/MS				44.1	51	51	0	0
sp|P26640|SYVC_HUMAN	sp|P26640|SYVC_HUMAN	1	1	1	sp|P26640|SYVC_HUMAN Valine--tRNA ligase OS=Homo sapiens OX=9606 GN=VARS1 PE=1 SV=4	P26640	Valine--tRNA ligase	VARS1	1	1	1	1	1	0	0	0	0	0	1	0	0	0	0	0	1	0	0	0	0	0	1.3	1.3	1.3	140.47	1264	1264	0.0053333	0.87179	By MS/MS						1.3	0	0	0	0
sp|Q5T749|KPRP_HUMAN	sp|Q5T749|KPRP_HUMAN	1	1	1	sp|Q5T749|KPRP_HUMAN Keratinocyte proline-rich protein OS=Homo sapiens OX=9606 GN=KPRP PE=1 SV=1	Q5T749	Keratinocyte proline-rich protein	KPRP	1	1	1	1	1	0	0	0	0	0	1	0	0	0	0	0	1	0	0	0	0	0	2.1	2.1	2.1	64.135	579	579	0.010277	0.55158	By MS/MS						2.1	0	0	0	0
sp|Q8IZP0-11|ABI1_HUMAN	sp|Q8IZP0-11|ABI1_HUMAN	1	1	1	sp|Q8IZP0-11|ABI1_HUMAN Isoform 11 of Abl interactor 1 OS=Homo sapiens OX=9606 GN=ABI1	Q8IZP0-11	Isoform 11 of Abl interactor 1	ABI1	1	1	1	1	0	0	0	0	1	0	0	0	0	0	1	0	0	0	0	0	1	0	5.5	5.5	5.5	35.92	329	329	1	-2					By MS/MS		0	0	0	0	5.5
sp|Q96MH2|HEXI2_HUMAN	sp|Q96MH2|HEXI2_HUMAN	1	1	1	sp|Q96MH2|HEXI2_HUMAN Protein HEXIM2 OS=Homo sapiens OX=9606 GN=HEXIM2 PE=1 SV=1	Q96MH2	Protein HEXIM2	HEXIM2	1	1	1	1	0	1	1	0	0	0	0	1	1	0	0	0	0	1	1	0	0	0	4.9	4.9	4.9	32.418	286	286	0.003125	1.298		By MS/MS	By matching				0	4.9	4.9	0	0
sp|Q06587-2|RING1_HUMAN;sp|Q06587|RING1_HUMAN	sp|Q06587-2|RING1_HUMAN;sp|Q06587|RING1_HUMAN	1;1	1;1	1;1	sp|Q06587-2|RING1_HUMAN Isoform 2 of E3 ubiquitin-protein ligase RING1 OS=Homo sapiens OX=9606 GN=RING1;sp|Q06587|RING1_HUMAN E3 ubiquitin-protein ligase RING1 OS=Homo sapiens OX=9606 GN=RING1 PE=1 SV=2	Q06587-2	Isoform 2 of E3 ubiquitin-protein ligase RING1	RING1	2	1	1	1	1	0	0	0	0	0	1	0	0	0	0	0	1	0	0	0	0	0	8.2	8.2	8.2	39.145	377	377;406	0	3.8711	By MS/MS						8.2	0	0	0	0
sp|Q9BQS8-3|FYCO1_HUMAN;sp|Q9BQS8-2|FYCO1_HUMAN;sp|Q9BQS8|FYCO1_HUMAN;sp|Q9BQS8-4|FYCO1_HUMAN	sp|Q9BQS8-3|FYCO1_HUMAN;sp|Q9BQS8-2|FYCO1_HUMAN;sp|Q9BQS8|FYCO1_HUMAN;sp|Q9BQS8-4|FYCO1_HUMAN	1;1;1;1	1;1;1;1	1;1;1;1	sp|Q9BQS8-3|FYCO1_HUMAN Isoform 3 of FYVE and coiled-coil domain-containing protein 1 OS=Homo sapiens OX=9606 GN=FYCO1;sp|Q9BQS8-2|FYCO1_HUMAN Isoform 2 of FYVE and coiled-coil domain-containing protein 1 OS=Homo sapiens OX=9606 GN=FYCO1;sp|Q9BQS8|FYCO1_HU	Q9BQS8-3	Isoform 3 of FYVE and coiled-coil domain-containing protein 1	FYCO1	4	1	1	1	0	1	1	0	0	0	0	1	1	0	0	0	0	1	1	0	0	0	3.7	3.7	3.7	43.426	379	379;380;1478;1498	0	2.1791		By MS/MS	By MS/MS				0	3.7	3.7	0	0
sp|Q99880|H2B1L_HUMAN;sp|Q99879|H2B1M_HUMAN;sp|Q99877|H2B1N_HUMAN;sp|Q93079|H2B1H_HUMAN;sp|Q5QNW6|H2B2F_HUMAN;sp|Q16778|H2B2E_HUMAN;sp|P62807|H2B1C_HUMAN;sp|P58876|H2B1D_HUMAN;sp|P57053|H2BFS_HUMAN;sp|P33778|H2B1B_HUMAN;sp|P23527|H2B1O_HUMAN;sp|P06899|H2B1J_HUMAN;sp|O60814|H2B1K_HUMAN;sp|Q96A08|H2B1A_HUMAN;sp|Q5QNW6-2|H2B2F_HUMAN	sp|Q99880|H2B1L_HUMAN;sp|Q99879|H2B1M_HUMAN;sp|Q99877|H2B1N_HUMAN;sp|Q93079|H2B1H_HUMAN;sp|Q5QNW6|H2B2F_HUMAN;sp|Q16778|H2B2E_HUMAN;sp|P62807|H2B1C_HUMAN;sp|P58876|H2B1D_HUMAN;sp|P57053|H2BFS_HUMAN;sp|P33778|H2B1B_HUMAN;sp|P23527|H2B1O_HUMAN;sp|P06899|H2B1J_HUMAN;sp|O60814|H2B1K_HUMAN;sp|Q96A08|H2B1A_HUMAN;sp|Q5QNW6-2|H2B2F_HUMAN	1;1;1;1;1;1;1;1;1;1;1;1;1;1;1	1;1;1;1;1;1;1;1;1;1;1;1;1;1;1	1;1;1;1;1;1;1;1;1;1;1;1;1;1;1	sp|Q99880|H2B1L_HUMAN Histone H2B type 1-L OS=Homo sapiens OX=9606 GN=H2BC13 PE=1 SV=3;sp|Q99879|H2B1M_HUMAN Histone H2B type 1-M OS=Homo sapiens OX=9606 GN=H2BC14 PE=1 SV=3;sp|Q99877|H2B1N_HUMAN Histone H2B type 1-N OS=Homo sapiens OX=9606 GN=H2BC15 PE=1	Q99880	Histone H2B type 1-L	H2BC13	15	1	1	1	1	1	0	0	0	0	1	1	0	0	0	0	1	1	0	0	0	0	5.6	5.6	5.6	13.952	126	126;126;126;126;126;126;126;126;126;126;126;126;126;127;134	0.010215	0.5465	By MS/MS	By matching					5.6	5.6	0	0	0
sp|Q96E39|RMXL1_HUMAN;sp|P38159|RBMX_HUMAN;sp|P38159-2|RBMX_HUMAN;sp|P38159-3|RBMX_HUMAN	sp|Q96E39|RMXL1_HUMAN;sp|P38159|RBMX_HUMAN;sp|P38159-2|RBMX_HUMAN	3;3;2;1	3;3;2;1	3;3;2;1	sp|Q96E39|RMXL1_HUMAN RNA binding motif protein, X-linked-like-1 OS=Homo sapiens OX=9606 GN=RBMXL1 PE=1 SV=1;sp|P38159|RBMX_HUMAN RNA-binding motif protein, X chromosome OS=Homo sapiens OX=9606 GN=RBMX PE=1 SV=3;sp|P38159-2|RBMX_HUMAN Isoform 2 of RNA-bind	Q96E39	RNA binding motif protein, X-linked-like-1	RBMXL1	4	3	3	3	2	3	2	0	0	0	2	3	2	0	0	0	2	3	2	0	0	0	12.8	12.8	12.8	42.141	390	390;391;378;196	0	14.474	By matching	By MS/MS	By MS/MS				7.9	12.8	7.9	0	0
sp|Q9BWT7|CAR10_HUMAN	sp|Q9BWT7|CAR10_HUMAN	1	1	1	sp|Q9BWT7|CAR10_HUMAN Caspase recruitment domain-containing protein 10 OS=Homo sapiens OX=9606 GN=CARD10 PE=1 SV=2	Q9BWT7	Caspase recruitment domain-containing protein 10	CARD10	1	1	1	1	1	0	0	0	1	1	1	0	0	0	1	1	1	0	0	0	1	1	0.9	0.9	0.9	115.93	1032	1032	1	-2	By matching				By MS/MS	By MS/MS	0.9	0	0	0	0.9
sp|Q6P1L5-2|F117B_HUMAN;sp|Q6P1L5|F117B_HUMAN	sp|Q6P1L5-2|F117B_HUMAN;sp|Q6P1L5|F117B_HUMAN	1;1	1;1	1;1	sp|Q6P1L5-2|F117B_HUMAN Isoform 2 of Protein FAM117B OS=Homo sapiens OX=9606 GN=FAM117B;sp|Q6P1L5|F117B_HUMAN Protein FAM117B OS=Homo sapiens OX=9606 GN=FAM117B PE=1 SV=2	Q6P1L5-2	Isoform 2 of Protein FAM117B	FAM117B	2	1	1	1	0	1	0	0	0	0	0	1	0	0	0	0	0	1	0	0	0	0	5.9	5.9	5.9	29.427	289	289;589	0	2.012		By MS/MS					0	5.9	0	0	0
sp|Q9UPP1-5|PHF8_HUMAN;sp|Q9UPP1-4|PHF8_HUMAN;sp|Q9UPP1-3|PHF8_HUMAN;sp|Q9UPP1-2|PHF8_HUMAN;sp|Q9UPP1|PHF8_HUMAN	sp|Q9UPP1-5|PHF8_HUMAN;sp|Q9UPP1-4|PHF8_HUMAN;sp|Q9UPP1-3|PHF8_HUMAN;sp|Q9UPP1-2|PHF8_HUMAN;sp|Q9UPP1|PHF8_HUMAN	1;1;1;1;1	1;1;1;1;1	1;1;1;1;1	sp|Q9UPP1-5|PHF8_HUMAN Isoform 5 of Histone lysine demethylase PHF8 OS=Homo sapiens OX=9606 GN=PHF8;sp|Q9UPP1-4|PHF8_HUMAN Isoform 4 of Histone lysine demethylase PHF8 OS=Homo sapiens OX=9606 GN=PHF8;sp|Q9UPP1-3|PHF8_HUMAN Isoform 3 of Histone lysine demet	Q9UPP1-5	Isoform 5 of Histone lysine demethylase PHF8	PHF8	5	1	1	1	0	1	0	0	0	0	0	1	0	0	0	0	0	1	0	0	0	0	2.3	2.3	2.3	98.289	878	878;948;959;1024;1060	0	2.7839		By MS/MS					0	2.3	0	0	0
[truncated: 50 more columns]

## Sheet: Mod specific peptides
Sequence	Modifications	Mass	Mass Fractional Part	Protein Groups	Proteins	Unique (Groups)	Unique (Proteins)	Acetyl (K)	Acetyl (Protein N-term)	Dimethyl (K)	Methyl (K)	Oxidation (M)	Propionylation (K)	Trimethyl (K)	Missed cleavages	Identification type 2801_2166_665_R1	Identification type 2801_665_R3	Identification type 2801_2166_665_R3	Identification type 2801_665_R1	Identification type 2801_665_R2	Identification type 2801_2166_665_R2	Experiment 2801_2166_665_R1	Experiment 2801_665_R3	Experiment 2801_2166_665_R3	Experiment 2801_665_R1	Experiment 2801_665_R2	Experiment 2801_2801_2166_665_R2	Retention time	Calibrated retention time	Charges	PEP	MS/MS scan number	Raw file	Score	Delta score	Reverse	Potential contaminant	Intensity	Intensity 2801_2166_665_R1	Intensity 2801_665_R3	Intensity 2801_2166_665_R3	Intensity 2801_665_R1	Intensity 2801_665_R2	Intensity 2801_2166_665_R2	id	Protein group IDs	Peptide ID	Evidence IDs	MS/MS IDs
AAAAAAAAAAGAAGGR	Acetyl (Protein N-term)	1239.63	0.631997	1278	sp|Q86U42-2|PABP2_HUMAN;sp|Q86U42|PABP2_HUMAN	yes	no	0	1	0	0	0	0	0	0	By MS/MS		By matching			By MS/MS	1		1			1	67.398	65.545	2	0.0021576	19699	OT_221122_Siyu_Gel_2801-2166-655_R1_01	179.8	124.09			12677000	7114500	0	1962800	0	0	3599300	0	1278	0	0;1;2	0;1
AAAAAAAGDSDSWDADAFSVEDPVR	Acetyl (Protein N-term)	2506.09	0.0884403	277	sp|O75822-2|EIF3J_HUMAN;sp|O75822-3|EIF3J_HUMAN;sp|O75822|EIF3J_HUMAN	yes	no	0	1	0	0	0	0	0	0	By matching		By MS/MS				1		1				109.59	108.19	2	0.0071947	31727	OT_221122_Siyu_Gel_2801-2166-655_R3_01	89.484	50.48			862630	447810	0	414820	0	0	0	1	277	1	3;4	2
AAAAELSLLEKSLGLSKGNKYSAQGER	Acetyl (Protein N-term);3 Propionylation (K)	3000.58	0.57678	189	sp|O43324-2|MCA3_HUMAN;sp|O43324|MCA3_HUMAN	yes	no	0	1	0	0	0	3	0	3	By MS/MS					By MS/MS	1					1	115.79	114.14	3	2.27e-16	35347	OT_221122_Siyu_Gel_2801-2166-655_R1_01	212	157.54			9016000	5464400	0	0	0	0	3551600	2	189	2	5;6	3;4
AAAMANNLQKGSAGPMR	Oxidation (M);Propionylation (K)	1758.85	0.850522	957	sp|Q14498-3|RBM39_HUMAN;sp|Q14498-2|RBM39_HUMAN;sp|Q14498|RBM39_HUMAN	yes	no	0	0	0	0	1	1	0	1						By MS/MS						1	29.912	28.261	2	3.25e-12	7755	OT_221122_Siyu_Gel_2801-2166-655_R2_01	222.25	141.27			365240	0	0	0	0	0	365240	3	957	3	7	5
AAAMANNLQKGSAGPMR	Propionylation (K)	1742.86	0.855608	957	sp|Q14498-3|RBM39_HUMAN;sp|Q14498-2|RBM39_HUMAN;sp|Q14498|RBM39_HUMAN	yes	no	0	0	0	0	0	1	0	1	By matching					By MS/MS	1					1	41.76	40.508	2	0.0024388	11535	OT_221122_Siyu_Gel_2801-2166-655_R2_01	155.02	102.32			1235900	479550	0	0	0	0	756390	4	957	3	8;9	6
AAATQPDAKDTPDEPWAFPAR	Propionylation (K)	2310.09	0.0916751	1247	sp|Q7KZF4|SND1_HUMAN	yes	yes	0	0	0	0	0	1	0	1	By MS/MS		By MS/MS			By MS/MS	1		1			1	77.299	75.546	2	1.29e-112	22451	OT_221122_Siyu_Gel_2801-2166-655_R2_01	302.74	239.14			10381000	7034700	0	859470	0	0	2486800	5	1247	4	10;11;12	7;8;9;10
AACAEKLKR	2 Propionylation (K)	1157.62	0.622678	627;1971	sp|P48634-2|PRC2A_HUMAN;sp|P48634-3|PRC2A_HUMAN;sp|P48634|PRC2A_HUMAN;sp|P48634-4|PRC2A_HUMAN;sp|Q9Y520-2|PRC2C_HUMAN;sp|Q9Y520-3|PRC2C_HUMAN;sp|Q9Y520-6|PRC2C_HUMAN;sp|Q9Y520-4|PRC2C_HUMAN;sp|Q9Y520-5|PRC2C_HUMAN;sp|Q9Y520|PRC2C_HUMAN;sp|Q9Y520-7|PRC2C_HUMAN	no	no	0	0	0	0	0	2	0	2						By MS/MS						1	27.65	25.899	2	0.0089718	7033	OT_221122_Siyu_Gel_2801-2166-655_R2_01	80.438	13.817			1080600	0	0	0	0	0	1080600	6	627;1971	5	13	11
AADAEAEVASLNR	Unmodified	1315.64	0.636808	347	sp|P06753|TPM3_HUMAN	yes	yes	0	0	0	0	0	0	0	0			By MS/MS		By MS/MS				1		1		26.156	24.404	2	4.83e-05	4750	OT_221122_Siyu_Gel_2801-655_R2_01	166.97	6.7889			49992000	0	0	942870	0	49049000	0	7	347	6	14;15	12;13
AAECNIVVTQPR	Unmodified	1356.68	0.681984	866	sp|Q08211|DHX9_HUMAN	yes	yes	0	0	0	0	0	0	0	0	By matching		By matching			By MS/MS	1		1			1	26.073	24.186	2	0.0079567	6482	OT_221122_Siyu_Gel_2801-2166-655_R2_01	105.46	47.23			282820000	133370000	0	52971000	0	0	96473000	8	866	7	16;17;18	14
AAEKLYLADPMKAR	2 Propionylation (K)	1687.9	0.896727	638	sp|P49458-2|SRP09_HUMAN;sp|P49458|SRP09_HUMAN	yes	no	0	0	0	0	0	2	0	2	By matching		By MS/MS			By matching	1		1			1	85.329	83.576	2	0.017295	24611	OT_221122_Siyu_Gel_2801-2166-655_R3_01	96.82	34.126			8659700	4399600	0	1438600	0	0	2821500	9	638	8	19;20;21	15
AAEKQVPGGGGGGGSGGGGGSGGGGSGGGR	Acetyl (Protein N-term);Methyl (K)	2298.03	0.0333254	1865	sp|Q9UHB9|SRP68_HUMAN;sp|Q9UHB9-4|SRP68_HUMAN;sp|Q9UHB9-2|SRP68_HUMAN	yes	no	0	1	0	1	0	0	0	1						By MS/MS						1	11.24	9.0877	3	0.01572	1986	OT_221122_Siyu_Gel_2801-2166-655_R2_01	47.795	18.454			95534	0	0	0	0	0	95534	10	1865	9	22	16
AAEKQVPGGGGGGGSGGGGGSGGGGSGGGR	Acetyl (Protein N-term);Propionylation (K)	2340.04	0.0438901	1865	sp|Q9UHB9|SRP68_HUMAN;sp|Q9UHB9-4|SRP68_HUMAN;sp|Q9UHB9-2|SRP68_HUMAN	yes	no	0	1	0	0	0	1	0	1			By MS/MS			By MS/MS			1			1	34.641	32.638	2	3.11e-07	9099	OT_221122_Siyu_Gel_2801-2166-655_R3_01	119.66	85.228			859120	0	0	399370	0	0	459750	11	1865	9	23;24	17;18
AAETVLKQQGVLALRPYLQKQPQPSPAEGR	2 Propionylation (K)	3384.85	0.851773	703	sp|P56192-2|SYMC_HUMAN;sp|P56192|SYMC_HUMAN	yes	no	0	0	0	0	0	2	0	3	By MS/MS		By matching			By MS/MS	1		1			1	95.542	94.156	3	5.55e-07	28052	OT_221122_Siyu_Gel_2801-2166-655_R2_01	116.83	66.796			3416400	2425400	0	193650	0	0	797370	12	703	10	25;26;27	19;20
AAFGGSGGRGSSSGGGYSSGSSSYGSGGR	Unmodified	2500.06	0.0599341	13	sp|P35908|K22E_HUMAN;CON__P35908v2;CON__P35908	yes	no	0	0	0	0	0	0	0	1	By MS/MS	By MS/MS	By MS/MS	By MS/MS	By MS/MS	By MS/MS	1	1	1	1	1	1	12.64	10.912	3	7.01e-16	2071	OT_221122_Siyu_Gel_2801-2166-655_R1_01	177.18	145.72		+	3117900	612020	591340	219380	582490	380430	732250	13	13	11	28;29;30;31;32;33	21;22;23;24;25;26;27;28
AAFGGSGGRGSSSGGGYSSGSSSYGSGGRQSGSR	Unmodified	3015.31	0.305143	13	sp|P35908|K22E_HUMAN;CON__P35908v2;CON__P35908	yes	no	0	0	0	0	0	0	0	2	By MS/MS					By MS/MS	1					1	6.3305	4.0762	4	0.013857	795	OT_221122_Siyu_Gel_2801-2166-655_R2_01	45.985	23.59		+	536960	122790	0	0	0	0	414170	14	13	12	34;35	29;30
AAFTAFEEAQLPR	Unmodified	1449.73	0.725229	1524	sp|Q96CT7|CC124_HUMAN	yes	yes	0	0	0	0	0	0	0	0	By matching		By matching			By MS/MS	1		1			1	71.963	70.177	2	0.0080436	20863	OT_221122_Siyu_Gel_2801-2166-655_R2_01	102.52	48.841			4780600	2369100	0	738470	0	0	1673000	15	1524	13	36;37;38	31
AAGEQEKLEATNR	Propionylation (K)	1471.73	0.726685	204	sp|O60231|DHX16_HUMAN	yes	yes	0	0	0	0	0	1	0	1	By MS/MS		By matching			By matching	1		1			1	24.039	22.085	2	2.36e-124	5512	OT_221122_Siyu_Gel_2801-2166-655_R1_01	311.88	184.36			7879400	2408200	0	1878600	0	0	3592600	16	204	14	39;40;41	32
AAGIEIQKKR	2 Propionylation (K)	1224.72	0.719021	1601	sp|Q99459|CDC5L_HUMAN	yes	yes	0	0	0	0	0	2	0	2	By MS/MS		By matching				1		1				45.37	43.666	2	0.0038979	12454	OT_221122_Siyu_Gel_2801-2166-655_R1_01	135.79	42.529			13044000	10504000	0	2539700	0	0	0	17	1601	15	42;43	33
AAHSMDTLGSAGAK	Oxidation (M);Methyl (K)	1345.63	0.629614	1240	sp|Q709F0-3|ACD11_HUMAN;sp|Q709F0-2|ACD11_HUMAN;sp|Q709F0|ACD11_HUMAN	yes	no	0	0	0	1	1	0	0	0				By MS/MS						1			112.5	112.5	2	0.01963	32746	OT_221122_Siyu_Gel_2801-655_R1_01	50.353	20.61			0	0	0	0	0	0	0	18	1240	16	44	34
AAKLQSSQEPEAPPPR	Propionylation (K)	1760.91	0.905712	1909	sp|Q9UNF1-2|MAGD2_HUMAN;sp|Q9UNF1|MAGD2_HUMAN	yes	no	0	0	0	0	0	1	0	1						By MS/MS						1	28.689	27.038	2	0.014923	7365	OT_221122_Siyu_Gel_2801-2166-655_R2_01	88.021	56.424			0	0	0	0	0	0	0	19	1909	17	45	35
AAKVLEQLTGQTPVFSKAR	2 Propionylation (K)	2155.2	0.200103	764	sp|P62913|RL11_HUMAN;sp|P62913-2|RL11_HUMAN	yes	no	0	0	0	0	0	2	0	2	By MS/MS		By MS/MS			By MS/MS	2		1			2	97.102	95.85	2;3	0	28141	OT_221122_Siyu_Gel_2801-2166-655_R3_01	412.14	301.16			738370000	443830000	0	14078000	0	0	280470000	20	764	18	46;47;48;49;50	36;37;38;39
AALNLPEAASYDEVR	Unmodified	1617.8	0.79985	309	sp|O95602|RPA1_HUMAN	yes	yes	0	0	0	0	0	0	0	0	By MS/MS		By matching				1		1				63.74	61.786	2	0.0098357	18420	OT_221122_Siyu_Gel_2801-2166-655_R1_01	104.17	55.177			5429900	4524400	0	905450	0	0	0	21	309	19	51;52	40
AALPSHVVTMLDNFPTNLHPMSQLSAAVTALNSESNFAR	2 Oxidation (M)	4183.05	0.0466626	257	sp|O75390|CISY_HUMAN	yes	yes	0	0	0	0	2	0	0	0	By matching			By matching	By MS/MS		1			1	1		98.465	98.065	4	0.0074918	27346	OT_221122_Siyu_Gel_2801-655_R2_01	49.838	17.539			8601900	1500000	0	0	1640800	5461200	0	22	257	20	53;54;55	41
AALPSHVVTMLDNFPTNLHPMSQLSAAVTALNSESNFAR	Oxidation (M)	4167.05	0.0517479	257	sp|O75390|CISY_HUMAN	yes	yes	0	0	0	0	1	0	0	0		By matching		By matching	By MS/MS			1		1	1		109.91	109.38	4	3.65e-06	30551	OT_221122_Siyu_Gel_2801-655_R2_01	82.946	43.797			19709000	0	3970700	0	6284400	9453800	0	23	257	20	56;57;58	42
AAMAQWRKKKGLR	Oxidation (M);Dimethyl (K);Methyl (K)	1600.93	0.934785	1441	sp|Q8TDD1|DDX54_HUMAN;sp|Q8TDD1-2|DDX54_HUMAN	yes	no	0	0	1	1	1	0	0	4	By MS/MS		By matching			By matching	1		1			1	7.6329	5.0779	4	0.019668	794	OT_221122_Siyu_Gel_2801-2166-655_R1_01	42.556	6.2713			168090	78471	0	29682	0	0	59936	24	1441	21	59;60;61	43
AAMAVGGAGGSR	Acetyl (Protein N-term);Oxidation (M)	1061.49	0.492392	148	sp|O14744|ANM5_HUMAN;sp|O14744-5|ANM5_HUMAN	yes	no	0	1	0	0	1	0	0	0	By MS/MS		By matching			By MS/MS	1		1			1	18.703	16.516	2	0.0019094	4144	OT_221122_Siyu_Gel_2801-2166-655_R2_01	120.31	73.88			12607000	7769500	0	1191300	0	0	3646400	25	148	22	62;63;64	44;45
AAMCKPLMQNRGVSCKVEMKSK	2 Dimethyl (K);Propionylation (K);Methyl (K)	2678.36	0.356245	946	sp|Q14202-2|ZMYM3_HUMAN;sp|Q14202|ZMYM3_HUMAN	yes	no	0	0	2	1	0	1	0	4	By matching	By matching	By matching	By matching		By MS/MS	1	1	1	1		1	97.819	96.737	3	0.013935	28779	OT_221122_Siyu_Gel_2801-2166-655_R2_01	59.585	17.056			16608000	5554000	1829300	1512100	2191100	0	5521700	26	946	23	65;66;67;68;69	46
AANFVHMDTAQKKLQEFNAR	Oxidation (M);2 Methyl (K)	2362.19	0.185198	1028	sp|Q16566|KCC4_HUMAN	yes	yes	0	0	0	2	1	0	0	2	By matching	By MS/MS	By matching	By matching	By matching	By matching	1	1	1	1	1	1	94.247	93.288	3	0.018473	25857	OT_221122_Siyu_Gel_2801-655_R3_01	53.565	12.142			109550000	5900300	38883000	2078000	31558000	28278000	2851100	27	1028	24	70;71;72;73;74;75	47
AAPSKACMLTTATAHDGDVNVISWSR	Oxidation (M);Propionylation (K)	2830.34	0.337812	1620	sp|Q9BQ67|GRWD1_HUMAN	yes	yes	0	0	0	0	1	1	0	1						By MS/MS						1	71.931	70.38	3	0.0011961	20897	OT_221122_Siyu_Gel_2801-2166-655_R2_01	86.825	46.135			852620	0	0	0	0	0	852620	28	1620	25	76	48
AAREELSVWTEEECRNFEQGLKAYGKDFHLIQANKVR	Trimethyl (K);2 Propionylation (K)	4575.3	0.296881	1346	sp|Q8N108-17|MIER1_HUMAN;sp|Q8N108|MIER1_HUMAN;sp|Q8N108-13|MIER1_HUMAN;sp|Q8N108-12|MIER1_HUMAN;sp|Q8N108-19|MIER1_HUMAN;sp|Q8N108-16|MIER1_HUMAN;sp|Q8N108-14|MIER1_HUMAN;sp|Q8N108-18|MIER1_HUMAN;sp|Q8N108-15|MIER1_HUMAN	yes	no	0	0	0	0	0	2	1	5	By matching	By matching		By matching	By MS/MS		1	1		1	1		107.3	106.69	5	0.019503	29848	OT_221122_Siyu_Gel_2801-655_R2_01	41.914	8.6798			18649000	4289200	2050500	0	7960100	4349500	0	29	1346	26	77;78;79;80	49
AASAAAASAAAASAASGSPGPGEGSAGGEKR	Acetyl (Protein N-term);Propionylation (K)	2640.24	0.237564	909	sp|Q13263|TIF1B_HUMAN;sp|Q13263-2|TIF1B_HUMAN	yes	no	0	1	0	0	0	1	0	1	By MS/MS		By matching	By matching	By matching	By matching	1		1	1	1	1	69.313	68.112	3	4.27e-08	20454	OT_221122_Siyu_Gel_2801-2166-655_R1_01	131.95	94.837			86763000	50703000	0	8810900	6440700	5315500	15493000	30	909	27	81;82;83;84;85	50
AASSSKAPKNGGKAKDSAK	2 Acetyl (K);3 Propionylation (K)	2054.06	0.0643978	465	sp|P20810-9|ICAL_HUMAN;sp|P20810-5|ICAL_HUMAN;sp|P20810-10|ICAL_HUMAN;sp|P20810-7|ICAL_HUMAN;sp|P20810-6|ICAL_HUMAN;sp|P20810-3|ICAL_HUMAN;sp|P20810-4|ICAL_HUMAN;sp|P20810-8|ICAL_HUMAN;sp|P20810-2|ICAL_HUMAN;sp|P20810|ICAL_HUMAN	yes	no	2	0	0	0	0	3	0	4	By matching				By MS/MS		1				1		88.172	87.422	3	0.018537	24080	OT_221122_Siyu_Gel_2801-655_R2_01	49.773	12.335			3535200	908050	0	0	0	2627100	0	31	465	28	86;87	51
AATMEVKVGR	Propionylation (K)	1116.6	0.596129	707	sp|P58107|EPIPL_HUMAN	yes	no	0	0	0	0	0	1	0	1	By matching	By matching	By matching			By MS/MS	1	1	1			1	32.527	30.823	2	3.72e-07	8499	OT_221122_Siyu_Gel_2801-2166-655_R2_01	169.09	92.609			76076000	49510000	158980	8907500	0	0	17499000	32	707	29	88;89;90;91	52
AAVEEGIVLGGGCALLR	Unmodified	1683.9	0.89779	395	sp|P10809|CH60_HUMAN	yes	yes	0	0	0	0	0	0	0	0	By matching	By matching	By MS/MS			By matching	1	1	1			1	81.645	79.941	2	1.33e-17	23518	OT_221122_Siyu_Gel_2801-2166-655_R3_01	229.29	149.63			107070000	29947000	25000000	40404000	0	0	11724000	33	395	30	92;93;94;95	53
AAVKTLNPKAEVAR	Acetyl (Protein N-term);2 Propionylation (K)	1620.92	0.919906	583	sp|P40227-2|TCPZ_HUMAN;sp|P40227|TCPZ_HUMAN	yes	no	0	1	0	0	0	2	0	2	By MS/MS		By matching				1		1				94.324	92.871	2	0.00035536	28287	OT_221122_Siyu_Gel_2801-2166-655_R1_01	176.78	99.113			85494000	82018000	0	3475600	0	0	0	34	583	31	96;97	54
AAVLKMKDPKQIIR	Oxidation (M);3 Propionylation (K)	1794.04	0.0437261	1946	sp|Q9Y2W2|WBP11_HUMAN	yes	yes	0	0	0	0	1	3	0	3	By matching					By MS/MS	1					1	80.968	79.565	2	0.0094436	23684	OT_221122_Siyu_Gel_2801-2166-655_R2_01	76.927	27.847			1501100	678060	0	0	0	0	823060	35	1946	32	98;99	55
AAVLLEQER	Unmodified	1027.57	0.566209	916	sp|Q13435|SF3B2_HUMAN	yes	yes	0	0	0	0	0	0	0	0			By matching			By MS/MS			1			1	26.819	24.665	2	0.012406	6666	OT_221122_Siyu_Gel_2801-2166-655_R2_01	88.177	21.907			5737600	0	0	1848300	0	0	3889300	36	916	33	100;101	56
AAVSQQGEQLQTER	Unmodified	1543.76	0.759048	1625	sp|Q9BQS8-3|FYCO1_HUMAN;sp|Q9BQS8-2|FYCO1_HUMAN;sp|Q9BQS8|FYCO1_HUMAN;sp|Q9BQS8-4|FYCO1_HUMAN	yes	no	0	0	0	0	0	0	0	0			By MS/MS			By MS/MS			1			1	11.613	8.9086	2	0.00023869	1951	OT_221122_Siyu_Gel_2801-2166-655_R2_01	162.49	105.31			154070	0	0	62898	0	0	91176	37	1625	34	102;103	57;58
ACFEETKKEEIK	Trimethyl (K);Propionylation (K);Methyl (K)	1622.82	0.822559	1472	sp|Q8WXH0|SYNE2_HUMAN;sp|Q8WXH0-2|SYNE2_HUMAN	yes	no	0	0	0	1	0	1	1	2						By MS/MS						1	63.945	62.294	3	0.019368	18111	OT_221122_Siyu_Gel_2801-2166-655_R2_01	46.706	11.029			3240900	0	0	0	0	0	3240900	38	1472	35	104	59
ACIDSNEDGDLSKSTVLR	Propionylation (K)	2034.95	0.952798	518	sp|P29144|TPP2_HUMAN	yes	yes	0	0	0	0	0	1	0	1	By matching	By matching	By MS/MS	By matching			1	1	1	1			62.106	60.715	2	0	17647	OT_221122_Siyu_Gel_2801-2166-655_R3_01	393.84	267.5			6002200	1523100	1761600	836960	1880500	0	0	39	518	36	105;106;107;108	60
ACKITKMPGMNSVHK	Dimethyl (K)	1728.88	0.883737	1894	sp|Q9ULK2-3|AT7L1_HUMAN;sp|Q9ULK2|AT7L1_HUMAN	yes	no	0	0	1	0	0	0	0	2						By MS/MS						1	18.785	16.833	4	0.019296	4253	OT_221122_Siyu_Gel_2801-2166-655_R2_01	49.627	7.4177			615550	0	0	0	0	0	615550	40	1894	37	109	61
ACKLAIR	Propionylation (K)	886.506	0.505857	693	sp|P55072|TERA_HUMAN	yes	yes	0	0	0	0	0	1	0	1	By MS/MS						1						31.841	30.688	2	0.0061086	8211	OT_221122_Siyu_Gel_2801-2166-655_R1_01	111.28	16.609			0	0	0	0	0	0	0	41	693	38	110	62
ACPPDKMEVDK	Acetyl (K);Propionylation (K)	1386.62	0.615938	473	sp|P21860-3|ERBB3_HUMAN;sp|P21860-4|ERBB3_HUMAN;sp|P21860|ERBB3_HUMAN	yes	no	1	0	0	0	0	1	0	1			By MS/MS						1				18.854	15.698	2	0.019804	4102	OT_221122_Siyu_Gel_2801-2166-655_R3_01	46.819	16.132			816550	0	0	816550	0	0	0	42	473	39	111	63
ACPPKPSK	Methyl (K)	897.474	0.474223	1452	sp|Q8TE73|DYH5_HUMAN	yes	yes	0	0	0	1	0	0	0	1	By MS/MS						1						64.362	63.008	1	0.018818	18838	OT_221122_Siyu_Gel_2801-2166-655_R1_01	49.358	19.263			1393100	1393100	0	0	0	0	0	43	1452	40	112	64
ACPQSAKPPSGSKSGLR	2 Propionylation (K)	1838.93	0.930881	1426	sp|Q8TBE0|BAHD1_HUMAN;sp|Q8TBE0-2|BAHD1_HUMAN;sp|Q8TBE0-3|BAHD1_HUMAN	yes	no	0	0	0	0	0	2	0	2	By MS/MS	By MS/MS	By MS/MS		By MS/MS	By MS/MS	5	2	3		1	4	33.682	31.983	2;3	4.31e-12	8652	OT_221122_Siyu_Gel_2801-2166-655_R1_01	222.56	132.73			2074200000	802550000	1379400	806210000	0	0	464020000	44	1426	41	113;114;115;116;117;118;119;120;121;122;123;124;125;126;127	65;66;67;68;69;70;71;72;73;74;75;76;77;78;79;80
ACPQSAKPPSGSKSGLR	Propionylation (K)	1782.9	0.904666	1426	sp|Q8TBE0|BAHD1_HUMAN;sp|Q8TBE0-2|BAHD1_HUMAN;sp|Q8TBE0-3|BAHD1_HUMAN	yes	no	0	0	0	0	0	1	0	2	By matching		By matching			By MS/MS	1		1			1	13.749	11.26	2	0.00048975	2528	OT_221122_Siyu_Gel_2801-2166-655_R2_01	179.46	108.77			3762500	2197500	0	453510	0	0	1111500	45	1426	41	128;129;130	81
ACPQSAKPPSGSKSGLR	Acetyl (K);Propionylation (K)	1824.92	0.915231	1426	sp|Q8TBE0|BAHD1_HUMAN;sp|Q8TBE0-2|BAHD1_HUMAN;sp|Q8TBE0-3|BAHD1_HUMAN	yes	no	1	0	0	0	0	1	0	2	By MS/MS		By MS/MS			By MS/MS	2		2			1	29.193	27.359	2	3.47e-08	7320	OT_221122_Siyu_Gel_2801-2166-655_R1_01	212.43	135.31			8675600	5233000	0	1713800	0	0	1728700	46	1426	41	131;132;133;134;135	82;83;84;85
ACREFEMGRKKCERYWPLYGEDPITFAPFK	Dimethyl (K);Methyl (K)	3822.85	0.847298	845	sp|Q05209-2|PTN12_HUMAN	yes	yes	0	0	1	1	0	0	0	5		By MS/MS	By matching					1	1				89.045	87.241	5	0.019972	24048	OT_221122_Siyu_Gel_2801-655_R3_01	40.28	10.544			1663100	0	1246200	416930	0	0	0	47	845	42	136;137	86
ADDADEFGYSR	Unmodified	1244.49	0.49456	1247	sp|Q7KZF4|SND1_HUMAN	yes	yes	0	0	0	0	0	0	0	0			By MS/MS						1				28.376	25.821	2	2.13e-05	7028	OT_221122_Siyu_Gel_2801-2166-655_R3_01	121.61	98.868			0	0	0	0	0	0	0	48	1247	43	138	87
ADFDDRVSDEEKVR	Acetyl (Protein N-term);Propionylation (K)	1777.81	0.811871	678	sp|P52907|CAZA1_HUMAN	yes	yes	0	1	0	0	0	1	0	2	By matching					By MS/MS	1					1	56.715	55.312	2	0.0079021	16211	OT_221122_Siyu_Gel_2801-2166-655_R2_01	92.112	35.753			2696000	2133500	0	0	0	0	562440	49	678	44	139;140	88
ADHQPLTEASYVNLPTIALCNTDSPLR	Unmodified	2995.47	0.470935	367	sp|P08865|RSSA_HUMAN	yes	yes	0	0	0	0	0	0	0	0	By MS/MS		By MS/MS			By MS/MS	2		2			2	94.992	93.606	3	5.18e-07	27473	OT_221122_Siyu_Gel_2801-2166-655_R2_01	137.41	95.887			32889000	16030000	0	6926100	0	0	9933200	50	367	45	141;142;143;144;145;146	89;90;91;92;93
ADILEDKDGKSR	2 Propionylation (K)	1457.74	0.736187	671	sp|P52272-2|HNRPM_HUMAN;sp|P52272|HNRPM_HUMAN	yes	no	0	0	0	0	0	2	0	2	By MS/MS		By matching			By matching	1		1			1	54.959	53.306	2	0.00035	15625	OT_221122_Siyu_Gel_2801-2166-655_R1_01	184.36	112.27			33553000	17584000	0	3176300	0	0	12793000	51	671	46	147;148;149	94
ADKMDMSLDDIIKLNR	Acetyl (Protein N-term);2 Propionylation (K)	2031	0.00166284	1288	sp|Q86V81|THOC4_HUMAN	yes	yes	0	1	0	0	0	2	0	2	By MS/MS					By MS/MS	1					1	115.36	113.75	2	1.82e-106	35203	OT_221122_Siyu_Gel_2801-2166-655_R1_01	302.28	221.59			23707000	13483000	0	0	0	0	10224000	52	1288	47	150;151	95;96
ADKNYSVNLENLKNLHKKRHHLSTVTSK	2 Acetyl (K);Trimethyl (K);Dimethyl (K)	3427.87	0.86882	1735	sp|Q9H900-2|ZWILC_HUMAN;sp|Q9H900|ZWILC_HUMAN	yes	no	2	0	1	0	0	0	1	5	By MS/MS			By matching			1			1			105.56	105.13	3	0.01985	31956	OT_221122_Siyu_Gel_2801-2166-655_R1_01	49.618	49.618			2083800	1281400	0	0	802370	0	0	53	1735	48	152;153	97
ADKPDMGEIASFDKAKLKKTETQEK	Oxidation (M);Trimethyl (K);2 Dimethyl (K);Methyl (K)	2935.56	0.557625	771	sp|P63313|TYB10_HUMAN	yes	yes	0	0	2	1	1	0	1	5			By MS/MS						1				49.544	47.289	4	0.01793	13556	OT_221122_Siyu_Gel_2801-2166-655_R3_01	46.982	46.982			225580	0	0	225580	0	0	0	54	771	49	154	98
ADLEKAWVQR	Propionylation (K)	1270.67	0.666986	933	sp|Q13813-2|SPTN1_HUMAN;sp|Q13813|SPTN1_HUMAN;sp|Q13813-3|SPTN1_HUMAN	yes	no	0	0	0	0	0	1	0	1	By MS/MS	By matching		By matching		By matching	1	1		1		1	59.152	58.012	2	9.66e-05	17117	OT_221122_Siyu_Gel_2801-2166-655_R1_01	159.28	66.837			61979000	47463000	2930200	0	3832100	0	7754200	55	933	50	155;156;157;158	99
ADLEMQIESLTEELAYLKK	Unmodified	2223.13	0.134451	10	sp|P13645|K1C10_HUMAN;CON__P13645	yes	no	0	0	0	0	0	0	0	1	By MS/MS						1						113.67	112.12	3	0.0020626	34565	OT_221122_Siyu_Gel_2801-2166-655_R1_01	117.4	62.214		+	175390000	175390000	0	0	0	0	0	56	10	51	159	100
ADLEMQIESLTEELAYLKK	Oxidation (M)	2239.13	0.129366	10	sp|P13645|K1C10_HUMAN;CON__P13645	yes	no	0	0	0	0	1	0	0	1	By MS/MS					By matching	1					1	113.72	112.17	3	0.001885	34587	OT_221122_Siyu_Gel_2801-2166-655_R1_01	119.47	69.435		+	114230000	95728000	0	0	0	0	18507000	57	10	51	160;161	101
ADSKDCMEATPEVKEDPKEVPQVKADDK	Acetyl (K);Oxidation (M);2 Propionylation (K);Methyl (K)	3342.55	0.548318	1600	sp|Q99457|NP1L3_HUMAN	yes	yes	1	0	0	1	1	2	0	4			By MS/MS						1				86.114	83.659	4	0.01893	24617	OT_221122_Siyu_Gel_2801-2166-655_R3_01	43.162	18.518			981050	0	0	981050	0	0	0	58	1600	53	162	102
ADSVSSSNIKNR	Propionylation (K)	1332.66	0.663357	1072	sp|Q53F19|NCBP3_HUMAN;sp|Q53F19-2|NCBP3_HUMAN	yes	no	0	0	0	0	0	1	0	1			By matching			By MS/MS			1			1	17.147	14.493	2	0.015489	3572	OT_221122_Siyu_Gel_2801-2166-655_R2_01	85.29	31.534			2655500	0	0	1190600	0	0	1464900	59	1072	54	163;164	103
ADVLSGENAYMCAKCKKK	3 Methyl (K)	2114.03	0.0322515	1840	sp|Q9P275|UBP36_HUMAN	yes	yes	0	0	0	3	0	0	0	3	By MS/MS						1						15.96	14.105	3	0.018488	3190	OT_221122_Siyu_Gel_2801-2166-655_R1_01	56.872	7.2772			0	0	0	0	0	0	0	60	1840	55	165	104
AEEGIAAGGVMDVNTALQEVLKTALIHDGLAR	Acetyl (Protein N-term);Oxidation (M);Propionylation (K)	3375.73	0.73442	491	sp|P25398|RS12_HUMAN	yes	yes	0	1	0	0	1	1	0	1	By matching		By matching			By MS/MS	1		1			1	115.16	113.44	3	7.4e-10	34222	OT_221122_Siyu_Gel_2801-2166-655_R2_01	126.16	83.367			52873000	26444000	0	1509700	0	0	24919000	61	491	56	166;167;168	105
AEEGIAAGGVMDVNTALQEVLKTALIHDGLAR	Acetyl (Protein N-term);Propionylation (K)	3359.74	0.739505	491	sp|P25398|RS12_HUMAN	yes	yes	0	1	0	0	0	1	0	1	By MS/MS					By MS/MS	1					1	115.41	113.81	3	2.98e-07	34252	OT_221122_Siyu_Gel_2801-2166-655_R2_01	99.873	59.117			123760000	76883000	0	0	0	0	46880000	62	491	56	169;170	106;107
AEEQMLKEREER	Oxidation (M);Propionylation (K)	1618.76	0.762085	942	sp|Q14152-2|EIF3A_HUMAN;sp|Q14152|EIF3A_HUMAN	yes	no	0	0	0	0	1	1	0	2	By matching		By MS/MS			By MS/MS	1		1			1	11.576	9.0539	3	0.0098024	1959	OT_221122_Siyu_Gel_2801-2166-655_R2_01	70.977	33.552			731940	49371	0	204410	0	0	478160	63	942	57	171;172;173	108;109
AEICKNGNK	Propionylation (K);Methyl (K)	1102.54	0.544093	159	sp|O15055|PER2_HUMAN	yes	yes	0	0	0	1	0	1	0	1	By matching	By matching		By MS/MS	By matching		1	1		1	1		29.876	28.962	2	0.014906	6583	OT_221122_Siyu_Gel_2801-655_R1_01	89.142	30.546			278190000	18182000	76028000	0	99832000	84147000	0	64	159	58	174;175;176;177	110
AEKGLYNEHTVDR	Propionylation (K)	1586.77	0.768884	1192	sp|Q6P6C2-3|ALKB5_HUMAN;sp|Q6P6C2|ALKB5_HUMAN;sp|Q6P6C2-1|ALKB5_HUMAN	yes	no	0	0	0	0	0	1	0	1	By matching		By matching			By MS/MS	1		1			1	23.359	21.305	3	0.0093903	5694	OT_221122_Siyu_Gel_2801-2166-655_R2_01	76.868	33.239			10004000	5945400	0	1252500	0	0	2806100	65	1192	59	178;179;180	111
AEKIWKYFGKNDDDK	Trimethyl (K);2 Propionylation (K)	2010.01	0.00984299	547	sp|P35243|RECO_HUMAN	yes	yes	0	0	0	0	0	2	1	3	By MS/MS	By matching	By matching	By matching	By matching	By matching	1	1	1	1	1	1	90.833	89.84	2	0.010068	27268	OT_221122_Siyu_Gel_2801-2166-655_R1_01	78.653	11.499			26603000	3881400	3598400	3724900	4634500	6199500	4564200	66	547	60	181;182;183;184;185;186	112
AEKKAAGKGDVPTKRPPVLR	4 Propionylation (K)	2341.35	0.348165	747	sp|P62424|RL7A_HUMAN	yes	yes	0	0	0	0	0	4	0	5	By MS/MS		By matching			By MS/MS	2		1			2	62.134	60.441	2;3	0.0016638	17964	OT_221122_Siyu_Gel_2801-2166-655_R2_01	117.18	69.123			443680000	210200000	0	49418000	0	0	184070000	67	747	61	187;188;189;190;191	113;114;115;116;117
AEKNSNVETLKMEVISLQNEKADLDRTLRK	2 Dimethyl (K)	3527.9	0.898131	1499	sp|Q92878-3|RAD50_HUMAN;sp|Q92878|RAD50_HUMAN;sp|Q92878-2|RAD50_HUMAN	yes	no	0	0	2	0	0	0	0	5	By MS/MS					By matching	1					1	113.5	111.95	3	0.0097884	34487	OT_221122_Siyu_Gel_2801-2166-655_R1_01	56.903	8.4808			136610000	68559000	0	0	0	0	68052000	68	1499	62	192;193	118
AEKTKSSKTKGQGR	2 Acetyl (K)	1588.85	0.853283	1411	sp|Q8NFC6|BD1L1_HUMAN	yes	yes	2	0	0	0	0	0	0	4			By matching	By MS/MS					1	1			51.6	50.473	2	0.016907	13256	OT_221122_Siyu_Gel_2801-655_R1_01	62.338	6.9857			15837000	0	0	147470	15689000	0	0	69	1411	63	194;195	119
AELLAQEKLADQMVMEFTKKKMAR	Oxidation (M);Trimethyl (K);Propionylation (K)	2922.54	0.538092	1888	sp|Q9UL16-2|CFA45_HUMAN;sp|Q9UL16|CFA45_HUMAN	yes	no	0	0	0	0	1	1	1	4		By MS/MS						1					96.307	95.054	3	0.011601	26488	OT_221122_Siyu_Gel_2801-655_R3_01	61.684	61.684			4632700	0	4632700	0	0	0	0	70	1888	64	196	120
AELTVEVR	Acetyl (Protein N-term)	957.513	0.513111	657	sp|P51114|FXR1_HUMAN;sp|P51114-2|FXR1_HUMAN	yes	no	0	1	0	0	0	0	0	0	By matching		By MS/MS				1		1				64.932	62.978	1	0.00086441	18365	OT_221122_Siyu_Gel_2801-2166-655_R3_01	125.81	50.601			1607600	1125200	0	482400	0	0	0	71	657	65	197;198	121
AEMHRKTAFKIQQVEKELAWEKEK	2 Acetyl (K);Oxidation (M);Dimethyl (K);2 Propionylation (K)	3196.66	0.65907	1566	sp|Q96MT7|CFA44_HUMAN	yes	yes	2	0	1	0	1	2	0	5			By MS/MS						1				87.189	84.834	4	0.018641	25000	OT_221122_Siyu_Gel_2801-2166-655_R3_01	45.395	6.0224			439120	0	0	439120	0	0	0	72	1566	66	199	122
AEQEIMKKVR	2 Propionylation (K)	1342.73	0.727871	1827	sp|Q9NZI8|IF2B1_HUMAN;sp|Q9NZI8-2|IF2B1_HUMAN	yes	no	0	0	0	0	0	2	0	2	By matching		By MS/MS			By MS/MS	1		1			1	49.839	48.22	2	0.0049394	13952	OT_221122_Siyu_Gel_2801-2166-655_R2_01	131.12	24.236			83748000	37880000	0	11132000	0	0	34736000	73	1827	67	200;201;202	123;124
AEQEIMKKVR	Oxidation (M);2 Propionylation (K)	1358.72	0.722786	1827	sp|Q9NZI8|IF2B1_HUMAN;sp|Q9NZI8-2|IF2B1_HUMAN	yes	no	0	0	0	0	1	2	0	2	By MS/MS		By matching			By matching	1		1			1	33.353	31.633	2	0.015639	8526	OT_221122_Siyu_Gel_2801-2166-655_R1_01	66.056	22.248			20986000	9519200	0	2923600	0	0	8543400	74	1827	67	203;204;205	125
AEQLAAEAERDQPLR	Unmodified	1695.85	0.854011	1759	sp|Q9HCS7|SYF1_HUMAN	yes	yes	0	0	0	0	0	0	0	1						By MS/MS						1	29.573	27.922	2	0.01234	7657	OT_221122_Siyu_Gel_2801-2166-655_R2_01	120.59	31.908			147190	0	0	0	0	0	147190	75	1759	68	206	126
AESEQEAYLRED	Unmodified	1438.62	0.621217	1784	sp|Q9NR28-2|DBLOH_HUMAN;sp|Q9NR28-3|DBLOH_HUMAN;sp|Q9NR28|DBLOH_HUMAN	yes	no	0	0	0	0	0	0	0	1		By matching	By MS/MS	By matching	By matching	By matching		1	1	1	1	1	23.439	21.917	2	5.48e-24	5744	OT_221122_Siyu_Gel_2801-2166-655_R3_01	238.86	171.37			7821000	0	1185700	4030300	455790	592820	1556400	76	1784	69	207;208;209;210;211	127
AETECQNTEYQQLLDIK	Unmodified	2081.96	0.957549	10	sp|P13645|K1C10_HUMAN;CON__P13645	yes	no	0	0	0	0	0	0	0	0	By MS/MS	By matching	By MS/MS	By matching	By matching	By MS/MS	1	1	1	1	1	1	69.29	68.014	2	2.44e-281	20400	OT_221122_Siyu_Gel_2801-2166-655_R1_01	379.37	275.46		+	31329000	9260500	1949900	2251600	4471700	11536000	1858400	77	10	70	212;213;214;215;216;217	128;129;130
AETECQNTEYQQLLDIKIR	Propionylation (K)	2407.17	0.168939	10	sp|P13645|K1C10_HUMAN;CON__P13645	yes	no	0	0	0	0	0	1	0	1			By MS/MS						1				94.785	92.731	2	0.0034996	27275	OT_221122_Siyu_Gel_2801-2166-655_R3_01	141.65	69.306		+	453460	0	0	453460	0	0	0	78	10	71	218	131
AETRAEEAPEKKR	Acetyl (K);Dimethyl (K)	1583.83	0.826734	1581	sp|Q96QC0|PP1RA_HUMAN	yes	yes	1	0	1	0	0	0	0	3				By MS/MS						1			27.431	27.431	3	0.018225	6194	OT_221122_Siyu_Gel_2801-655_R1_01	55.261	7.3464			905520	0	0	0	905520	0	0	79	1581	72	219	132
AEVEQKKKR	Acetyl (Protein N-term);3 Propionylation (K)	1324.74	0.735065	755	sp|P62841|RS15_HUMAN	yes	yes	0	1	0	0	0	3	0	3	By MS/MS		By matching			By matching	1		1			1	60.083	58.33	2	0.00099591	17305	OT_221122_Siyu_Gel_2801-2166-655_R1_01	154.49	58.346			493550000	204880000	0	80743000	0	0	207930000	80	755	73	220;221;222	133
AEVQVLVLDGR	Acetyl (Protein N-term)	1239.68	0.682301	585	sp|P40429|RL13A_HUMAN	yes	yes	0	1	0	0	0	0	0	0	By matching		By matching			By MS/MS	1		1			1	100.82	99.468	1	0.019015	29547	OT_221122_Siyu_Gel_2801-2166-655_R2_01	44.309	14.5			2721600	1456400	0	335530	0	0	929710	81	585	74	223;224;225	134
AEYLKEQVKMR	Oxidation (M);Propionylation (K)	1465.76	0.7599	1200	sp|Q6PHR2|ULK3_HUMAN;sp|Q6PHR2-4|ULK3_HUMAN	yes	no	0	0	0	0	1	1	0	2			By MS/MS						1				15.68	12.423	3	0.014705	3093	OT_221122_Siyu_Gel_2801-2166-655_R3_01	58.699	8.2319			5777100	0	0	5777100	0	0	0	82	1200	75	226	135
AFEDEKKAR	2 Propionylation (K)	1204.61	0.608802	1924	sp|Q9UQ80-2|PA2G4_HUMAN;sp|Q9UQ80|PA2G4_HUMAN	yes	no	0	0	0	0	0	2	0	2	By MS/MS		By MS/MS			By MS/MS	1		2			1	30.285	28.306	2	0.0017031	7126	OT_221122_Siyu_Gel_2801-2166-655_R3_01	135.83	21.549			193850000	148620000	0	44143000	0	0	1085900	83	1924	76	227;228;229;230	136;137;138;139
AFGPGLEGGLVNKANR	Propionylation (K)	1654.88	0.879104	954	sp|Q14315-2|FLNC_HUMAN;sp|Q14315|FLNC_HUMAN	yes	no	0	0	0	0	0	1	0	1	By MS/MS						1						70.94	69.586	2	0.00092915	20980	OT_221122_Siyu_Gel_2801-2166-655_R1_01	188.91	101.91			8149800	8149800	0	0	0	0	0	84	954	77	231	140
AFGYYGPLR	Unmodified	1042.52	0.523616	797	sp|P84103-2|SRSF3_HUMAN;sp|P84103|SRSF3_HUMAN	yes	no	0	0	0	0	0	0	0	0	By matching		By MS/MS			By MS/MS	1		1			1	56.273	54.587	2	0.0027277	15969	OT_221122_Siyu_Gel_2801-2166-655_R2_01	124.89	86.649			118490000	58043000	0	18654000	0	0	41789000	85	797	78	232;233;234	141;142
AFHNEAQVNPER	Unmodified	1410.66	0.664025	445	sp|P17987|TCPA_HUMAN	yes	yes	0	0	0	0	0	0	0	0			By MS/MS						1				9.5471	6.2904	2	0.0024181	1351	OT_221122_Siyu_Gel_2801-2166-655_R3_01	130.1	92.37			205710	0	0	205710	0	0	0	86	445	79	235	143
AFKDTGKTPVEPEVAIHR	Acetyl (Protein N-term);2 Propionylation (K)	2148.12	0.121519	717	sp|P60866|RS20_HUMAN;sp|P60866-2|RS20_HUMAN	yes	no	0	1	0	0	0	2	0	2	By MS/MS		By MS/MS			By MS/MS	1		1			1	86.769	85.117	2	7.25e-14	25893	OT_221122_Siyu_Gel_2801-2166-655_R1_01	219.97	137.71			30019000	12925000	0	4291200	0	0	12802000	87	717	80	236;237;238	144;145;146
AFNDIATYFSKKEWEKMKYSEKISYVYMK	Acetyl (K);Dimethyl (K);2 Propionylation (K)	3808.88	0.877244	1256	sp|Q7RTT4|SSX8_HUMAN	yes	yes	1	0	1	0	0	2	0	5		By matching			By MS/MS	By matching		1			1	1	97.453	96.503	4	0.019825	26715	OT_221122_Siyu_Gel_2801-655_R2_01	47.237	47.237			20725000	0	6628700	0	0	13616000	479730	88	1256	81	239;240;241	147
AFNDKANCVKHNSSHTGETSSKDDEFRKNCDK	Acetyl (K);Trimethyl (K);Dimethyl (K)	3837.74	0.743498	1939	sp|Q9Y2H8|ZN510_HUMAN	yes	yes	1	0	1	0	0	0	1	5		By matching			By MS/MS			1			1		97.948	97.148	3	0.019238	27060	OT_221122_Siyu_Gel_2801-655_R2_01	40.094	9.5849			2912600	0	1305500	0	0	1607100	0	89	1939	82	242;243	148
AFNKFSSLTQHRR	Methyl (K)	1604.85	0.853558	1112	sp|Q5SXM1|ZN678_HUMAN	yes	yes	0	0	0	1	0	0	0	2	By matching		By MS/MS				1		1				72.956	71.102	3	0.015373	21061	OT_221122_Siyu_Gel_2801-2166-655_R3_01	66.267	22.37			2264900	1668400	0	596440	0	0	0	90	1112	83	244;245	149
AFNNFSALMKHKIIHTGEKPYKCEECGK	Oxidation (M);Trimethyl (K)	3394.66	0.662458	99	sp|A6NN14|ZN729_HUMAN	yes	yes	0	0	0	0	1	0	1	4			By MS/MS						1				107.93	105.98	4	0.019473	31103	OT_221122_Siyu_Gel_2801-2166-655_R3_01	49.593	17.993			481380	0	0	481380	0	0	0	91	99	84	246	150
AFNWSSTLNVHKRIHSGKNPYKCEDCGKAFK	Dimethyl (K);Methyl (K)	3720.84	0.840573	1053	sp|Q3SXZ3-2|ZN718_HUMAN;sp|Q3SXZ3|ZN718_HUMAN	yes	no	0	0	1	1	0	0	0	5					By MS/MS						1		85.27	84.823	4	0.019735	23309	OT_221122_Siyu_Gel_2801-655_R2_01	46.132	8.2231			1095300	0	0	0	0	1095300	0	92	1053	85	247	151
AFPQQPGQGMCLLQMEEK	2 Oxidation (M);Trimethyl (K)	2165	0.995532	1089	sp|Q5HYC2-2|K2026_HUMAN;sp|Q5HYC2|K2026_HUMAN	yes	no	0	0	0	0	2	0	1	0		By matching		By matching	By MS/MS			1		1	1		87.487	86.887	3	0.016265	23957	OT_221122_Siyu_Gel_2801-655_R2_01	56.339	21.907			6764400	0	4249900	0	1100700	1413800	0	93	1089	86	248;249;250	152
AFQQEMKEKEEEEMKKEEEMKK	Oxidation (M);2 Dimethyl (K);2 Propionylation (K);Methyl (K)	3013.43	0.433412	1093	sp|Q5HYW3|RTL5_HUMAN	yes	yes	0	0	2	1	1	2	0	5	By matching		By MS/MS			By matching	1		1			1	67.895	66.042	3	0.015081	19394	OT_221122_Siyu_Gel_2801-2166-655_R3_01	66.264	66.264			4551200	2335900	0	480610	0	0	1734600	94	1093	87	251;252;253	153
AFREEAIKFSEEQR	Propionylation (K)	1794.89	0.890062	413	sp|P13010|XRCC5_HUMAN	yes	yes	0	0	0	0	0	1	0	2	By MS/MS		By MS/MS			By MS/MS	1		1			1	54.087	52.434	2	5.58e-45	14980	OT_221122_Siyu_Gel_2801-2166-655_R1_01	265.75	134.66			5146400	3739700	0	513750	0	0	892930	95	413	88	254;255;256	154;155;156
AFSAVDTDGNGTINAQELGAALK	Unmodified	2262.11	0.112805	1831	sp|Q9NZT1|CALL5_HUMAN	yes	yes	0	0	0	0	0	0	0	0	By MS/MS		By MS/MS			By matching	1		1			1	81.014	79.26	2	0	24074	OT_221122_Siyu_Gel_2801-2166-655_R1_01	408.89	292.18			2791800	1681300	0	550630	0	0	559810	96	1831	89	257;258;259	157;158
AFSYYGPLR	Unmodified	1072.53	0.53418	1029	sp|Q16629-3|SRSF7_HUMAN;sp|Q16629-2|SRSF7_HUMAN;sp|Q16629-4|SRSF7_HUMAN;sp|Q16629|SRSF7_HUMAN	yes	no	0	0	0	0	0	0	0	0	By matching		By MS/MS			By MS/MS	1		1			1	54.6	53.248	2	0.00047292	15476	OT_221122_Siyu_Gel_2801-2166-655_R3_01	117.4	62.029			15822000	7180600	0	0	0	0	8641100	97	1029	90	260;261;262	159;160
AFTASSTLSEYKTIHTGEKPCKCEECGK	Acetyl (K);Trimethyl (K);Propionylation (K)	3358.55	0.551964	1236	sp|Q6ZT77|ZN826_HUMAN	yes	yes	1	0	0	0	0	1	1	3		By matching	By matching			By MS/MS		1	1			1	85.125	83.305	4	0.019815	24770	OT_221122_Siyu_Gel_2801-2166-655_R2_01	40.142	40.142			112570000	0	9337200	62109000	0	0	41124000	98	1236	91	263;264;265	161
AFVDFLSDEIKEER	Propionylation (K)	1752.86	0.857031	860	sp|Q07021|C1QBP_HUMAN	yes	yes	0	0	0	0	0	1	0	1	By MS/MS		By matching			By matching	1		1			1	106.74	105.43	2	2.76e-06	32174	OT_221122_Siyu_Gel_2801-2166-655_R1_01	206.36	102.93			43186000	25670000	0	8371800	0	0	9143500	99	860	92	266;267;268	162
AFVEDSEDEDGAGEGGSSLLQKR	Propionylation (K)	2451.1	0.103756	1379	sp|Q8N9T8|KRI1_HUMAN	yes	yes	0	0	0	0	0	1	0	1						By MS/MS						1	69.291	67.74	2	3.68e-09	20098	OT_221122_Siyu_Gel_2801-2166-655_R2_01	196.18	159.24			385470	0	0	0	0	0	385470	100	1379	93	269	163
AFVNKEKMLMKELSK	2 Oxidation (M);Trimethyl (K);Propionylation (K);Methyl (K)	1939.05	0.0522419	377	sp|P0C221|CC175_HUMAN	yes	yes	0	0	0	1	2	1	1	3	By MS/MS		By matching			By matching	1		1			1	61.548	59.728	3	0.019129	17665	OT_221122_Siyu_Gel_2801-2166-655_R1_01	47.915	8.4903			3305000	2077000	0	346660	0	0	881300	101	377	94	270;271;272	164
AGAIAPCEVTVPAQNTGLGPEKTSFFQALGITTKISR	2 Propionylation (K)	3942.06	0.0560883	338	sp|P05388-2|RLA0_HUMAN;sp|P05388|RLA0_HUMAN;sp|Q8NHW5|RLA0L_HUMAN	yes	no	0	0	0	0	0	2	0	2			By MS/MS						1				114.45	112.5	4	0.0035578	33210	OT_221122_Siyu_Gel_2801-2166-655_R3_01	55.951	23.876			13730000	0	0	13730000	0	0	0	102	338	95	273	165
AGAPADQGAEAADNQREEAADNQR	Unmodified	2454.08	0.0755842	1698	sp|Q9H0W5|CCDC8_HUMAN	yes	yes	0	0	0	0	0	0	0	1	By MS/MS		By MS/MS			By MS/MS	3		2			3	6.036	3.5311	3;4	0.00081642	603	OT_221122_Siyu_Gel_2801-2166-655_R1_01	103.31	81.955			2775600	1141400	0	647430	0	0	986760	103	1698	96	274;275;276;277;278;279;280;281	166;167;168;169;170;171
AGAPAEEGAEAADNQREEAADNQR	Unmodified	2469.08	0.0752498	1698	sp|Q9H0W5|CCDC8_HUMAN	yes	yes	0	0	0	0	0	0	0	1	By MS/MS		By MS/MS			By MS/MS	2		1			2	11.013	8.6187	3	7.26e-05	1840	OT_221122_Siyu_Gel_2801-2166-655_R1_01	120.11	98.752			1869400	1049500	0	86016	0	0	733880	104	1698	97	282;283;284;285;286	172;173;174;175;176;177;178
AGDKVKAGDSLMVMIAMKMEHTIKSPK	2 Acetyl (K);2 Oxidation (M);Propionylation (K)	3087.55	0.54767	1587	sp|Q96RQ3|MCCA_HUMAN	yes	yes	2	0	0	0	2	1	0	4	By MS/MS		By matching			By matching	1		1			1	96.762	95.376	3	0.017442	29004	OT_221122_Siyu_Gel_2801-2166-655_R1_01	47.225	8.846			6579700	4186600	0	638060	0	0	1755100	105	1587	98	287;288;289	179
AGDWKCPNPTCENMNFSWR	Oxidation (M);Propionylation (K)	2441	0.99872	561	sp|P35637-2|FUS_HUMAN;sp|P35637|FUS_HUMAN	yes	no	0	0	0	0	1	1	0	1	By MS/MS		By MS/MS			By MS/MS	2		1			2	76.268	74.656	2;3	3.34e-15	22501	OT_221122_Siyu_Gel_2801-2166-655_R1_01	224.67	193.81			57394000	34702000	0	563360	0	0	22130000	106	561	99	290;291;292;293;294	180;181;182;183;184
AGDWKCPNPTCENMNFSWR	Propionylation (K)	2425	0.00380488	561	sp|P35637-2|FUS_HUMAN;sp|P35637|FUS_HUMAN	yes	no	0	0	0	0	0	1	0	1	By MS/MS		By MS/MS			By MS/MS	1		1			1	87.084	85.432	2	3.99e-91	25144	OT_221122_Siyu_Gel_2801-2166-655_R3_01	295.44	234.2			12745000	7836200	0	1162300	0	0	3746900	107	561	99	295;296;297	185;186;187
AGDWQCPNPGCGNQNFAWR	Unmodified	2233.92	0.917039	821	sp|Q01844-6|EWS_HUMAN;sp|Q01844-3|EWS_HUMAN;sp|Q01844|EWS_HUMAN;sp|Q01844-5|EWS_HUMAN;sp|Q01844-2|EWS_HUMAN	yes	no	0	0	0	0	0	0	0	0	By MS/MS		By MS/MS			By MS/MS	1		1			1	64.405	62.551	2	2.95e-198	18472	OT_221122_Siyu_Gel_2801-2166-655_R2_01	341.72	288.58			13167000	7470900	0	1373100	0	0	4322500	108	821	100	298;299;300	188;189;190;191;192
AGELTEDEVER	Unmodified	1246.57	0.567725	740	sp|P62269|RS18_HUMAN	yes	yes	0	0	0	0	0	0	0	0			By MS/MS			By matching			1			1	18.775	16.171	2	1.54e-05	4205	OT_221122_Siyu_Gel_2801-2166-655_R3_01	178.84	118.72			14412000	0	0	14173000	0	0	239830	109	740	101	301;302	193
AGELTPEEEAQYKK	Acetyl (Protein N-term)	1633.78	0.783531	1831	sp|Q9NZT1|CALL5_HUMAN	yes	yes	0	1	0	0	0	0	0	1	By MS/MS		By MS/MS	By MS/MS	By matching	By MS/MS	1		1	1	1	1	35.074	33.933	2	0.0078104	9226	OT_221122_Siyu_Gel_2801-2166-655_R1_01	97.452	35.044			25698000	13752000	0	3078000	2343100	2752200	3773100	110	1831	102	303;304;305;306;307	194;195;196;197
AGGDAEPRPAEPPAWAGGAR	Unmodified	1931.92	0.923822	1543	sp|Q96HS1-2|PGAM5_HUMAN;sp|Q96HS1|PGAM5_HUMAN	yes	no	0	0	0	0	0	0	0	1	By matching		By MS/MS			By MS/MS	1		1			1	33.058	31.338	3	0.00012767	8730	OT_221122_Siyu_Gel_2801-2166-655_R3_01	158.29	104.99			11180000	3537600	0	1811700	0	0	5830700	111	1543	103	308;309;310	198;199
AGGEAGVTLGQPHLSR	Acetyl (Protein N-term)	1590.81	0.811418	588	sp|P41091|IF2G_HUMAN;sp|Q2VIR3-2|IF2GL_HUMAN;sp|Q2VIR3|IF2GL_HUMAN	yes	no	0	1	0	0	0	0	0	0	By MS/MS		By matching			By MS/MS	1		1			1	48.958	47.338	2	1.26e-33	13652	OT_221122_Siyu_Gel_2801-2166-655_R1_01	251.91	160.33			39219000	17357000	0	6419500	0	0	15443000	112	588	104	311;312;313	200;201
AGGKILTFDQLALDSPKGCGTVLLSGPR	2 Propionylation (K)	2982.58	0.584842	859	sp|Q07020-2|RL18_HUMAN;sp|Q07020|RL18_HUMAN	yes	no	0	0	0	0	0	2	0	2	By matching					By MS/MS	1					1	113.94	112.39	3	0.0015203	33708	OT_221122_Siyu_Gel_2801-2166-655_R2_01	75.226	25.589			69576000	33052000	0	0	0	0	36523000	113	859	105	314;315	202
AGGPATPLSPTR	Unmodified	1123.6	0.598572	836	sp|Q03252|LMNB2_HUMAN	yes	yes	0	0	0	0	0	0	0	0			By matching			By MS/MS			1			1	19.774	17.22	2	0.0072852	4416	OT_221122_Siyu_Gel_2801-2166-655_R2_01	108.57	68.924			3263500	0	0	1360800	0	0	1902700	114	836	106	316;317	203
AGITTIEAVKR	Acetyl (Protein N-term);Propionylation (K)	1255.71	0.713601	348	sp|P06753-5|TPM3_HUMAN;sp|P06753-2|TPM3_HUMAN;sp|P06753-4|TPM3_HUMAN;sp|P06753-3|TPM3_HUMAN;sp|P06753-6|TPM3_HUMAN	yes	no	0	1	0	0	0	1	0	1	By matching	By matching	By matching	By matching	By MS/MS	By matching	1	1	1	1	1	1	89.824	88.781	2	4.93e-07	24513	OT_221122_Siyu_Gel_2801-655_R2_01	172.59	76.561			601260000	6358700	193080000	3699800	194550000	202790000	783260	115	348	107	318;319;320;321;322;323	204
AGKDLVSSLTSGLLTIGDR	Propionylation (K)	1958.07	0.0684205	679	sp|P53396-3|ACLY_HUMAN;sp|P53396-2|ACLY_HUMAN;sp|P53396|ACLY_HUMAN	yes	no	0	0	0	0	0	1	0	1			By MS/MS						1				114.35	112.4	2	5.6e-60	33159	OT_221122_Siyu_Gel_2801-2166-655_R3_01	271.45	166.42			27414000	0	0	27414000	0	0	0	116	679	108	324	205
AGLIPKFVSFLGR	Propionylation (K)	1459.86	0.855121	672	sp|P52292|IMA1_HUMAN	yes	yes	0	0	0	0	0	1	0	1	By MS/MS	By matching	By MS/MS			By MS/MS	1	1	1			1	114.26	112.66	2	0.00015136	34775	OT_221122_Siyu_Gel_2801-2166-655_R1_01	169.21	90.941			908730000	437750000	1662900	180900000	0	0	288420000	117	672	109	325;326;327;328	206;207;208
AGLNCSTENMPIKINLIAPPR	Oxidation (M);Propionylation (K)	2380.22	0.224286	337	sp|P05198|IF2A_HUMAN	yes	yes	0	0	0	0	1	1	0	1						By MS/MS						1	87.574	86.124	2	0.00028464	25667	OT_221122_Siyu_Gel_2801-2166-655_R2_01	153.14	100.32			594070	0	0	0	0	0	594070	118	337	110	329	209
AGLNCSTENMPIKINLIAPPR	Propionylation (K)	2364.23	0.229371	337	sp|P05198|IF2A_HUMAN	yes	yes	0	0	0	0	0	1	0	1	By MS/MS		By MS/MS			By MS/MS	1		1			1	100.39	99.037	2	5.56e-51	30203	OT_221122_Siyu_Gel_2801-2166-655_R1_01	262.37	176.39			3260000	1780400	0	404770	0	0	1074800	119	337	110	330;331;332	210;211;212
AGLNSLEAVKR	Acetyl (Protein N-term);Propionylation (K)	1254.69	0.6932	774	sp|P67936|TPM4_HUMAN	yes	yes	0	1	0	0	0	1	0	1	By matching	By MS/MS	By matching	By matching	By MS/MS		1	1	1	1	1		87.073	86.011	2	5.98e-07	23694	OT_221122_Siyu_Gel_2801-655_R2_01	167.67	90.995			74712000	2466700	21586000	551290	24400000	25708000	0	120	774	111	333;334;335;336;337	213;214
AGLQFPVGR	Unmodified	943.524	0.52395	334	sp|Q9BTM1-2|H2AJ_HUMAN;sp|Q16777|H2A2C_HUMAN;sp|P16104|H2AX_HUMAN;sp|Q96QV6|H2A1A_HUMAN;sp|Q93077|H2A1C_HUMAN;sp|Q7L7L0|H2A3_HUMAN;sp|P04908|H2A1B_HUMAN;sp|P20671|H2A1D_HUMAN;sp|P0C0S8|H2A1_HUMAN;sp|Q6FI13|H2A2A_HUMAN;sp|Q9BTM1|H2AJ_HUMAN;sp|Q96KK5|H2A1H_HUMAN;sp|Q99878|H2A1J_HUMAN;sp|P0C0S5|H2AZ_HUMAN;sp|Q71UI9|H2AV_HUMAN;sp|Q8IUE6|H2A2B_HUMAN;sp|Q71UI9-2|H2AV_HUMAN;sp|Q71UI9-5|H2AV_HUMAN	yes	no	0	0	0	0	0	0	0	0	By MS/MS		By matching				1		1				49.839	48.135	2	0.0013897	13839	OT_221122_Siyu_Gel_2801-2166-655_R1_01	132.57	74.708			557710000	471890000	0	85824000	0	0	0	121	334	112	338;339	215
AGNKAAFTVSLDPGPLEQFPHSMEPQLR	Oxidation (M);Propionylation (K)	3108.53	0.533869	1880	sp|Q9UKD2|MRT4_HUMAN	yes	yes	0	0	0	0	1	1	0	1	By matching					By MS/MS	1					1	91.908	90.806	3	0.013423	27018	OT_221122_Siyu_Gel_2801-2166-655_R2_01	59.429	26.938			4460800	1876900	0	0	0	0	2583900	122	1880	113	340;341	216
AGNKAAFTVSLDPGPLEQFPHSMEPQLR	Propionylation (K)	3092.54	0.538955	1880	sp|Q9UKD2|MRT4_HUMAN	yes	yes	0	0	0	0	0	1	0	1	By matching		By MS/MS			By matching	1		1			1	101.11	99.761	3	2.06e-06	29301	OT_221122_Siyu_Gel_2801-2166-655_R3_01	113.89	71.282			6368000	2650400	0	863720	0	0	2853800	123	1880	113	342;343;344	217
AGNKEATDEELER	Propionylation (K)	1516.7	0.70053	929	sp|Q13619-2|CUL4A_HUMAN;sp|Q13619|CUL4A_HUMAN	yes	no	0	0	0	0	0	1	0	1	By MS/MS						1						22.658	21.305	2	4.05e-05	5290	OT_221122_Siyu_Gel_2801-2166-655_R1_01	203.61	118.23			978690	978690	0	0	0	0	0	124	929	114	345	218;219
AGSVATCQAVMR	Unmodified	1249.59	0.590726	291	sp|O94906-2|PRP6_HUMAN;sp|O94906|PRP6_HUMAN	yes	no	0	0	0	0	0	0	0	0			By MS/MS						1				16.956	13.7	2	9.33e-09	3506	OT_221122_Siyu_Gel_2801-2166-655_R3_01	164.66	100.24			0	0	0	0	0	0	0	125	291	115	346	220
AGTFQAFEQFGQQLLAHGHYASPEIKQKLDILDQER	2 Propionylation (K)	4225.12	0.123257	933	sp|Q13813-2|SPTN1_HUMAN;sp|Q13813|SPTN1_HUMAN;sp|Q13813-3|SPTN1_HUMAN	yes	no	0	0	0	0	0	2	0	2	By MS/MS		By matching				1		1				113.96	112.21	4	0.011217	34679	OT_221122_Siyu_Gel_2801-2166-655_R1_01	47.487	16.257			31665000	28959000	0	2706000	0	0	0	126	933	116	347;348	221
AGTLTVEELGATLTSLLAQAQAQAR	Unmodified	2512.35	0.349681	707	sp|P58107|EPIPL_HUMAN	yes	no	0	0	0	0	0	0	0	0	By MS/MS		By MS/MS			By MS/MS	1		1			1	114.92	113.2	3	1.82e-17	35027	OT_221122_Siyu_Gel_2801-2166-655_R1_01	211.67	107.46			171680000	99454000	0	29973000	0	0	42254000	127	707	117	349;350;351	222;223;224
AHAAQVTCVAASPHKDSVFLSCSEDNR	Propionylation (K)	3012.38	0.381802	1621	sp|Q9BQA1|MEP50_HUMAN	yes	yes	0	0	0	0	0	1	0	1	By MS/MS		By MS/MS			By MS/MS	2		2			1	52.323	50.67	3;4	4.82e-14	14504	OT_221122_Siyu_Gel_2801-2166-655_R1_01	197.15	156.04			34166000	9627500	0	22691000	0	0	1847600	128	1621	118	352;353;354;355;356	225;226;227;228;229
AHIAQLCEKAGLLQR	Propionylation (K)	1762.95	0.951223	809	sp|Q00610-2|CLH1_HUMAN;sp|Q00610|CLH1_HUMAN	yes	no	0	0	0	0	0	1	0	1	By MS/MS					By matching	1					1	66.326	64.824	2	0.00136	19309	OT_221122_Siyu_Gel_2801-2166-655_R1_01	188.15	115.62			2177800	1975000	0	0	0	0	202710	129	809	119	357;358	230
AHQKELAAQLNEEAKR	2 Propionylation (K)	1947.02	0.017388	1975	sp|Q9Y5B9|SP16H_HUMAN	yes	yes	0	0	0	0	0	2	0	2	By MS/MS					By matching	1					1	46.492	45.19	3	0.0018798	12873	OT_221122_Siyu_Gel_2801-2166-655_R1_01	128.06	60.111			9891200	7726600	0	0	0	0	2164600	130	1975	120	359;360	231
AHVIVMAATNRPNSIDPALRR	Unmodified	2301.25	0.248802	693	sp|P55072|TERA_HUMAN	yes	yes	0	0	0	0	0	0	0	2	By MS/MS						1						43.325	42.272	4	0.014189	11992	OT_221122_Siyu_Gel_2801-2166-655_R1_01	63.546	25.889			14084000	14084000	0	0	0	0	0	131	693	121	361	232
AIAEIKKMMATYK	Oxidation (M);2 Methyl (K)	1540.84	0.835707	474	sp|P21912|SDHB_HUMAN	yes	yes	0	0	0	2	1	0	0	2			By matching			By MS/MS			1			1	105.12	103.57	2	0.01672	30776	OT_221122_Siyu_Gel_2801-2166-655_R2_01	56.563	7.1451			1501900	0	0	341430	0	0	1160500	132	474	122	362;363	233
AIELATTLDESLTNR	Unmodified	1645.85	0.85228	1654	sp|Q9BXJ9|NAA15_HUMAN	yes	yes	0	0	0	0	0	0	0	0			By MS/MS			By matching			1			1	78.994	76.991	2	0.013754	22637	OT_221122_Siyu_Gel_2801-2166-655_R3_01	96.604	51.443			6164900	0	0	2613600	0	0	3551300	133	1654	123	364;365	234
AIFLADGKVFTTGFSR	Propionylation (K)	1784.95	0.946121	1626	sp|Q9BR76|COR1B_HUMAN	yes	yes	0	0	0	0	0	1	0	1	By matching	By matching		By MS/MS	By MS/MS	By matching	1	1		1	1	1	104.5	103.78	2	1.32e-57	29092	OT_221122_Siyu_Gel_2801-655_R2_01	273.74	205.61			44904000	6568700	6724700	0	19562000	11730000	318150	134	1626	124	366;367;368;369;370	235;236
AIFLADGNVFTTGFSR	Unmodified	1714.87	0.86787	1899	sp|Q9ULV4|COR1C_HUMAN;sp|Q9ULV4-2|COR1C_HUMAN;sp|Q9ULV4-3|COR1C_HUMAN	yes	no	0	0	0	0	0	0	0	0	By MS/MS	By matching	By matching	By matching	By matching	By matching	1	1	1	1	1	1	99.959	99.016	2	2.21e-250	30157	OT_221122_Siyu_Gel_2801-2166-655_R1_01	364.53	273.61			58139000	31552000	6190900	1037700	8972600	7777300	2608600	135	1899	125	371;372;373;374;375;376	237
AIHSWLTR	Unmodified	982.535	0.534849	512	sp|P28070|PSB4_HUMAN	yes	yes	0	0	0	0	0	0	0	0	By MS/MS						1						32.403	31.25	2	0.013512	8422	OT_221122_Siyu_Gel_2801-2166-655_R1_01	83.753	40.686			5550600	5550600	0	0	0	0	0	136	512	126	377	238
AIKKWQSKHPNTLLR	3 Propionylation (K)	1987.14	0.136715	309	sp|O95602|RPA1_HUMAN	yes	yes	0	0	0	0	0	3	0	3	By matching		By matching			By MS/MS	1		1			1	68.699	66.845	3	0.0075742	19835	OT_221122_Siyu_Gel_2801-2166-655_R2_01	85.163	25.435			14083000	8084000	0	1744700	0	0	4254500	137	309	127	378;379;380	239
AIKQIIKGR	2 Propionylation (K)	1137.72	0.723378	577	sp|P38919|IF4A3_HUMAN	yes	yes	0	0	0	0	0	2	0	2	By MS/MS		By matching			By matching	1		1			1	60.913	59.093	2	0.01467	17452	OT_221122_Siyu_Gel_2801-2166-655_R1_01	94.302	44.884			47987000	16173000	0	13651000	0	0	18163000	138	577	128	381;382;383	240
AIMDKKANIR	2 Propionylation (K)	1270.71	0.706742	414	sp|P13639|EF2_HUMAN	yes	yes	0	0	0	0	0	2	0	2			By MS/MS						1				57.778	55.423	2	0.0023076	16106	OT_221122_Siyu_Gel_2801-2166-655_R3_01	102.61	40.93			2273500	0	0	2273500	0	0	0	139	414	129	384	241
AINTLNGLR	Unmodified	970.556	0.555979	1013	sp|Q15717|ELAV1_HUMAN;sp|Q15717-2|ELAV1_HUMAN;sp|Q12926-2|ELAV2_HUMAN;sp|Q12926|ELAV2_HUMAN;sp|P26378-4|ELAV4_HUMAN;sp|P26378-2|ELAV4_HUMAN;sp|P26378-5|ELAV4_HUMAN;sp|P26378-1|ELAV4_HUMAN;sp|P26378-3|ELAV4_HUMAN;sp|P26378|ELAV4_HUMAN	yes	no	0	0	0	0	0	0	0	0	By MS/MS		By matching			By matching	1		1			1	32.196	30.476	2	0.0071532	8110	OT_221122_Siyu_Gel_2801-2166-655_R1_01	103.83	35.852			8998600	5611500	0	1145800	0	0	2241300	140	1013	130	385;386;387	242
AISWTMKKK	Oxidation (M);Dimethyl (K);Propionylation (K)	1191.67	0.668565	1793	sp|Q9NSI8|SAMN1_HUMAN;sp|Q9NSI8-3|SAMN1_HUMAN	yes	no	0	0	1	0	1	1	0	2	By MS/MS						1						14.42	12.365	2	0.017236	2703	OT_221122_Siyu_Gel_2801-2166-655_R1_01	58.815	58.815			146710	146710	0	0	0	0	0	141	1793	131	388	243
AITGASLADIMAKR	Propionylation (K)	1472.8	0.802099	791	sp|P83731|RL24_HUMAN	yes	yes	0	0	0	0	0	1	0	1	By MS/MS		By MS/MS			By matching	1		1			1	87.109	85.489	2	0.00043381	25917	OT_221122_Siyu_Gel_2801-2166-655_R1_01	164.04	90.539			179880000	93886000	0	19746000	0	0	66247000	142	791	132	389;390;391	244;245
AIVHDNKDGTYAVTYIPDKTGR	2 Propionylation (K)	2545.28	0.281267	255	sp|O75369-2|FLNB_HUMAN;sp|O75369-9|FLNB_HUMAN;sp|O75369|FLNB_HUMAN;sp|O75369-6|FLNB_HUMAN;sp|O75369-3|FLNB_HUMAN;sp|O75369-8|FLNB_HUMAN;sp|O75369-7|FLNB_HUMAN;sp|O75369-5|FLNB_HUMAN;sp|O75369-4|FLNB_HUMAN	yes	no	0	0	0	0	0	2	0	2	By MS/MS	By matching	By matching	By matching	By matching	By matching	2	1	1	1	1	1	70.082	68.805	2;3	1.19e-303	20653	OT_221122_Siyu_Gel_2801-2166-655_R1_01	328.87	245.34			214440000	126380000	25150000	1385400	29531000	27795000	4201800	143	255	133	392;393;394;395;396;397;398	246;247
AKDKFLDQERSNKMRNMAK	Trimethyl (K);Dimethyl (K);Propionylation (K)	2435.28	0.277719	1694	sp|Q9H0G5|NSRP1_HUMAN	yes	yes	0	0	1	0	0	1	1	5	By MS/MS						1						19.846	18.492	5	0.019649	4266	OT_221122_Siyu_Gel_2801-2166-655_R1_01	47.64	14.016			1961900	1961900	0	0	0	0	0	144	1694	134	399	248
AKDVAIKQIESESER	2 Propionylation (K)	1813.94	0.942157	188	sp|O43318-4|M3K7_HUMAN;sp|O43318-3|M3K7_HUMAN;sp|O43318-2|M3K7_HUMAN;sp|O43318|M3K7_HUMAN	yes	no	0	0	0	0	0	2	0	2	By matching	By matching	By MS/MS	By matching			1	1	1	1			65.644	64.254	2	0.0098457	18839	OT_221122_Siyu_Gel_2801-2166-655_R3_01	112.72	69.095			6647300	643090	2226000	1161300	2616900	0	0	145	188	135	400;401;402;403	249
AKEAAEQDVEKKK	3 Propionylation (K)	1640.86	0.862116	499	sp|P26373|RL13_HUMAN;sp|P26373-2|RL13_HUMAN	yes	no	0	0	0	0	0	3	0	3			By MS/MS			By MS/MS			1			1	37.501	35.498	3	0.0049145	10024	OT_221122_Siyu_Gel_2801-2166-655_R2_01	89.629	89.629			1234400	0	0	381280	0	0	853080	146	499	136	404;405	250;251
AKEAAEQDVEKKK	4 Propionylation (K)	1696.89	0.888331	499	sp|P26373|RL13_HUMAN;sp|P26373-2|RL13_HUMAN	yes	no	0	0	0	0	0	4	0	3	By MS/MS		By MS/MS			By MS/MS	1		2			2	65.706	63.752	2;3	5.44e-17	18609	OT_221122_Siyu_Gel_2801-2166-655_R3_01	231.67	104.96			169510000	42510000	0	33615000	0	0	93387000	147	499	136	406;407;408;409;410	252;253;254;255
AKEALPREDADEPGRVPTEDYMSHIIEK	2 Dimethyl (K)	3251.61	0.613242	206	sp|O60243-2|H6ST1_HUMAN;sp|O60243|H6ST1_HUMAN	yes	no	0	0	2	0	0	0	0	3			By MS/MS						1				85.32	82.865	3	0.015882	24428	OT_221122_Siyu_Gel_2801-2166-655_R3_01	51.232	10.295			500620	0	0	500620	0	0	0	148	206	137	411	256
AKEEAERLEKERR	2 Propionylation (K)	1754.93	0.92751	546	sp|P35241-4|RADI_HUMAN;sp|P35241|RADI_HUMAN;sp|P35241-5|RADI_HUMAN;sp|P35241-2|RADI_HUMAN	yes	no	0	0	0	0	0	2	0	4			By MS/MS			By matching			1			1	20.045	17.491	3	0.017902	4717	OT_221122_Siyu_Gel_2801-2166-655_R3_01	56.951	15.551			589540	0	0	143150	0	0	446390	149	546	138	412;413	257
AKEGRMEAK	Oxidation (M);Trimethyl (K)	1076.56	0.564829	1575	sp|Q96P66|GP101_HUMAN	yes	yes	0	0	0	0	1	0	1	2						By MS/MS						1	24.699	22.848	2	0.0187	6170	OT_221122_Siyu_Gel_2801-2166-655_R2_01	47.869	11.487			133820	0	0	0	0	0	133820	150	1575	139	414	258
AKFEELNMDLFR	Oxidation (M);Propionylation (K)	1583.77	0.765379	396	sp|P11021|BIP_HUMAN	yes	yes	0	0	0	0	1	1	0	1	By MS/MS		By matching		By matching	By matching	1		1		1	1	89.872	88.646	2	0.019551	26864	OT_221122_Siyu_Gel_2801-2166-655_R1_01	75.695	46.632			7845900	3010900	0	655000	0	2716400	1463500	151	396	140	415;416;417;418	259
AKGSETPGATPGSKIWDPTPSHTPAGAATPGR	2 Propionylation (K)	3211.59	0.589804	263	sp|O75533|SF3B1_HUMAN	yes	yes	0	0	0	0	0	2	0	2	By MS/MS		By MS/MS			By matching	1		1			1	62.716	60.896	3	1.71e-09	17814	OT_221122_Siyu_Gel_2801-2166-655_R3_01	115.06	78.164			4484000	2756600	0	361340	0	0	1366100	152	263	141	419;420;421	260;261
AKIKEMMKHAWNNYK	2 Oxidation (M);Dimethyl (K);2 Propionylation (K);Methyl (K)	2077.05	0.0488878	541	sp|P33908|MA1A1_HUMAN	yes	yes	0	0	1	1	2	2	0	3	By MS/MS					By matching	1					1	17.739	16.036	3	0.018471	3669	OT_221122_Siyu_Gel_2801-2166-655_R1_01	49.929	6.1379			893840	554730	0	0	0	0	339120	153	541	142	422;423	262
AKKDDTDDEIAKYDGK	Acetyl (K);Dimethyl (K);Propionylation (K);Methyl (K)	1950.94	0.942217	511	sp|P27824|CALX_HUMAN;sp|P27824-2|CALX_HUMAN	yes	no	1	0	1	1	0	1	0	3	By matching		By MS/MS			By MS/MS	1		1			1	71.225	69.438	2	0.012384	20601	OT_221122_Siyu_Gel_2801-2166-655_R2_01	78.903	30.715			2330100	786600	0	391620	0	0	1151800	154	511	143	424;425;426	263;264
AKKGMLKGLGDMFSLAK	2 Dimethyl (K)	1850.05	0.0521823	1455	sp|Q8TEW0-8|PARD3_HUMAN;sp|Q8TEW0-9|PARD3_HUMAN;sp|Q8TEW0-10|PARD3_HUMAN	yes	no	0	0	2	0	0	0	0	3	By MS/MS		By matching			By matching	1		1			1	47.891	46.271	3	0.015789	13294	OT_221122_Siyu_Gel_2801-2166-655_R1_01	63.128	9.2595			20930000	14756000	0	2746400	0	0	3428100	155	1455	144	427;428;429	265
AKKKEAEEEYR	3 Propionylation (K)	1547.78	0.783138	1766	sp|Q9NQ29-2|LUC7L_HUMAN;sp|Q9NQ29-3|LUC7L_HUMAN;sp|Q9NQ29|LUC7L_HUMAN	yes	no	0	0	0	0	0	3	0	3	By matching		By MS/MS			By matching	1		1			1	36.39	34.704	2	3.25e-08	9748	OT_221122_Siyu_Gel_2801-2166-655_R3_01	204.5	101.24			1857700	892370	0	455860	0	0	509510	156	1766	145	430;431;432	266
AKKVKMATKSCPECDQQVPVACKSCPCGYIFISR	5 Propionylation (K)	4283.04	0.0379538	1198	sp|Q6PH81|CP087_HUMAN;sp|Q6PH81-2|CP087_HUMAN	yes	no	0	0	0	0	0	5	0	5	By matching			By MS/MS	By MS/MS	By matching	1			1	1	1	104.39	103.81	4	0.00013289	30126	OT_221122_Siyu_Gel_2801-655_R1_01	78.607	51.709			25889000	4546600	0	0	10947000	8039500	2355900	157	1198	146	433;434;435;436	267;268
AKKVKMATKSCPECDQQVPVACKSCPCGYIFISR	Oxidation (M);5 Propionylation (K)	4299.03	0.0328685	1198	sp|Q6PH81|CP087_HUMAN;sp|Q6PH81-2|CP087_HUMAN	yes	no	0	0	0	0	1	5	0	5	By matching		By MS/MS	By matching	By matching	By matching	1		1	1	1	1	97.499	96.599	4	0.00012288	28325	OT_221122_Siyu_Gel_2801-2166-655_R3_01	90.616	56.561			16806000	2190300	0	459160	3450800	9398500	1307100	158	1198	146	437;438;439;440;441	269
AKLLAKNR	2 Propionylation (K)	1024.64	0.639314	287	sp|O94776|MTA2_HUMAN;sp|O94776-2|MTA2_HUMAN	yes	no	0	0	0	0	0	2	0	2	By MS/MS		By matching			By matching	1		1			1	41.282	39.662	2	0.0090497	11088	OT_221122_Siyu_Gel_2801-2166-655_R1_01	114.6	32.968			25634000	18318000	0	2951300	0	0	4364300	159	287	147	442;443;444	270
AKNMEIKVKDYISAKPLEMSSEAK	2 Acetyl (K);2 Oxidation (M);2 Propionylation (K)	2937.47	0.471512	1780	sp|Q9NQZ5|STAR7_HUMAN	yes	yes	2	0	0	0	2	2	0	4						By MS/MS						1	54.446	52.895	3	0.01888	15501	OT_221122_Siyu_Gel_2801-2166-655_R2_01	42.612	6.3663			511030	0	0	0	0	0	511030	160	1780	148	445	271
AKPEYISKTYK	Acetyl (K);Dimethyl (K);Methyl (K)	1410.78	0.775867	934	sp|Q13823|NOG2_HUMAN	yes	yes	1	0	1	1	0	0	0	2			By matching	By matching	By matching	By MS/MS			1	1	1	1	34.152	32.989	3	0.015685	9217	OT_221122_Siyu_Gel_2801-2166-655_R2_01	56.043	15.049			1108700	0	0	258050	300570	213330	336700	161	934	149	446;447;448;449	272
AKQAATMSEVEWR	Oxidation (M);Propionylation (K)	1577.75	0.750792	1865	sp|Q9UHB9|SRP68_HUMAN;sp|Q9UHB9-4|SRP68_HUMAN	yes	no	0	0	0	0	1	1	0	1	By matching		By matching			By MS/MS	1		1			1	37.575	35.922	2	0.0087767	10110	OT_221122_Siyu_Gel_2801-2166-655_R2_01	100.04	51.241			5906500	2016700	0	1642700	0	0	2247100	162	1865	150	450;451;452	273
AKQQGDHSLKEHELLEQQKR	3 Propionylation (K)	2569.32	0.324863	916	sp|Q13435|SF3B2_HUMAN	yes	yes	0	0	0	0	0	3	0	3	By MS/MS					By matching	1					1	45.509	44.207	4	0.0077183	12520	OT_221122_Siyu_Gel_2801-2166-655_R1_01	80.859	36.77			6089200	3152600	0	0	0	0	2936600	163	916	151	453;454	274
AKREAHEREMAEQFR	Acetyl (K);Oxidation (M)	1944.92	0.922442	1911	sp|Q9UNN5-2|FAF1_HUMAN;sp|Q9UNN5|FAF1_HUMAN	yes	no	1	0	0	0	1	0	0	3	By MS/MS		By matching			By matching	1		1			1	26.935	25.081	2	0.01286	6341	OT_221122_Siyu_Gel_2801-2166-655_R1_01	74.944	12.986			13444000	5916600	0	2327800	0	0	5199200	164	1911	152	455;456;457	275
AKREEELREYQER	Propionylation (K)	1790.89	0.891125	942	sp|Q14152-2|EIF3A_HUMAN;sp|Q14152|EIF3A_HUMAN	yes	no	0	0	0	0	0	1	0	3	By MS/MS	By matching			By matching	By MS/MS	2	1			1	1	16.316	14.563	3;4	0.0061962	3211	OT_221122_Siyu_Gel_2801-2166-655_R1_01	98.902	35.811			12938000	11058000	69838	0	0	47086	1763600	165	942	153	458;459;460;461;462	276;277;278
AKSAEAGIAGEAQSKKPVSRPATAAAAAAGSR	3 Propionylation (K)	3147.66	0.663638	1266	sp|Q7Z478|DHX29_HUMAN	yes	yes	0	0	0	0	0	3	0	4	By MS/MS					By MS/MS	1					1	57.351	55.949	3	8.75e-05	16468	OT_221122_Siyu_Gel_2801-2166-655_R2_01	85.814	44.933			1272100	767750	0	0	0	0	504330	166	1266	154	463;464	279;280
AKSGTRTEKEEERDEKEEK	Trimethyl (K);Propionylation (K)	2376.18	0.176861	497	sp|P26358|DNMT1_HUMAN;sp|P26358-2|DNMT1_HUMAN	yes	no	0	0	0	0	0	1	1	5	By matching	By matching		By matching	By MS/MS		1	1		1	1		74.63	73.742	3	0.018508	19778	OT_221122_Siyu_Gel_2801-655_R2_01	59.252	22.772			142360000	122320000	3734100	0	10242000	6067300	0	167	497	155	465;466;467;468	281
AKSMKFVDGLMIHSGDPVNYYVDTAVR	2 Oxidation (M);2 Propionylation (K)	3156.53	0.526007	482	sp|P23396|RS3_HUMAN;sp|P23396-2|RS3_HUMAN	yes	no	0	0	0	0	2	2	0	2	By MS/MS		By MS/MS			By MS/MS	1		1			2	93.055	91.679	3	2.42e-09	27973	OT_221122_Siyu_Gel_2801-2166-655_R1_01	165.32	111.09			16423000	7847000	0	561740	0	0	8014700	168	482	156	469;470;471;472	282;283;284;285;286
AKSMKFVDGLMIHSGDPVNYYVDTAVR	Oxidation (M);2 Propionylation (K)	3140.53	0.531092	482	sp|P23396|RS3_HUMAN;sp|P23396-2|RS3_HUMAN	yes	no	0	0	0	0	1	2	0	2	By MS/MS		By MS/MS			By MS/MS	3		2			3	100.42	99.145	3	1.65e-11	29555	OT_221122_Siyu_Gel_2801-2166-655_R2_01	182.03	141.04			55052000	32512000	0	3124500	0	0	19416000	169	482	156	473;474;475;476;477;478;479;480	287;288;289;290;291;292;293;294;295;296
AKSMKFVDGLMIHSGDPVNYYVDTAVR	2 Propionylation (K)	3124.54	0.536178	482	sp|P23396|RS3_HUMAN;sp|P23396-2|RS3_HUMAN	yes	no	0	0	0	0	0	2	0	2	By matching		By MS/MS			By matching	1		1			1	104.88	103.56	3	6.5e-06	30434	OT_221122_Siyu_Gel_2801-2166-655_R3_01	122.39	84.75			4171600	2063400	0	450700	0	0	1657500	170	482	156	481;482;483	297;298
AKSPQPPVEEEDEHFDDTVVCLDTYNCDLHFKISR	2 Propionylation (K)	4301.95	0.952153	810	sp|Q00839-2|HNRPU_HUMAN;sp|Q00839|HNRPU_HUMAN	yes	no	0	0	0	0	0	2	0	2	By MS/MS					By MS/MS	1					1	95.017	93.965	4	0.001479	28027	OT_221122_Siyu_Gel_2801-2166-655_R2_01	60.941	19.733			8648300	6501500	0	0	0	0	2146800	171	810	157	484;485	299;300
AKTAEKSEEKTKK	Trimethyl (K);2 Dimethyl (K);Propionylation (K)	1630.95	0.950537	894	sp|Q13061|TRDN_HUMAN;sp|Q13061-2|TRDN_HUMAN	yes	no	0	0	2	0	0	1	1	4	By matching					By MS/MS	1					1	45.001	43.734	3	0.017398	12597	OT_221122_Siyu_Gel_2801-2166-655_R2_01	51.875	7.8836			3270800	2707200	0	0	0	0	563570	172	894	158	486;487	301
AKTKKIVFEDELLSQALLGAK	Acetyl (K);Trimethyl (K);Propionylation (K);Methyl (K)	2455.43	0.430163	1720	sp|Q9H607|OCEL1_HUMAN	yes	yes	1	0	0	1	0	1	1	3			By MS/MS						1				114.52	112.57	3	0.0077472	33222	OT_221122_Siyu_Gel_2801-2166-655_R3_01	79.511	79.511			16411000	0	0	16411000	0	0	0	173	1720	159	488	302
AKVEKKTEAAATTR	3 Propionylation (K)	1670.92	0.9203	510	sp|P27816-4|MAP4_HUMAN;sp|P27816-2|MAP4_HUMAN;sp|P27816-6|MAP4_HUMAN;sp|P27816|MAP4_HUMAN	yes	no	0	0	0	0	0	3	0	3	By matching		By MS/MS			By matching	1		1			1	43.383	41.797	2	1.14e-24	11920	OT_221122_Siyu_Gel_2801-2166-655_R3_01	243.11	157.76			4356700	2695000	0	330620	0	0	1331000	174	510	160	489;490;491	303
AKVKFNVNR	2 Propionylation (K)	1186.68	0.682242	133	sp|O00567|NOP56_HUMAN	yes	yes	0	0	0	0	0	2	0	2			By matching			By MS/MS			1			1	46.896	45.043	2	0.0019999	12965	OT_221122_Siyu_Gel_2801-2166-655_R2_01	133.12	51.82			6031300	0	0	1892100	0	0	4139200	175	133	161	492;493	304
AKWKKDEKFER	2 Acetyl (K);Trimethyl (K);Dimethyl (K)	1617.89	0.887877	1580	sp|Q96Q35-2|FACC1_HUMAN;sp|Q96Q35|FACC1_HUMAN	yes	no	2	0	1	0	0	0	1	4					By MS/MS						1		20.878	19.93	3	0.01857	3399	OT_221122_Siyu_Gel_2801-655_R2_01	44.765	10.879			411390	0	0	0	0	411390	0	176	1580	162	494	305
ALACKALVGLSR	Propionylation (K)	1313.75	0.748941	1961	sp|Q9Y4B6-3|DCAF1_HUMAN;sp|Q9Y4B6-2|DCAF1_HUMAN;sp|Q9Y4B6|DCAF1_HUMAN	yes	no	0	0	0	0	0	1	0	1	By MS/MS		By matching			By matching	1		1			1	71.183	69.397	2	0.0080574	20811	OT_221122_Siyu_Gel_2801-2166-655_R1_01	128.03	75.249			14352000	12582000	0	480980	0	0	1288700	177	1961	163	495;496;497	306
ALADEYDAKMKVQEEKK	Acetyl (K);Oxidation (M);Dimethyl (K);Propionylation (K);Methyl (K)	2151.08	0.0769363	434	sp|P16499|PDE6A_HUMAN	yes	yes	1	0	1	1	1	1	0	3				By MS/MS						1			46.073	46.073	4	0.019508	11830	OT_221122_Siyu_Gel_2801-655_R1_01	45.434	45.434			5249200	0	0	0	5249200	0	0	178	434	164	498	307
ALANSLACQGKYTPSGQAGAAASESLFVSNHAY	Propionylation (K)	3396.6	0.604468	329	sp|P04075-2|ALDOA_HUMAN;sp|P04075|ALDOA_HUMAN	yes	no	0	0	0	0	0	1	0	1	By MS/MS		By MS/MS			By MS/MS	1		1			1	91.01	89.558	3	2.48e-26	27161	OT_221122_Siyu_Gel_2801-2166-655_R1_01	201.47	166.15			17458000	11888000	0	2626800	0	0	2943400	179	329	165	499;500;501	308;309;310;311;312
ALDEGDIALLKTYGQSTYSR	Propionylation (K)	2256.13	0.127392	564	sp|P35998|PRS7_HUMAN	yes	yes	0	0	0	0	0	1	0	1	By MS/MS					By matching	1					1	99.546	98.545	2	0.0018872	30020	OT_221122_Siyu_Gel_2801-2166-655_R1_01	136.34	92.35			2615000	2046700	0	0	0	0	568380	180	564	166	502;503	313
ALDGPEQMELEEGKAGSGLR	Acetyl (Protein N-term);Propionylation (K)	2184.04	0.0368624	734	sp|P62195|PRS8_HUMAN	yes	yes	0	1	0	0	0	1	0	1	By matching					By MS/MS	1					1	99.672	98.671	2	0.002576	29340	OT_221122_Siyu_Gel_2801-2166-655_R2_01	116.86	81.745			2023100	1335700	0	0	0	0	687310	181	734	167	504;505	314
ALDTMNFDVIKGKPIR	Oxidation (M);2 Propionylation (K)	1945.03	0.0342836	911	sp|Q13310-3|PABP4_HUMAN;sp|Q13310|PABP4_HUMAN;sp|Q13310-2|PABP4_HUMAN	yes	no	0	0	0	0	1	2	0	2	By MS/MS		By matching			By MS/MS	2		2			2	90.622	89.136	2;3	1.07e-58	26511	OT_221122_Siyu_Gel_2801-2166-655_R2_01	275.35	164.55			69168000	42126000	0	4728900	0	0	22314000	182	911	168	506;507;508;509;510;511	315;316;317
ALDTMNFDVIKGKPIR	2 Propionylation (K)	1929.04	0.039369	911	sp|Q13310-3|PABP4_HUMAN;sp|Q13310|PABP4_HUMAN;sp|Q13310-2|PABP4_HUMAN	yes	no	0	0	0	0	0	2	0	2	By matching		By MS/MS			By MS/MS	1		1			1	103.08	101.73	2	3.5e-222	30268	OT_221122_Siyu_Gel_2801-2166-655_R2_01	356.68	243.01			21873000	11829000	0	2493500	0	0	7550500	183	911	168	512;513;514	318;319
ALDTMNFDVIKGKPVR	2 Propionylation (K)	1915.02	0.0237189	405	sp|P11940|PABP1_HUMAN;sp|P11940-2|PABP1_HUMAN	yes	no	0	0	0	0	0	2	0	2	By MS/MS		By matching			By matching	1		1			1	98.872	97.487	2	6.11e-106	29694	OT_221122_Siyu_Gel_2801-2166-655_R1_01	297.88	62.573			47131000	26516000	0	6538100	0	0	14076000	184	405	169	515;516;517	320
ALEEANADLEVK	Unmodified	1300.65	0.651061	3;9	sp|P02533|K1C14_HUMAN;CON__P02533;CON__Q6IFX2;sp|P19012|K1C15_HUMAN;CON__P19012;sp|P08779|K1C16_HUMAN;CON__P08779	no	no	0	0	0	0	0	0	0	0	By MS/MS	By matching	By MS/MS	By matching	By matching	By matching	1	1	1	1	1	1	34.95	33.724	2	0.0012552	9220	OT_221122_Siyu_Gel_2801-2166-655_R1_01	147.28	62.12		+	103670000	83289000	706850	9427300	3800600	3609900	2831400	185	3;9	170	518;519;520;521;522;523	321;322
ALEESNYELEGK	Unmodified	1380.64	0.64089	10	sp|P13645|K1C10_HUMAN;CON__P13645;CON__P02535-1	yes	no	0	0	0	0	0	0	0	0	By MS/MS		By MS/MS	By matching		By MS/MS	1		1	1		1	30.309	28.969	2	0.0046131	7920	OT_221122_Siyu_Gel_2801-2166-655_R3_01	122.51	80.971		+	395390000	233320000	0	44672000	85788000	0	31609000	186	10	171	524;525;526;527	323;324;325
ALEKIDLKFIDTTSKFGHGR	3 Propionylation (K)	2443.31	0.31111	579	sp|P39023|RL3_HUMAN	yes	yes	0	0	0	0	0	3	0	3	By MS/MS					By MS/MS	1					1	111.1	110.05	2	8.13e-06	33633	OT_221122_Siyu_Gel_2801-2166-655_R1_01	189.1	117.54			1232300	755320	0	0	0	0	476990	187	579	172	528;529	326;327
ALEKIDLKFIDTTSKFGHGRFQTMEEK	Oxidation (M);Trimethyl (K);2 Propionylation (K)	3338.72	0.722064	579	sp|P39023|RL3_HUMAN	yes	yes	0	0	0	0	1	2	1	4						By MS/MS						1	103.48	102.33	4	0.019708	30414	OT_221122_Siyu_Gel_2801-2166-655_R2_01	41.911	8.6483			16454000	0	0	0	0	0	16454000	188	579	173	530	328
ALEPKDKDLEEK	Trimethyl (K);2 Propionylation (K)	1567.83	0.834504	783	sp|P78559|MAP1A_HUMAN;sp|P78559-2|MAP1A_HUMAN	yes	no	0	0	0	0	0	2	1	2				By MS/MS						1			35.042	35.042	3	0.01956	8647	OT_221122_Siyu_Gel_2801-655_R1_01	48.44	12.703			80016000	0	0	0	80016000	0	0	189	783	174	531	329
ALGALVDSCAPGLCPDWDSWDASKPVTNAR	Propionylation (K)	3284.52	0.523047	467	sp|P21333-2|FLNA_HUMAN;sp|P21333|FLNA_HUMAN	yes	no	0	0	0	0	0	1	0	1	By MS/MS	By matching			By matching	By matching	1	1			1	1	111.3	110.4	3	4.01e-08	33707	OT_221122_Siyu_Gel_2801-2166-655_R1_01	123.03	90.483			25292000	15040000	4430100	0	0	4866100	955200	190	467	175	532;533;534;535	330
ALGFPLERPKSMSTEGLMKFVDSKSG	3 Propionylation (K)	2979.51	0.508566	257	sp|O75390|CISY_HUMAN	yes	yes	0	0	0	0	0	3	0	4		By MS/MS						1					114.31	112.95	3	1.67e-06	32015	OT_221122_Siyu_Gel_2801-655_R3_01	133.94	80.882			45150000	0	45150000	0	0	0	0	191	257	176	536	331
ALGQAASDNSGPEDAKR	Propionylation (K)	1741.82	0.823105	993	sp|Q15155|NOMO1_HUMAN	yes	yes	0	0	0	0	0	1	0	1	By MS/MS						1						22.802	21.448	2	0.0073195	5333	OT_221122_Siyu_Gel_2801-2166-655_R1_01	104.41	53.618			0	0	0	0	0	0	0	192	993	177	537	332
ALGVLAQLIWSR	Unmodified	1325.78	0.781956	257	sp|O75390|CISY_HUMAN	yes	yes	0	0	0	0	0	0	0	0	By matching	By MS/MS	By MS/MS			By matching	1	1	1			1	113.76	112.16	2	0.0020966	31847	OT_221122_Siyu_Gel_2801-655_R3_01	141.95	46.855			130350000	12244000	48340000	53636000	0	0	16128000	193	257	178	538;539;540;541	333;334
ALIDWIQLQEKLEKTDAQSRPTSLAWEVKK	2 Acetyl (K);Trimethyl (K);Methyl (K)	3663.99	0.987598	1662	sp|Q9BY12-2|SCAPE_HUMAN;sp|Q9BY12|SCAPE_HUMAN	yes	no	2	0	0	1	0	0	1	4	By MS/MS						1						98.093	97.24	4	0.015491	29631	OT_221122_Siyu_Gel_2801-2166-655_R1_01	46.695	46.695			10407000	10407000	0	0	0	0	0	194	1662	179	542	335
ALKAAAAAQKQAKR	3 Propionylation (K)	1592.94	0.936225	788	sp|P82914|RT15_HUMAN	yes	yes	0	0	0	0	0	3	0	3	By MS/MS						1						45.825	44.672	2	0.00023735	12775	OT_221122_Siyu_Gel_2801-2166-655_R1_01	190.86	121.97			1705800	1705800	0	0	0	0	0	195	788	180	543	336
ALKFIKKR	3 Propionylation (K)	1170.75	0.748865	1957	sp|Q9Y3U8|RL36_HUMAN	yes	yes	0	0	0	0	0	3	0	3	By MS/MS		By MS/MS			By MS/MS	1		1			1	74.147	72.394	2	0.0030943	21736	OT_221122_Siyu_Gel_2801-2166-655_R1_01	117.17	25.263			187210000	75877000	0	27133000	0	0	84200000	196	1957	181	544;545;546	337;338;339
ALKKDDEQLCKR	Trimethyl (K);2 Methyl (K)	1572.87	0.865762	1594	sp|Q96SB8|SMC6_HUMAN;sp|Q96SB8-2|SMC6_HUMAN	yes	no	0	0	0	2	0	0	1	3	By matching	By matching	By matching			By MS/MS	1	1	1			1	57.668	55.94	3	0.01885	16484	OT_221122_Siyu_Gel_2801-2166-655_R2_01	45.433	11.168			6161600	2752500	380850	1504200	0	0	1524100	197	1594	182	547;548;549;550	340
ALKNNSNDIVNAIMELTM	Oxidation (M);Propionylation (K)	2062.01	0.0074765	114	sp|Q13765|NACA_HUMAN;sp|E9PAV3-2|NACAM_HUMAN;sp|E9PAV3|NACAM_HUMAN	yes	no	0	0	0	0	1	1	0	1			By MS/MS			By matching			1			1	115.39	113.64	2	1.16e-28	33558	OT_221122_Siyu_Gel_2801-2166-655_R3_01	245.55	183.25			21146000	0	0	4048100	0	0	17098000	198	114	183	551;552	341
ALKQKGITVKQKSVSLSK	4 Trimethyl (K)	2110.38	0.381697	1896	sp|Q9ULP9|TBC24_HUMAN	yes	yes	0	0	0	0	0	0	4	4					By MS/MS						1		67.386	66.738	2	0.019997	17692	OT_221122_Siyu_Gel_2801-655_R2_01	42.789	42.789			0	0	0	0	0	0	0	199	1896	184	553	342
ALLCKSTVDGLQVTQLNVDHTTENEDELFR	Propionylation (K)	3500.71	0.709327	1015	sp|Q15750-2|TAB1_HUMAN;sp|Q15750|TAB1_HUMAN	yes	no	0	0	0	0	0	1	0	1		By MS/MS	By MS/MS	By MS/MS	By MS/MS			1	1	1	1		98.958	98.044	3	1.81e-07	27413	OT_221122_Siyu_Gel_2801-655_R3_01	120.27	87.52			7333000	0	1379700	838130	2889500	2225800	0	200	1015	185	554;555;556;557	343;344;345;346;347;348
ALLQQQPEDDSKR	Propionylation (K)	1582.8	0.795099	1865	sp|Q9UHB9|SRP68_HUMAN;sp|Q9UHB9-4|SRP68_HUMAN;sp|Q9UHB9-2|SRP68_HUMAN;sp|Q9UHB9-3|SRP68_HUMAN	yes	no	0	0	0	0	0	1	0	1	By matching		By MS/MS			By matching	1		2			2	34.09	32.257	2	2.15e-10	8610	OT_221122_Siyu_Gel_2801-2166-655_R3_01	215.08	115.73			6099400	762710	0	2423000	0	0	2913700	201	1865	186	558;559;560;561;562	349;350
ALQAQEIECR	Unmodified	1216.59	0.587021	1389	sp|Q8NBJ5|GT251_HUMAN	yes	yes	0	0	0	0	0	0	0	0						By MS/MS						1	19.51	17.558	2	5.26e-05	4517	OT_221122_Siyu_Gel_2801-2166-655_R2_01	157.66	90.494			537510	0	0	0	0	0	537510	202	1389	187	563	351
ALQASALKAWGGKKENLKAAQEEYVKR	5 Propionylation (K)	3266.77	0.766312	329	sp|P04075-2|ALDOA_HUMAN;sp|P04075|ALDOA_HUMAN	yes	no	0	0	0	0	0	5	0	5	By MS/MS		By MS/MS				1		1				113.86	112.11	3	1.04e-17	34637	OT_221122_Siyu_Gel_2801-2166-655_R1_01	205.36	147.56			41626000	21521000	0	20105000	0	0	0	203	329	188	564;565	352;353
ALQLQLR	Unmodified	840.518	0.518136	36	sp|Q12967-2|GNDS_HUMAN	yes	no	0	0	0	0	0	0	0	0			By MS/MS			By matching			1			1	26.556	24.353	2	0.0024778	6628	OT_221122_Siyu_Gel_2801-2166-655_R3_01	127.66	5.1602			4415000	0	0	1308500	0	0	3106500	204	36	189	566;567	354
ALQSNIIPFCDEVMQLLLENLGNENVHR	Unmodified	3265.62	0.622367	976	sp|Q14974|IMB1_HUMAN;sp|Q14974-2|IMB1_HUMAN	yes	no	0	0	0	0	0	0	0	0	By MS/MS						1						114.55	112.9	3	0.014676	34906	OT_221122_Siyu_Gel_2801-2166-655_R1_01	54.521	8.6362			9709700	9709700	0	0	0	0	0	205	976	190	568	355
ALSSEGKPYVTKEELYQNLTR	2 Propionylation (K)	2537.3	0.301334	933	sp|Q13813-2|SPTN1_HUMAN;sp|Q13813|SPTN1_HUMAN;sp|Q13813-3|SPTN1_HUMAN	yes	no	0	0	0	0	0	2	0	2	By MS/MS		By MS/MS	By MS/MS	By MS/MS	By MS/MS	1		1	1	1	1	106.08	105.22	2	1.81e-06	31330	OT_221122_Siyu_Gel_2801-2166-655_R2_01	179.79	109.93			11754000	8549700	0	400990	767830	720990	1313900	206	933	191	569;570;571;572;573	356;357;358;359;360;361
ALTQTGGPHVKAR	Propionylation (K)	1390.77	0.768097	467	sp|P21333-2|FLNA_HUMAN;sp|P21333|FLNA_HUMAN	yes	no	0	0	0	0	0	1	0	1	By MS/MS		By matching			By matching	1		1			1	14.876	12.405	2	0.0049864	2734	OT_221122_Siyu_Gel_2801-2166-655_R1_01	138.25	58.773			5696900	5258100	0	174760	0	0	264030	207	467	192	574;575;576	362
ALTSKDMR	Oxidation (M);Propionylation (K)	992.496	0.49608	963	sp|Q14678-2|KANK1_HUMAN;sp|Q14678|KANK1_HUMAN	yes	no	0	0	0	0	1	1	0	1					By MS/MS						1		32.075	31.328	2	0.018228	6784	OT_221122_Siyu_Gel_2801-655_R2_01	53.554	7.5386			0	0	0	0	0	0	0	208	963	193	577	363
ALVDGPCTQVR	Unmodified	1214.61	0.607756	654	sp|P50914|RL14_HUMAN	yes	yes	0	0	0	0	0	0	0	0	By MS/MS		By MS/MS			By MS/MS	2		2			2	28.417	26.597	2	1.87e-06	7082	OT_221122_Siyu_Gel_2801-2166-655_R1_01	173.37	113.35			370960000	161840000	0	58404000	0	0	150720000	209	654	194	578;579;580;581;582;583	364;365;366;367
ALVLDCHYPEDEVGQEDEAESDIFSIR	Unmodified	3135.4	0.397889	860	sp|Q07021|C1QBP_HUMAN	yes	yes	0	0	0	0	0	0	0	0	By MS/MS		By MS/MS				1		1				93.346	91.842	3	2.12e-13	27833	OT_221122_Siyu_Gel_2801-2166-655_R1_01	193.71	145.98			6616700	5273800	0	1342900	0	0	0	210	860	195	584;585	368;369;370;371
ALVNCQYSSATFSTGER	Unmodified	1889.86	0.857776	1764	sp|Q9NPD3|EXOS4_HUMAN	yes	yes	0	0	0	0	0	0	0	0			By MS/MS			By MS/MS			1			1	48.949	47.097	2	2.51e-72	13604	OT_221122_Siyu_Gel_2801-2166-655_R2_01	278.82	191.61			1411300	0	0	466030	0	0	945230	211	1764	196	586;587	372;373;374
ALYIKSTMGKPQR	Oxidation (M);2 Propionylation (K)	1619.87	0.870513	762	sp|P62906|RL10A_HUMAN	yes	yes	0	0	0	0	1	2	0	2	By matching		By matching			By MS/MS	1		1			1	52.99	51.337	3	0.000919	14960	OT_221122_Siyu_Gel_2801-2166-655_R2_01	145.14	76.126			45875000	17850000	0	5048000	0	0	22977000	212	762	197	588;589;590	375
AMADPEVQQIMSDPAMR	2 Oxidation (M)	1920.84	0.837968	535	sp|P31948-2|STIP1_HUMAN;sp|P31948|STIP1_HUMAN;sp|P31948-3|STIP1_HUMAN	yes	no	0	0	0	0	2	0	0	0	By MS/MS						1						52.946	51.792	2	0.00037353	15096	OT_221122_Siyu_Gel_2801-2166-655_R1_01	176.32	136.21			1038600	1038600	0	0	0	0	0	213	535	198	591	376
AMELLKVSKDKR	Oxidation (M);3 Propionylation (K)	1600.89	0.885828	1957	sp|Q9Y3U8|RL36_HUMAN	yes	yes	0	0	0	0	1	3	0	3	By MS/MS					By matching	1					1	67.841	66.338	2	0.003674	19910	OT_221122_Siyu_Gel_2801-2166-655_R1_01	100.55	27.487			10682000	5572300	0	0	0	0	5109800	214	1957	199	592;593	377
AMFTADMKEKFKNKIK	2 Acetyl (K);Oxidation (M);Methyl (K)	2043.05	0.0533045	1388	sp|Q8NBE8|KLH23_HUMAN	yes	yes	2	0	0	1	1	0	0	4	By matching		By matching			By MS/MS	1		1			1	85.871	84.184	3	0.019458	25063	OT_221122_Siyu_Gel_2801-2166-655_R2_01	44.601	9.9886			63733000	21550000	0	13486000	0	0	28697000	215	1388	200	594;595;596	378
AMIKKDGLKMNAAIKMLK	Acetyl (K);Oxidation (M);Trimethyl (K);2 Propionylation (K)	2215.25	0.250624	557	sp|P35590|TIE1_HUMAN	yes	yes	1	0	0	0	1	2	1	4			By matching			By MS/MS			1			1	101.73	100.12	3	0.019941	29880	OT_221122_Siyu_Gel_2801-2166-655_R2_01	42.338	7.2463			1972000	0	0	420430	0	0	1551600	216	557	201	597;598	379
AMKANDK	Oxidation (M);Dimethyl (K);Propionylation (K)	876.438	0.437503	69	sp|A0A075B6T8|TVA91_HUMAN	yes	yes	0	0	1	0	1	1	0	1		By MS/MS						1					13.397	11.343	2	0.006742	1292	OT_221122_Siyu_Gel_2801-655_R3_01	76.847	20.821			0	0	0	0	0	0	0	217	69	202	599	380
AMMASASDYFKAMFTGGMK	Oxidation (M);Dimethyl (K);Methyl (K)	2101.93	0.934511	1846	sp|Q9P2J3|KLHL9_HUMAN	yes	yes	0	0	1	1	1	0	0	1		By MS/MS						1					34.96	33.306	3	0.01856	7444	OT_221122_Siyu_Gel_2801-655_R3_01	56.959	21.609			283900	0	283900	0	0	0	0	218	1846	203	600	381
AMPGAEYKAKKAK	Dimethyl (K);3 Propionylation (K)	1587.87	0.86945	1097	sp|Q5JTH9-2|RRP12_HUMAN;sp|Q5JTH9-3|RRP12_HUMAN;sp|Q5JTH9|RRP12_HUMAN	yes	no	0	0	1	0	0	3	0	3		By matching		By matching	By MS/MS	By matching		1		1	1	1	63.835	62.847	2	0.0045714	16435	OT_221122_Siyu_Gel_2801-655_R2_01	95.502	6.5537			37906000	0	9298900	0	14581000	12823000	1203000	219	1097	204	601;602;603;604	382
AMTKDNNLLGR	Oxidation (M);Propionylation (K)	1303.66	0.655435	389	sp|P0DMV8-2|HS71A_HUMAN;sp|P0DMV9|HS71B_HUMAN;sp|P0DMV8|HS71A_HUMAN;sp|P34931|HS71L_HUMAN;sp|P17066|HSP76_HUMAN	yes	no	0	0	0	0	1	1	0	1	By MS/MS	By MS/MS	By matching	By MS/MS	By MS/MS	By MS/MS	2	1	1	2	2	1	33.816	32.798	2	9.33e-18	8653	OT_221122_Siyu_Gel_2801-2166-655_R1_01	228.2	150.05			313110000	135170000	30958000	30593000	24908000	57591000	33890000	220	389	205	605;606;607;608;609;610;611;612;613	383;384;385;386;387;388;389
AMTKDNNLLGR	Propionylation (K)	1287.66	0.66052	389	sp|P0DMV8-2|HS71A_HUMAN;sp|P0DMV9|HS71B_HUMAN;sp|P0DMV8|HS71A_HUMAN;sp|P34931|HS71L_HUMAN;sp|P17066|HSP76_HUMAN	yes	no	0	0	0	0	0	1	0	1	By MS/MS		By matching	By matching	By MS/MS	By MS/MS	1		1	1	1	1	45.412	44.311	2	3.25e-17	10611	OT_221122_Siyu_Gel_2801-655_R2_01	226.09	124.37			482640000	278280000	0	50058000	2077200	77871000	74349000	221	389	205	614;615;616;617;618	390;391;392
ANAEEMTKYHSDDYIKFLR	2 Propionylation (K)	2442.15	0.152561	923	sp|Q13547|HDAC1_HUMAN	yes	yes	0	0	0	0	0	2	0	2		By MS/MS		By MS/MS	By MS/MS			1		1	1		83.682	83.015	2	0.00011138	22859	OT_221122_Siyu_Gel_2801-655_R3_01	183.06	138.87			4268100	0	1400600	0	1678400	1189100	0	222	923	206	619;620;621	393;394;395
ANAGKTLVKNNPKKPEMPNMLEILK	Acetyl (K);2 Propionylation (K);Methyl (K)	2945.61	0.60822	1000	sp|Q15390-2|MTFR1_HUMAN;sp|Q15390|MTFR1_HUMAN	yes	no	1	0	0	1	0	2	0	4	By matching		By MS/MS				1		1				114.14	112.39	3	0.017475	33101	OT_221122_Siyu_Gel_2801-2166-655_R3_01	49.593	7.552			32188000	14748000	0	17441000	0	0	0	223	1000	207	622;623	396
ANITLSGKKR	2 Propionylation (K)	1198.7	0.703371	115	sp|E9PRG8|CK098_HUMAN	yes	yes	0	0	0	0	0	2	0	2	By matching		By MS/MS			By matching	1		1			1	41.494	39.875	2	0.0082087	11324	OT_221122_Siyu_Gel_2801-2166-655_R3_01	84.817	16.447			9107200	5382100	0	1788000	0	0	1937100	224	115	208	624;625;626	397
ANLMCKTDIKCRLAK	Propionylation (K)	1876.97	0.968529	600	sp|P43220|GLP1R_HUMAN	yes	yes	0	0	0	0	0	1	0	3	By MS/MS						1						23.875	22.622	4	0.019237	5670	OT_221122_Siyu_Gel_2801-2166-655_R1_01	50.222	6.231			8814200	8814200	0	0	0	0	0	225	600	209	627	398
ANMDGLKKR	Oxidation (M);2 Propionylation (K)	1159.6	0.601942	572	sp|P37108|SRP14_HUMAN	yes	yes	0	0	0	0	1	2	0	2	By matching		By MS/MS			By MS/MS	1		1			1	21.78	19.693	2	0.0042727	5150	OT_221122_Siyu_Gel_2801-2166-655_R2_01	116.37	47.585			4780200	166370	0	2666600	0	0	1947200	226	572	210	628;629;630	399;400
ANPDPNCCLGVFGLSLYTTER	Unmodified	2383.09	0.0936657	766	sp|P62995-3|TRA2B_HUMAN;sp|P62995|TRA2B_HUMAN	yes	no	0	0	0	0	0	0	0	0	By MS/MS		By MS/MS			By MS/MS	1		1			1	102.09	100.73	2	1.32e-06	29976	OT_221122_Siyu_Gel_2801-2166-655_R2_01	178.47	115.74			3477100	1790400	0	402640	0	0	1284000	227	766	211	631;632;633	401;402;403
ANRSSEKNKKKFGVESDK	Acetyl (K);Trimethyl (K);Dimethyl (K);Propionylation (K)	2219.19	0.190995	992	sp|Q15154-3|PCM1_HUMAN;sp|Q15154-4|PCM1_HUMAN;sp|Q15154-2|PCM1_HUMAN;sp|Q15154-5|PCM1_HUMAN;sp|Q15154|PCM1_HUMAN	yes	no	1	0	1	0	0	1	1	5	By matching					By MS/MS	1					1	89.763	88.611	3	0.018535	26510	OT_221122_Siyu_Gel_2801-2166-655_R2_01	51.695	51.695			1905900	915410	0	0	0	0	990510	228	992	212	634;635	404
APFDLFENKKKKNNIKLYVR	5 Propionylation (K)	2744.53	0.526523	360	sp|P08238|HS90B_HUMAN;sp|Q58FF7|H90B3_HUMAN	yes	no	0	0	0	0	0	5	0	5			By MS/MS						1				114.34	112.39	3	0.014764	33158	OT_221122_Siyu_Gel_2801-2166-655_R3_01	61.87	25.015			91224000	0	0	91224000	0	0	0	229	360	213	636	405
APFDLFENR	Unmodified	1107.53	0.534909	354	sp|P07900|HS90A_HUMAN;sp|P07900-2|HS90A_HUMAN	yes	no	0	0	0	0	0	0	0	0	By MS/MS	By matching	By matching	By matching	By matching	By matching	1	1	1	1	1	1	74.098	72.838	2	0.0034398	21945	OT_221122_Siyu_Gel_2801-2166-655_R1_01	121.09	75.14			46617000	17704000	1372000	21904000	1422900	1260100	2953000	230	354	214	637;638;639;640;641;642	406
APGPLSKQGSGSSQPMEVQEGYGFGSGDDPYSSAEPHVSGVKR	Oxidation (M);2 Propionylation (K)	4491.06	0.0561009	909	sp|Q13263|TIF1B_HUMAN;sp|Q13263-2|TIF1B_HUMAN	yes	no	0	0	0	0	1	2	0	2	By MS/MS						1						73.876	72.622	4	1.8e-14	21898	OT_221122_Siyu_Gel_2801-2166-655_R1_01	105.64	83.254			931490	931490	0	0	0	0	0	231	909	215	643	407
APKEEADYEDDFLEYDQEHIR	Propionylation (K)	2667.16	0.161271	1921	sp|Q9UPY3-3|DICER_HUMAN;sp|Q9UPY3-2|DICER_HUMAN;sp|Q9UPY3|DICER_HUMAN	yes	no	0	0	0	0	0	1	0	1			By MS/MS	By matching		By matching			1	1		1	76.008	74.673	3	0.0066408	21873	OT_221122_Siyu_Gel_2801-2166-655_R3_01	87.208	49.239			3973400	0	0	701520	2781500	0	490430	232	1921	216	644;645;646	408
APKPDGPGGGPGGSHMGGNYGDDR	Oxidation (M);Propionylation (K)	2323.99	0.987621	561	sp|P35637-2|FUS_HUMAN;sp|P35637|FUS_HUMAN	yes	no	0	0	0	0	1	1	0	1	By MS/MS		By matching			By matching	1		1			1	16.832	14.444	3	0.0095837	3258	OT_221122_Siyu_Gel_2801-2166-655_R1_01	72.513	43.964			1819100	1182200	0	124590	0	0	512260	233	561	217	647;648;649	409;410
APKPDGPGGGPGGSHMGGNYGDDR	Propionylation (K)	2307.99	0.992706	561	sp|P35637-2|FUS_HUMAN;sp|P35637|FUS_HUMAN	yes	no	0	0	0	0	0	1	0	1			By MS/MS						1				26.764	24.109	3	0.014188	6562	OT_221122_Siyu_Gel_2801-2166-655_R3_01	75.868	40.564			0	0	0	0	0	0	0	234	561	217	650	411
APKQTEEIKHVDMNQKSILWSALKQK	Acetyl (K);Oxidation (M);Methyl (K)	3121.66	0.659404	922	sp|Q13535|ATR_HUMAN;sp|Q13535-3|ATR_HUMAN	yes	no	1	0	0	1	1	0	0	4	By MS/MS						1						114.5	112.84	3	0.019152	34894	OT_221122_Siyu_Gel_2801-2166-655_R1_01	44.683	10.025			9815900	9815900	0	0	0	0	0	235	922	218	651	412
APPEPADSLTEACKQYGR	Propionylation (K)	2044.95	0.952404	124	sp|O00291-3|HIP1_HUMAN;sp|O00291-4|HIP1_HUMAN;sp|O00291|HIP1_HUMAN	yes	no	0	0	0	0	0	1	0	1	By MS/MS						1						55.628	54.475	2	1.51e-09	15974	OT_221122_Siyu_Gel_2801-2166-655_R1_01	212.55	167.3			968940	968940	0	0	0	0	0	236	124	219	652	413
APPGAPGPGPGSGAPGSQEEEEEPGLVEGDPGDGAIEDPELEAIKAR	Propionylation (K)	4588.14	0.136519	1278	sp|Q86U42-2|PABP2_HUMAN;sp|Q86U42|PABP2_HUMAN	yes	no	0	0	0	0	0	1	0	1	By MS/MS						1						96.143	95.291	4	7.23e-23	28984	OT_221122_Siyu_Gel_2801-2166-655_R1_01	122.24	95.558			3575600	3575600	0	0	0	0	0	237	1278	220	653	414
APQCLGKFIEIAAR	Propionylation (K)	1628.87	0.870847	810	sp|Q00839-2|HNRPU_HUMAN;sp|Q00839|HNRPU_HUMAN	yes	no	0	0	0	0	0	1	0	1	By MS/MS		By MS/MS			By matching	1		1			1	93.152	91.733	2	2.55e-10	26962	OT_221122_Siyu_Gel_2801-2166-655_R3_01	216.06	113.53			253600000	159140000	0	16272000	0	0	78185000	238	810	221	654;655;656	415;416;417
APQLLIAPFKEEDEWDSPHIVR	Propionylation (K)	2645.35	0.348952	173	sp|O15460-2|P4HA2_HUMAN;sp|O15460|P4HA2_HUMAN	yes	no	0	0	0	0	0	1	0	1			By MS/MS			By matching			1			1	103.79	102.24	3	0.0061879	30073	OT_221122_Siyu_Gel_2801-2166-655_R3_01	81.967	42.73			1339000	0	0	745040	0	0	593990	239	173	222	657;658	418
APQVLVLAPTR	Unmodified	1163.7	0.702643	1785	sp|Q9NR30|DDX21_HUMAN;sp|Q9NR30-2|DDX21_HUMAN	yes	no	0	0	0	0	0	0	0	0	By MS/MS		By matching			By matching	1		1			1	55.803	54.116	2	0.0097423	15835	OT_221122_Siyu_Gel_2801-2166-655_R1_01	98.943	49.525			44221000	22708000	0	5423600	0	0	16089000	240	1785	223	659;660;661	419
APSTYGGGLSVSSSR	Unmodified	1424.69	0.689571	3	sp|P02533|K1C14_HUMAN;CON__P02533	yes	no	0	0	0	0	0	0	0	0	By matching		By matching	By MS/MS	By MS/MS	By matching	1		1	1	1	1	26.209	24.928	2	0.00050733	5365	OT_221122_Siyu_Gel_2801-655_R1_01	164.81	109.75		+	58494000	42350000	0	3792800	4558000	5661300	2132100	241	3	224	662;663;664;665;666	420;421
APSVATVGSICDLNLKIPEINSSDMSAHVTSPSGR	Propionylation (K)	3665.8	0.80291	255	sp|O75369-2|FLNB_HUMAN;sp|O75369-9|FLNB_HUMAN;sp|O75369|FLNB_HUMAN;sp|O75369-8|FLNB_HUMAN;sp|O75369-7|FLNB_HUMAN	yes	no	0	0	0	0	0	1	0	1	By MS/MS						1						99.735	98.882	3	6.93e-16	30148	OT_221122_Siyu_Gel_2801-2166-655_R1_01	153.41	107.77			1313900	1313900	0	0	0	0	0	242	255	225	667	422
AQAALQAVNSVQSGNLALAASAAAVDAGMAMAGQSPVLR	2 Oxidation (M)	3711.87	0.867242	502	sp|P26599|PTBP1_HUMAN;sp|P26599-2|PTBP1_HUMAN;sp|P26599-3|PTBP1_HUMAN	yes	no	0	0	0	0	2	0	0	0	By MS/MS					By MS/MS	1					1	102.91	101.91	3	3.63e-23	30364	OT_221122_Siyu_Gel_2801-2166-655_R2_01	161.13	127.85			2780600	1115800	0	0	0	0	1664800	243	502	226	668;669	423;424;425
AQAALQAVNSVQSGNLALAASAAAVDAGMAMAGQSPVLR	Unmodified	3679.88	0.877412	502	sp|P26599|PTBP1_HUMAN;sp|P26599-2|PTBP1_HUMAN;sp|P26599-3|PTBP1_HUMAN	yes	no	0	0	0	0	0	0	0	0	By matching		By MS/MS			By MS/MS	1		1			1	114.25	112.55	3	2e-32	33820	OT_221122_Siyu_Gel_2801-2166-655_R2_01	184.99	139.39			25462000	5205900	0	7620400	0	0	12635000	244	502	226	670;671;672	426;427
AQDQGEKENPMR	Acetyl (Protein N-term);Oxidation (M);Propionylation (K)	1515.66	0.66237	764	sp|P62913|RL11_HUMAN	yes	yes	0	1	0	0	1	1	0	1	By MS/MS		By MS/MS			By MS/MS	3		3			2	23.088	21.046	2	0.00077602	4727	OT_221122_Siyu_Gel_2801-2166-655_R3_01	140.78	84.347			49025000	20598000	0	10794000	0	0	17633000	245	764	227	673;674;675;676;677;678;679;680	428;429;430;431;432
AQDQGEKENPMR	Acetyl (Protein N-term);Propionylation (K)	1499.67	0.667456	764	sp|P62913|RL11_HUMAN	yes	yes	0	1	0	0	0	1	0	1	By matching		By MS/MS			By MS/MS	1		1			1	40.854	39.234	2	0.00043184	11051	OT_221122_Siyu_Gel_2801-2166-655_R3_01	150.09	108.22			130630000	56771000	0	20384000	0	0	53478000	246	764	227	681;682;683	433;434
AQEEQAKRLEEEEAAAEKEDR	2 Propionylation (K)	2570.21	0.209618	1117	sp|Q5T280|CI114_HUMAN	yes	yes	0	0	0	0	0	2	0	3	By matching					By MS/MS	1					1	51.242	49.94	3	0.0049609	14592	OT_221122_Siyu_Gel_2801-2166-655_R2_01	92.492	42.627			769620	327500	0	0	0	0	442120	247	1117	228	684;685	435
AQKQTPMASSPR	Oxidation (M);Propionylation (K)	1372.68	0.676898	1108	sp|Q5SSJ5|HP1B3_HUMAN;sp|Q5SSJ5-2|HP1B3_HUMAN	yes	no	0	0	0	0	1	1	0	1	By MS/MS						1						7.7674	5.5115	2	0.0074891	922	OT_221122_Siyu_Gel_2801-2166-655_R1_01	90.05	38.704			82168	82168	0	0	0	0	0	248	1108	229	686	436
AQPYDPNFYDETYDYGGFTMMFDDRR	2 Oxidation (M)	3245.3	0.30188	731	sp|P61978-3|HNRPK_HUMAN;sp|P61978|HNRPK_HUMAN;sp|P61978-2|HNRPK_HUMAN	yes	no	0	0	0	0	2	0	0	1	By matching					By MS/MS	1					1	88.606	87.404	3	0.018565	25974	OT_221122_Siyu_Gel_2801-2166-655_R2_01	43.768	32.136			3283800	1580500	0	0	0	0	1703300	249	731	230	687;688	437
AQPYDPNFYDETYDYGGFTMMFDDRR	Oxidation (M)	3229.31	0.306966	731	sp|P61978-3|HNRPK_HUMAN;sp|P61978|HNRPK_HUMAN;sp|P61978-2|HNRPK_HUMAN	yes	no	0	0	0	0	1	0	0	1	By matching		By MS/MS			By matching	1		1			1	101.5	100.15	3	0.0073179	29408	OT_221122_Siyu_Gel_2801-2166-655_R3_01	65.901	47.182			6352500	2891200	0	1241700	0	0	2219600	250	731	230	689;690;691	438
AQPYDPNFYDETYDYGGFTMMFDDRR	Unmodified	3213.31	0.312051	731	sp|P61978-3|HNRPK_HUMAN;sp|P61978|HNRPK_HUMAN;sp|P61978-2|HNRPK_HUMAN	yes	no	0	0	0	0	0	0	0	1	By matching		By MS/MS			By matching	1		1			1	106.92	105.6	3	0.0054506	31008	OT_221122_Siyu_Gel_2801-2166-655_R3_01	68.552	51.719			8076300	4177400	0	1252400	0	0	2646600	251	731	230	692;693;694	439
AQQQLNSKLQQQR	Propionylation (K)	1624.86	0.864516	1706	sp|Q9H2G2-2|SLK_HUMAN;sp|Q9H2G2|SLK_HUMAN	yes	no	0	0	0	0	0	1	0	1	By MS/MS						1						28.553	27.4	2	3.11e-57	7142	OT_221122_Siyu_Gel_2801-2166-655_R1_01	276	138.96			1308300	1308300	0	0	0	0	0	252	1706	231	695	440
AQSGSDSSPEPKAPAPR	Propionylation (K)	1736.83	0.832941	1923	sp|Q9UQ35|SRRM2_HUMAN;sp|Q9UQ35-2|SRRM2_HUMAN	yes	no	0	0	0	0	0	1	0	1	By MS/MS		By MS/MS			By MS/MS	2		2			1	18.123	15.889	2	0.00013703	3548	OT_221122_Siyu_Gel_2801-2166-655_R1_01	193.45	143.34			3598600	1729800	0	890220	0	0	978580	253	1923	232	696;697;698;699;700	441;442;443;444;445
AQTEGINISEEALNHLGEIGTKTTLR	Propionylation (K)	2850.47	0.472315	1932	sp|Q9Y265|RUVB1_HUMAN	yes	yes	0	0	0	0	0	1	0	1	By matching		By matching			By MS/MS	1		1			1	95.427	94.042	3	3.45e-07	28020	OT_221122_Siyu_Gel_2801-2166-655_R2_01	155.71	103.89			27970000	20059000	0	2581900	0	0	5329900	254	1932	233	701;702;703	446
AQTLPTSVVTITSESSPGKR	Propionylation (K)	2114.12	0.121913	813	sp|Q01082|SPTB2_HUMAN	yes	yes	0	0	0	0	0	1	0	1	By MS/MS		By matching			By MS/MS	1		1			1	68.786	66.933	2	9.43e-05	20121	OT_221122_Siyu_Gel_2801-2166-655_R1_01	172.26	80.949			5979300	4645500	0	391340	0	0	942500	255	813	234	704;705;706	447;448
AQTQGTRRKVCYYYDGDVGNYYYGQGHPMKPHR	Acetyl (Protein N-term);2 Propionylation (K)	4118.89	0.890437	923	sp|Q13547|HDAC1_HUMAN	yes	yes	0	1	0	0	0	2	0	4	By MS/MS	By MS/MS	By MS/MS	By MS/MS	By MS/MS	By MS/MS	1	1	1	1	1	1	60.916	59.589	4	2.06e-15	15328	OT_221122_Siyu_Gel_2801-655_R3_01	148.09	111.32			46161000	2744200	18867000	490490	11380000	11449000	1231100	256	923	235	707;708;709;710;711;712	449;450;451;452;453;454;455;456;457;458;459;460;461
AQTQGTRRKVCYYYDGDVGNYYYGQGHPMKPHR	Acetyl (Protein N-term);Oxidation (M);2 Propionylation (K)	4134.89	0.885351	923	sp|Q13547|HDAC1_HUMAN	yes	yes	0	1	0	0	1	2	0	4	By MS/MS	By MS/MS			By MS/MS	By MS/MS	1	1			1	1	56.921	55.595	4	9.19e-08	13911	OT_221122_Siyu_Gel_2801-655_R2_01	114.34	80.689			27928000	1959700	9856700	0	0	15022000	1090300	257	923	235	713;714;715;716	462;463;464;465;466;467;468
AQYEDIAQKSK	Propionylation (K)	1335.67	0.667045	331	sp|P04264|K2C1_HUMAN	yes	yes	0	0	0	0	0	1	0	1	By matching		By MS/MS				1		1				31.03	29.176	2	0.0098238	8023	OT_221122_Siyu_Gel_2801-2166-655_R3_01	95.618	35.451		+	1745900	963840	0	782030	0	0	0	258	331	236	717;718	469
ARDMKCLMEK	2 Oxidation (M);Methyl (K)	1326.61	0.609412	1647	sp|Q9BVR0|HRC23_HUMAN	yes	yes	0	0	0	1	2	0	0	2				By MS/MS						1			23.265	23.265	2	0.018819	4887	OT_221122_Siyu_Gel_2801-655_R1_01	50.607	15.162			0	0	0	0	0	0	0	259	1647	237	719	470
ARDYDAMGSQTKFVQCPDGELQKR	2 Propionylation (K)	2911.36	0.359276	1930	sp|Q9Y230|RUVB2_HUMAN;sp|Q9Y230-2|RUVB2_HUMAN	yes	no	0	0	0	0	0	2	0	3	By MS/MS					By MS/MS	1					1	65.609	64.106	3	9.3e-07	19166	OT_221122_Siyu_Gel_2801-2166-655_R1_01	153.58	76.109			2818500	2009700	0	0	0	0	808720	260	1930	238	720;721	471;472
AREQAEAEVASLNR	Unmodified	1542.78	0.775032	348	sp|P06753-5|TPM3_HUMAN;sp|P06753-2|TPM3_HUMAN;sp|P06753-4|TPM3_HUMAN;sp|P06753-3|TPM3_HUMAN;sp|P06753-6|TPM3_HUMAN	yes	no	0	0	0	0	0	0	0	1	By MS/MS	By MS/MS	By matching	By MS/MS	By MS/MS		2	2	1	2	2		19.094	17.764	2;3	6.02e-44	2963	OT_221122_Siyu_Gel_2801-655_R3_01	262.15	158.72			91686000	1380000	26857000	721860	21905000	40822000	0	261	348	239	722;723;724;725;726;727;728;729;730	473;474;475;476;477;478;479
AREQAEAEVASLNRR	Unmodified	1698.88	0.876143	348	sp|P06753-5|TPM3_HUMAN;sp|P06753-2|TPM3_HUMAN;sp|P06753-4|TPM3_HUMAN;sp|P06753-3|TPM3_HUMAN;sp|P06753-6|TPM3_HUMAN	yes	no	0	0	0	0	0	0	0	2		By MS/MS	By matching	By MS/MS	By MS/MS			1	1	1	1		15.306	13.741	3	0.00034497	2013	OT_221122_Siyu_Gel_2801-655_R1_01	155.14	83.876			34266000	0	15398000	199120	7863700	10804000	0	262	348	240	731;732;733;734	480;481;482
ARFEELNADLFR	Unmodified	1479.75	0.747027	399;688	sp|P11142|HSP7C_HUMAN;sp|P11142-2|HSP7C_HUMAN;sp|P54652|HSP72_HUMAN	no	no	0	0	0	0	0	0	0	1	By matching			By MS/MS			1			1			65.942	65.265	2	0.016578	17867	OT_221122_Siyu_Gel_2801-655_R1_01	110.38	47.098			11879000	9396800	0	0	2481800	0	0	263	399;688	241	735;736	483
ARLEESKEQVAAMQAGLLK	Acetyl (K);Oxidation (M);Trimethyl (K)	2171.16	0.162003	1121	sp|Q5T447-2|HECD3_HUMAN;sp|Q5T447|HECD3_HUMAN	yes	no	1	0	0	0	1	0	1	2			By MS/MS						1				84.037	81.582	2	0.017967	24040	OT_221122_Siyu_Gel_2801-2166-655_R3_01	65.805	13.229			0	0	0	0	0	0	0	264	1121	242	737	484
ARPPSGSSKATDLGGTSQAGTSQR	Propionylation (K)	2372.17	0.168028	1259	sp|Q7Z2W4-3|ZCCHV_HUMAN;sp|Q7Z2W4-2|ZCCHV_HUMAN;sp|Q7Z2W4|ZCCHV_HUMAN	yes	no	0	0	0	0	0	1	0	2	By MS/MS		By MS/MS			By MS/MS	1		1			2	20.332	18.254	3	7.9e-06	4344	OT_221122_Siyu_Gel_2801-2166-655_R2_01	130.98	87.189			3868500	1017200	0	855310	0	0	1995900	265	1259	243	738;739;740;741	485;486;487;488;489;490;491
ARPSQFPEQSSSAQQNAR	Unmodified	1987.95	0.946014	116	sp|O00139-2|KIF2A_HUMAN	yes	yes	0	0	0	0	0	0	0	1			By MS/MS			By MS/MS			1			1	7.6147	4.9101	3	0.00017855	1084	OT_221122_Siyu_Gel_2801-2166-655_R3_01	161.48	81.672			1216900	0	0	225740	0	0	991170	266	116	244	742;743	492;493
ARVEKVESPAKIHVFYIDYGNR	2 Propionylation (K)	2702.42	0.418035	1247	sp|Q7KZF4|SND1_HUMAN	yes	yes	0	0	0	0	0	2	0	3	By MS/MS		By MS/MS			By matching	1		1			1	79.221	77.468	3	8.42e-05	23209	OT_221122_Siyu_Gel_2801-2166-655_R1_01	152.09	105.94			8776600	6885000	0	484230	0	0	1407400	267	1247	245	744;745;746	494;495
ASCKKCSESIPKDSLR	3 Propionylation (K)	2032.99	0.992161	374	sp|P09874|PARP1_HUMAN	yes	yes	0	0	0	0	0	3	0	3	By MS/MS		By MS/MS			By MS/MS	1		1			1	56.679	55.276	2	8.63e-18	16244	OT_221122_Siyu_Gel_2801-2166-655_R1_01	232.37	159.64			3589600	2991400	0	0	0	0	598200	268	374	246	747;748;749	496;497;498
ASDKRIACDEEFSDSEDEGEGGRR	Unmodified	2714.15	0.147428	1492	sp|Q92769|HDAC2_HUMAN;sp|Q92769-3|HDAC2_HUMAN	yes	no	0	0	0	0	0	0	0	3	By matching		By matching			By MS/MS	1		1			1	9.1077	6.5527	5	0.0069744	1308	OT_221122_Siyu_Gel_2801-2166-655_R2_01	68.952	47.336			303170	111640	0	64150	0	0	127380	269	1492	247	750;751;752	499
ASEDTTSGSPPKKSSAGPKR	3 Propionylation (K)	2155.08	0.0756907	1682	sp|Q9BZZ5-1|API5_HUMAN;sp|Q9BZZ5-5|API5_HUMAN;sp|Q9BZZ5-2|API5_HUMAN;sp|Q9BZZ5-6|API5_HUMAN;sp|Q9BZZ5|API5_HUMAN	yes	no	0	0	0	0	0	3	0	3	By MS/MS						1						31.509	30.356	2	0.00017843	8106	OT_221122_Siyu_Gel_2801-2166-655_R1_01	113.53	76.2			0	0	0	0	0	0	0	270	1682	248	753	500
ASGNYATVISHNPETKKTR	2 Propionylation (K)	2185.11	0.112745	765	sp|P62917|RL8_HUMAN	yes	yes	0	0	0	0	0	2	0	2	By MS/MS		By MS/MS			By MS/MS	2		2			2	42.218	40.632	2;3	2.11e-128	11391	OT_221122_Siyu_Gel_2801-2166-655_R1_01	308.68	207.81			658280000	258260000	0	59137000	0	0	340880000	271	765	249	754;755;756;757;758;759	501;502;503;504;505;506
ASGPGLNASGIPASLPVEFTIDAR	Unmodified	2339.21	0.212125	954	sp|Q14315-2|FLNC_HUMAN;sp|Q14315|FLNC_HUMAN	yes	no	0	0	0	0	0	0	0	0	By MS/MS						1						103.88	103.03	2	0.0023119	31431	OT_221122_Siyu_Gel_2801-2166-655_R1_01	93.181	34.507			1497900	1497900	0	0	0	0	0	272	954	250	760	507
ASKEGMEAAVEKQR	Oxidation (M);2 Propionylation (K)	1660.81	0.809035	1693	sp|Q9H0D6-2|XRN2_HUMAN;sp|Q9H0D6|XRN2_HUMAN	yes	no	0	0	0	0	1	2	0	2	By MS/MS						1						25.443	24.19	2	0.0066652	6202	OT_221122_Siyu_Gel_2801-2166-655_R1_01	91.62	23.105			776320	776320	0	0	0	0	0	273	1693	251	761	508
ASLENSLEETKGR	Unmodified	1432.72	0.715786	3;9	sp|P02533|K1C14_HUMAN;CON__P02533;sp|P08779|K1C16_HUMAN;CON__P08779;CON__Q9Z2K1;CON__Q3ZAW8	no	no	0	0	0	0	0	0	0	1	By MS/MS						1						17.418	16.064	2	1.07e-23	3647	OT_221122_Siyu_Gel_2801-2166-655_R1_01	240.37	145.96		+	1430500	1430500	0	0	0	0	0	274	3;9	252	762	509
ASNIKAPGEQTVPALNLQNAFR	Propionylation (K)	2394.27	0.265557	1975	sp|Q9Y5B9|SP16H_HUMAN	yes	yes	0	0	0	0	0	1	0	1	By MS/MS						1						90.485	89.532	2	0.00064147	27212	OT_221122_Siyu_Gel_2801-2166-655_R1_01	149.22	75.335			919820	919820	0	0	0	0	0	275	1975	253	763	510
ASNLENSTYDLYTIPKDADSQNPDAPEGKR	2 Propionylation (K)	3420.6	0.595737	683	sp|P53621|COPA_HUMAN;sp|P53621-2|COPA_HUMAN	yes	no	0	0	0	0	0	2	0	2	By matching		By MS/MS			By matching	1		1			1	86.514	84.861	3	3.81e-05	24938	OT_221122_Siyu_Gel_2801-2166-655_R3_01	94.003	62.95			8424200	3054000	0	1220900	0	0	4149300	276	683	254	764;765;766	511
ASTKPKDKGKITKR	5 Propionylation (K)	1837.07	0.0672983	1646	sp|Q9BVP2|GNL3_HUMAN;sp|Q9BVP2-2|GNL3_HUMAN	yes	no	0	0	0	0	0	5	0	5	By matching					By MS/MS	1					1	59.192	57.79	2	0.0019293	16960	OT_221122_Siyu_Gel_2801-2166-655_R2_01	131.06	34.83			3867100	2151400	0	0	0	0	1715600	277	1646	255	767;768	512
ATENDIANFFSPLNPIR	Unmodified	1917.96	0.958476	533	sp|P31942-4|HNRH3_HUMAN;sp|P31942-3|HNRH3_HUMAN;sp|P31942-2|HNRH3_HUMAN;sp|P31942|HNRH3_HUMAN;sp|P31942-6|HNRH3_HUMAN;sp|P31942-5|HNRH3_HUMAN	yes	no	0	0	0	0	0	0	0	0	By matching		By MS/MS			By MS/MS	1		1			1	110.06	108.75	2	3e-05	32345	OT_221122_Siyu_Gel_2801-2166-655_R2_01	196.11	115.09			11473000	3643800	0	2564700	0	0	5264500	278	533	256	769;770;771	513;514
ATENDIYNFFSPLNPMR	Oxidation (M)	2043.94	0.936026	701	sp|P55795|HNRH2_HUMAN	yes	yes	0	0	0	0	1	0	0	0	By matching		By MS/MS		By matching	By matching	1		1		1	1	102.95	101.85	2	0.0014849	29863	OT_221122_Siyu_Gel_2801-2166-655_R3_01	153.39	100.9			4119900	745680	0	630790	0	905800	1837700	279	701	257	772;773;774;775	515
ATENDIYNFFSPLNPVR	Unmodified	1995.97	0.969041	534	sp|P31943|HNRH1_HUMAN;sp|P52597|HNRPF_HUMAN	yes	no	0	0	0	0	0	0	0	0	By matching		By MS/MS			By MS/MS	1		1			1	109.71	108.39	2	0	32220	OT_221122_Siyu_Gel_2801-2166-655_R2_01	383.61	309.08			59397000	16878000	0	20219000	0	0	22301000	280	534	258	776;777;778	516;517
ATIQFHQPQR	Unmodified	1224.64	0.636354	1304	sp|Q8IUF8-2|RIOX2_HUMAN;sp|Q8IUF8-4|RIOX2_HUMAN;sp|Q8IUF8|RIOX2_HUMAN	yes	no	0	0	0	0	0	0	0	0			By MS/MS			By MS/MS			1			1	14.143	11.438	2	0.008261	2819	OT_221122_Siyu_Gel_2801-2166-655_R3_01	104.2	44.851			785790	0	0	148180	0	0	637610	281	1304	259	779;780	518;519
ATKKEPAVLELEGKKWR	4 Propionylation (K)	2206.24	0.236155	817	sp|Q01518-2|CAP1_HUMAN;sp|Q01518|CAP1_HUMAN	yes	no	0	0	0	0	0	4	0	4	By MS/MS						1						105.61	104.76	2	1.22e-34	31965	OT_221122_Siyu_Gel_2801-2166-655_R1_01	253.15	163.85			3093300	3093300	0	0	0	0	0	282	817	260	781	520
ATNIEVLSNTFQFTNEAR	Unmodified	2054.01	0.00688288	264	sp|O75534-2|CSDE1_HUMAN;sp|O75534|CSDE1_HUMAN;sp|O75534-3|CSDE1_HUMAN;sp|O75534-4|CSDE1_HUMAN	yes	no	0	0	0	0	0	0	0	0	By MS/MS		By MS/MS			By MS/MS	1		1			1	86.873	85.22	2	0	25380	OT_221122_Siyu_Gel_2801-2166-655_R2_01	477.26	320.78			11160000	5345500	0	2237000	0	0	3578100	283	264	261	782;783;784	521;522;523
ATNKQMREEDQEEAAKR	Oxidation (M);2 Propionylation (K)	2161.01	0.00695923	985	sp|Q15050|RRS1_HUMAN	yes	yes	0	0	0	0	1	2	0	3	By MS/MS					By MS/MS	1					1	12.008	9.8536	3	0.00021681	1951	OT_221122_Siyu_Gel_2801-2166-655_R1_01	164.53	91.946			456810	336460	0	0	0	0	120350	284	985	262	785;786	524;525;526
ATNKQMREEDQEEAAKR	2 Propionylation (K)	2145.01	0.0120446	985	sp|Q15050|RRS1_HUMAN	yes	yes	0	0	0	0	0	2	0	3	By MS/MS		By matching			By matching	1		1			1	18.461	16.273	3	0.001987	3731	OT_221122_Siyu_Gel_2801-2166-655_R1_01	121.27	71.785			4050000	2056400	0	404660	0	0	1588900	285	985	262	787;788;789	527
ATQLQGDEEPSAPPTSTQAQQKESIQAVR	Propionylation (K)	3150.54	0.542914	204	sp|O60231|DHX16_HUMAN	yes	yes	0	0	0	0	0	1	0	1	By matching					By MS/MS	1					1	53.934	52.582	3	3.51e-10	15328	OT_221122_Siyu_Gel_2801-2166-655_R2_01	144.48	95.335			2013400	844440	0	0	0	0	1168900	286	204	263	790;791	528
ATQQQHDFTLTQTADGR	Unmodified	1916.9	0.897667	782	sp|P78527-2|PRKDC_HUMAN;sp|P78527|PRKDC_HUMAN	yes	no	0	0	0	0	0	0	0	0	By MS/MS		By MS/MS			By matching	2		1			1	23.085	21.206	2;3	7.86e-251	5243	OT_221122_Siyu_Gel_2801-2166-655_R1_01	365.69	283.92			8424400	6397500	0	560830	0	0	1466000	287	782	264	792;793;794;795	529;530
ATQVEPLLPGGATLLQAEEHGGLVR	Acetyl (Protein N-term)	2597.38	0.381315	1206	sp|Q6PKG0|LARP1_HUMAN	yes	yes	0	1	0	0	0	0	0	0	By MS/MS		By MS/MS			By MS/MS	1		1			1	108.97	107.65	2	1.31e-08	31650	OT_221122_Siyu_Gel_2801-2166-655_R3_01	172.24	121.67			3713900	1062200	0	879620	0	0	1772100	288	1206	265	796;797;798	531;532;533
ATVFGVSINPACGPK	Trimethyl (K)	1558.82	0.817749	1038	sp|Q16875-4|F263_HUMAN	yes	yes	0	0	0	0	0	0	1	0				By MS/MS						1			55.33	55.33	3	0.01315	15035	OT_221122_Siyu_Gel_2801-655_R1_01	76.073	18.639			532690000	0	0	0	532690000	0	0	289	1038	266	799	534;535;536
AVAGAVSGEPLVHWCTQQLR	Acetyl (Protein N-term)	2220.11	0.110971	1011	sp|Q15650|TRIP4_HUMAN	yes	yes	0	1	0	0	0	0	0	0	By matching					By MS/MS	1					1	88.595	87.393	2	0.0028392	26042	OT_221122_Siyu_Gel_2801-2166-655_R2_01	138.55	99.761			1454900	817430	0	0	0	0	637510	290	1011	267	800;801	537
AVAVGRPSNEELR	Acetyl (Protein N-term)	1438.75	0.75284	1803	sp|Q9NVA2|SEP11_HUMAN	yes	yes	0	1	0	0	0	0	0	1	By MS/MS	By MS/MS	By MS/MS			By matching	1	1	1			1	35.922	34.243	2	0.0002904	9328	OT_221122_Siyu_Gel_2801-2166-655_R1_01	148.94	35.322			14212000	8078300	1007300	1828500	0	0	3298200	291	1803	268	802;803;804;805	538;539;540
AVDDGVNTFKVLTR	Propionylation (K)	1589.84	0.841321	655	sp|P50990-3|TCPQ_HUMAN;sp|P50990-2|TCPQ_HUMAN;sp|P50990|TCPQ_HUMAN	yes	no	0	0	0	0	0	1	0	1	By matching		By matching	By matching	By matching	By MS/MS	1		1	1	1	1	79.708	78.547	2	6.39e-16	23321	OT_221122_Siyu_Gel_2801-2166-655_R2_01	225.79	126.26			104790000	80204000	0	2978200	9529200	6536600	5540700	292	655	269	806;807;808;809;810	541
AVDLVEEESGAPGEEQR	Unmodified	1813.83	0.833001	204	sp|O60231|DHX16_HUMAN	yes	yes	0	0	0	0	0	0	0	0	By MS/MS						1						39.394	38.341	2	0.018548	10685	OT_221122_Siyu_Gel_2801-2166-655_R1_01	90.731	46.115			0	0	0	0	0	0	0	293	204	270	811	542
AVEFKVVETDPSPYCIVAPDTVIHCEGEPIKR	2 Propionylation (K)	3766.86	0.858634	693	sp|P55072|TERA_HUMAN	yes	yes	0	0	0	0	0	2	0	2	By MS/MS						1						101.43	100.58	3	3.6e-21	30657	OT_221122_Siyu_Gel_2801-2166-655_R1_01	173.34	121.01			2316200	2316200	0	0	0	0	0	294	693	271	812	543;544
AVKEANAYDFIMK	Acetyl (K);Oxidation (M);Dimethyl (K)	1584.79	0.78578	359	sp|P08183-2|MDR1_HUMAN;sp|P08183|MDR1_HUMAN	yes	no	1	0	1	0	1	0	0	1	By MS/MS						1						22.319	20.966	2	0.01504	5174	OT_221122_Siyu_Gel_2801-2166-655_R1_01	54.784	12.593			244910	244910	0	0	0	0	0	295	359	272	813	545
AVKGPLLYCARPPQDLKIVPLGR	2 Propionylation (K)	2672.52	0.519998	1348	sp|Q8N1G4|LRC47_HUMAN	yes	yes	0	0	0	0	0	2	0	3	By matching		By MS/MS			By MS/MS	1		1			1	98.212	96.826	3	6.02e-05	28474	OT_221122_Siyu_Gel_2801-2166-655_R3_01	144.17	97.127			20290000	10064000	0	2626500	0	0	7599600	296	1348	273	814;815;816	546;547
AVPNPVINPYQPAPPSGYFMAAIPQTQNR	Unmodified	3137.58	0.575675	405	sp|P11940|PABP1_HUMAN;sp|P11940-2|PABP1_HUMAN	yes	no	0	0	0	0	0	0	0	0			By MS/MS			By matching			1			1	102.3	100.7	3	0.00057157	29592	OT_221122_Siyu_Gel_2801-2166-655_R3_01	79.36	6.4832			2721600	0	0	1140600	0	0	1581000	297	405	274	817;818	548
AVPVWDVLASGYVSR	Unmodified	1617.85	0.851492	707	sp|P58107|EPIPL_HUMAN	yes	no	0	0	0	0	0	0	0	0	By MS/MS						1						102.07	101.22	2	0.017084	30832	OT_221122_Siyu_Gel_2801-2166-655_R1_01	91.093	42.653			16503000	16503000	0	0	0	0	0	298	707	275	819	549
AVQISKKR	Acetyl (Protein N-term);2 Propionylation (K)	1082.64	0.644794	482	sp|P23396|RS3_HUMAN;sp|P23396-2|RS3_HUMAN	yes	no	0	1	0	0	0	2	0	2	By matching		By MS/MS			By MS/MS	1		1			1	63.346	61.526	2	0.0058793	17890	OT_221122_Siyu_Gel_2801-2166-655_R3_01	110.31	25.567			321630000	148500000	0	46019000	0	0	127110000	299	482	276	820;821;822	550;551
AVRPKVLMR	Propionylation (K)	1124.69	0.685219	632	sp|P49207|RL34_HUMAN	yes	yes	0	0	0	0	0	1	0	2	By MS/MS		By matching			By matching	1		1			1	33.496	31.776	3	0.0022763	8379	OT_221122_Siyu_Gel_2801-2166-655_R1_01	116.73	71.39			52424000	31887000	0	4258900	0	0	16278000	300	632	277	823;824;825	552
AVSKKKTALGKNHSR	4 Propionylation (K)	1848.06	0.0581306	965	sp|Q14684-2|RRP1B_HUMAN;sp|Q14684|RRP1B_HUMAN	yes	no	0	0	0	0	0	4	0	4	By MS/MS		By matching			By MS/MS	1		1			1	44.03	42.443	3	0.0036039	12148	OT_221122_Siyu_Gel_2801-2166-655_R2_01	103.88	49.176			14456000	7462900	0	1538400	0	0	5454800	301	965	278	826;827;828	553;554
AVTGYTDPYTGQQISLFQAMQKDLIVR	Oxidation (M);Propionylation (K)	3114.57	0.569586	707	sp|P58107|EPIPL_HUMAN	yes	no	0	0	0	0	1	1	0	1	By MS/MS					By MS/MS	1					1	106.16	105.16	3	3.13e-11	32130	OT_221122_Siyu_Gel_2801-2166-655_R1_01	174.19	125.69			14970000	11099000	0	0	0	0	3871300	302	707	279	829;830	555;556
AVVGVVAGGGR	Unmodified	940.545	0.545414	765	sp|P62917|RL8_HUMAN	yes	yes	0	0	0	0	0	0	0	0	By matching		By MS/MS			By matching	1		1			1	19.713	17.559	2	0.0038498	4500	OT_221122_Siyu_Gel_2801-2166-655_R3_01	126.28	58.297			17647000	283620	0	16770000	0	0	592950	303	765	280	831;832;833	557
AWGPGLHGGIVGR	Unmodified	1275.68	0.683639	255	sp|O75369-2|FLNB_HUMAN;sp|O75369-9|FLNB_HUMAN;sp|O75369|FLNB_HUMAN;sp|O75369-6|FLNB_HUMAN;sp|O75369-3|FLNB_HUMAN;sp|O75369-8|FLNB_HUMAN;sp|O75369-7|FLNB_HUMAN;sp|O75369-5|FLNB_HUMAN;sp|O75369-4|FLNB_HUMAN	yes	no	0	0	0	0	0	0	0	0	By MS/MS	By matching	By matching			By matching	1	1	1			1	44.384	42.781	2	0.019335	11993	OT_221122_Siyu_Gel_2801-2166-655_R1_01	78.113	41.048			7461600	6765900	341110	73677	0	0	280900	304	255	281	834;835;836;837	558
AWKPSSKRTAADKDR	Acetyl (K);Trimethyl (K)	1799.96	0.96423	838	sp|Q04637-6|IF4G1_HUMAN;sp|Q04637-7|IF4G1_HUMAN;sp|Q04637-5|IF4G1_HUMAN;sp|Q04637-4|IF4G1_HUMAN;sp|Q04637-3|IF4G1_HUMAN;sp|Q04637|IF4G1_HUMAN;sp|Q04637-8|IF4G1_HUMAN;sp|Q04637-9|IF4G1_HUMAN	yes	no	1	0	0	0	0	0	1	4			By MS/MS						1				40.925	38.57	4	0.019685	10890	OT_221122_Siyu_Gel_2801-2166-655_R3_01	41.621	41.621			2070900	0	0	2070900	0	0	0	305	838	282	838	559
AWSYAMQLKQEANTEPR	Propionylation (K)	2077.99	0.989124	1865	sp|Q9UHB9|SRP68_HUMAN;sp|Q9UHB9-4|SRP68_HUMAN;sp|Q9UHB9-2|SRP68_HUMAN	yes	no	0	0	0	0	0	1	0	1			By MS/MS			By MS/MS			1			1	81.364	79.361	2	0	23368	OT_221122_Siyu_Gel_2801-2166-655_R3_01	397.78	274.77			1854300	0	0	764750	0	0	1089500	306	1865	283	839;840	560;561
AYGGSMCAKCVR	Oxidation (M);Propionylation (K)	1430.61	0.610475	632	sp|P49207|RL34_HUMAN	yes	yes	0	0	0	0	1	1	0	1	By MS/MS		By MS/MS			By MS/MS	1		1			1	15.68	13.259	2	2.4e-05	3304	OT_221122_Siyu_Gel_2801-2166-655_R3_01	172.88	123.53			34867000	2950300	0	8290200	0	0	23626000	307	632	284	841;842;843	562;563;564
AYGKDFHLIQANKVR	2 Propionylation (K)	1871.01	0.00536674	1346	sp|Q8N108-17|MIER1_HUMAN;sp|Q8N108|MIER1_HUMAN;sp|Q8N108-13|MIER1_HUMAN;sp|Q8N108-12|MIER1_HUMAN;sp|Q8N108-19|MIER1_HUMAN;sp|Q8N108-16|MIER1_HUMAN;sp|Q8N108-14|MIER1_HUMAN;sp|Q8N108-18|MIER1_HUMAN;sp|Q8N108-15|MIER1_HUMAN	yes	no	0	0	0	0	0	2	0	2	By MS/MS	By MS/MS	By matching	By MS/MS	By matching	By MS/MS	3	2	3	3	2	3	70.642	69.356	2;3	0.0002264	20399	OT_221122_Siyu_Gel_2801-655_R1_01	168.76	118.77			550280000	53427000	156050000	13357000	164810000	138300000	24338000	308	1346	285	844;845;846;847;848;849;850;851;852;853;854;855;856;857;858;859	565;566;567;568;569;570
AYGPGIEPTGNMVKKR	2 Propionylation (K)	1828.95	0.950554	467	sp|P21333-2|FLNA_HUMAN;sp|P21333|FLNA_HUMAN	yes	no	0	0	0	0	0	2	0	2	By MS/MS	By matching	By MS/MS	By matching	By matching	By matching	2	2	2	2	1	2	62.03	60.66	2;3	0.0032881	18061	OT_221122_Siyu_Gel_2801-2166-655_R1_01	145.81	53.198			70603000	48252000	9184900	1071100	5453200	4501700	2139400	309	467	286	860;861;862;863;864;865;866;867;868;869;870	571;572;573
AYHKYKAKR	3 Propionylation (K)	1331.73	0.735006	765	sp|P62917|RL8_HUMAN	yes	yes	0	0	0	0	0	3	0	3	By MS/MS					By MS/MS	1					1	25.228	23.676	2	0.0036634	5917	OT_221122_Siyu_Gel_2801-2166-655_R1_01	108.09	49.858			23138000	10915000	0	0	0	0	12224000	310	765	287	871;872	574;575
AYHKYKAKR	2 Propionylation (K)	1275.71	0.708791	765	sp|P62917|RL8_HUMAN	yes	yes	0	0	0	0	0	2	0	3	By MS/MS					By MS/MS	1					1	25.244	23.691	3	0.0080097	6465	OT_221122_Siyu_Gel_2801-2166-655_R2_01	74.127	74.127			1202400	688440	0	0	0	0	513990	311	765	287	873;874	576;577
AYQKQPTIFQNKKR	3 Propionylation (K)	1917.05	0.0472315	742	sp|P62280|RS11_HUMAN	yes	yes	0	0	0	0	0	3	0	3	By MS/MS		By MS/MS			By MS/MS	2		2			2	69.226	67.406	2;3	2.27e-71	19920	OT_221122_Siyu_Gel_2801-2166-655_R2_01	280.56	150.15			528800000	254440000	0	75326000	0	0	199040000	312	742	288	875;876;877;878;879;880	578;579;580;581;582;583
AYSQGGGKKKVCYYYDGDIGNYYYGQGHPMKPHR	Acetyl (Protein N-term);Oxidation (M);4 Propionylation (K)	4238.93	0.925485	1492	sp|Q92769|HDAC2_HUMAN	yes	yes	0	1	0	0	1	4	0	4	By MS/MS	By MS/MS	By MS/MS	By MS/MS	By MS/MS	By MS/MS	2	4	4	4	7	4	90.691	89.745	3;4	4.26e-08	24119	OT_221122_Siyu_Gel_2801-655_R2_01	102.53	74.663			684270000	5466700	31865000	10879000	175910000	428110000	32040000	313	1492	289	881;882;883;884;885;886;887;888;889;890;891;892;893;894;895;896;897;898;899;900;901;902;903;904;905	584;585;586;587;588;589;590;591;592;593;594;595;596;597;598;599;600;601;602;603;604;605;606;607;608;609;610;611;612;613;614;615;616;617;618;619;620;621;622;623;624
AYSQGGGKKKVCYYYDGDIGNYYYGQGHPMKPHR	Acetyl (Protein N-term);4 Propionylation (K)	4222.93	0.93057	1492	sp|Q92769|HDAC2_HUMAN	yes	yes	0	1	0	0	0	4	0	4	By MS/MS	By MS/MS	By MS/MS	By MS/MS	By MS/MS	By MS/MS	3	5	4	4	4	3	94.109	93.14	3;4	7.94e-12	27100	OT_221122_Siyu_Gel_2801-655_R3_01	123.44	96.611			1026000000	84179000	367940000	25333000	279820000	231710000	37028000	314	1492	289	906;907;908;909;910;911;912;913;914;915;916;917;918;919;920;921;922;923;924;925;926;927;928	625;626;627;628;629;630;631;632;633;634;635;636;637;638;639;640;641;642;643;644;645;646;647;648;649;650;651;652;653;654;655;656;657;658;659;660;661;662;663;664
CACECTESPQKCLLKGKKFHHQTCSCYR	Acetyl (K);2 Dimethyl (K);Propionylation (K)	3726.67	0.665587	648	sp|P49767|VEGFC_HUMAN	yes	yes	1	0	2	0	0	1	0	4		By matching	By MS/MS					1	1				59.411	57.307	4	0.019986	16605	OT_221122_Siyu_Gel_2801-2166-655_R3_01	41.423	41.423			6888000	0	5704200	1183800	0	0	0	315	648	290	929;930	665
CADCGLNVHKQCSKMVPNDCKPDLK	Oxidation (M);Dimethyl (K);2 Propionylation (K)	3129.42	0.417401	430	sp|P15882-2|CHIN_HUMAN;sp|P15882-3|CHIN_HUMAN;sp|P15882|CHIN_HUMAN	yes	no	0	0	1	0	1	2	0	3						By MS/MS						1	24.478	22.627	4	0.019631	6042	OT_221122_Siyu_Gel_2801-2166-655_R2_01	43.497	43.497			333320	0	0	0	0	0	333320	316	430	291	931	666
CAMCKAVFQKENEERK	Acetyl (K);Dimethyl (K)	2096.98	0.98055	1768	sp|Q9NQ38-2|ISK5_HUMAN;sp|Q9NQ38|ISK5_HUMAN;sp|Q9NQ38-3|ISK5_HUMAN	yes	no	1	0	1	0	0	0	0	3				By MS/MS						1			35.979	35.979	3	0.015458	8893	OT_221122_Siyu_Gel_2801-655_R1_01	74.769	11.641			183220000	0	0	0	183220000	0	0	317	1768	292	932	667
CAQYKKDGADFAKWR	3 Propionylation (K)	2010.96	0.962181	329	sp|P04075-2|ALDOA_HUMAN;sp|P04075|ALDOA_HUMAN;sp|P09972|ALDOC_HUMAN	yes	no	0	0	0	0	0	3	0	3	By matching		By MS/MS			By matching	1		1			1	82.503	80.75	2	9.11e-25	23784	OT_221122_Siyu_Gel_2801-2166-655_R3_01	241.35	90.898			6990300	4760800	0	732570	0	0	1496900	318	329	293	933;934;935	668
CCNSLRYHERTHTGEKPYECKQCGKAFR	Acetyl (K)	3613.62	0.618378	1696	sp|Q9H0M5|ZN700_HUMAN	yes	yes	1	0	0	0	0	0	0	5					By MS/MS						1		77.185	76.537	3	0.01827	20717	OT_221122_Siyu_Gel_2801-655_R2_01	44.711	7.3665			4010500	0	0	0	0	4010500	0	319	1696	294	936	669
CCRDLMEEK	Trimethyl (K)	1281.55	0.551563	593	sp|P42345|MTOR_HUMAN	yes	yes	0	0	0	0	0	0	1	1		By MS/MS						1					103.84	102.59	1	0.019578	28770	OT_221122_Siyu_Gel_2801-655_R3_01	44.447	14.193			767700	0	767700	0	0	0	0	320	593	295	937	670
CCRVCGKIGHYMKDCPK	Oxidation (M);Trimethyl (K);Propionylation (K);Methyl (K)	2296.04	0.0407244	1133	sp|Q5TAX3|TUT4_HUMAN	yes	yes	0	0	0	1	1	1	1	3			By matching	By MS/MS					1	1			89.133	88.056	2	0.012019	25154	OT_221122_Siyu_Gel_2801-655_R1_01	72.2	17.858			954280	0	0	184480	769800	0	0	321	1133	296	938;939	671
CDKNSSDKEIDLDQQKGVIEKLLNETK	2 Methyl (K)	3174.61	0.607822	1083	sp|Q5CZC0|FSIP2_HUMAN;sp|Q5CZC0-2|FSIP2_HUMAN	yes	no	0	0	0	2	0	0	0	4	By matching		By matching			By MS/MS	1		1			1	100.36	99.011	4	0.017652	29196	OT_221122_Siyu_Gel_2801-2166-655_R2_01	46.818	13.581			123910000	708220	0	50099000	0	0	73101000	322	1083	297	940;941;942	672
CDRMRSQKLR	Dimethyl (K)	1376.71	0.712907	1264	sp|Q7Z3S7-4|CA2D4_HUMAN;sp|Q7Z3S7-6|CA2D4_HUMAN;sp|Q7Z3S7|CA2D4_HUMAN;sp|Q7Z3S7-5|CA2D4_HUMAN	yes	no	0	0	1	0	0	0	0	3	By MS/MS					By matching	1					1	18.112	16.459	3	0.019155	3774	OT_221122_Siyu_Gel_2801-2166-655_R1_01	46.001	8.0333			656990	341540	0	0	0	0	315450	323	1264	298	943;944	673
CDVSVGEWTMCTPPTGINKTNIEVEKLLEK	Oxidation (M);Trimethyl (K);2 Propionylation (K)	3617.77	0.766707	1478	sp|Q8WZ42-2|TITIN_HUMAN;sp|Q8WZ42-3|TITIN_HUMAN;sp|Q8WZ42-10|TITIN_HUMAN;sp|Q8WZ42-9|TITIN_HUMAN;sp|Q8WZ42-5|TITIN_HUMAN;sp|Q8WZ42|TITIN_HUMAN;sp|Q8WZ42-8|TITIN_HUMAN;sp|Q8WZ42-13|TITIN_HUMAN;sp|Q8WZ42-12|TITIN_HUMAN;sp|Q8WZ42-11|TITIN_HUMAN;sp|Q8WZ42-4|TITIN_HUMAN;sp|Q8WZ42-7|TITIN_HUMAN	yes	no	0	0	0	0	1	2	1	2	By matching					By MS/MS	1					1	75.95	74.548	4	0.019895	22037	OT_221122_Siyu_Gel_2801-2166-655_R2_01	46.678	16.326			4335200	2713500	0	0	0	0	1621600	324	1478	299	945;946	674
CEECGKAFSRSSTLAKHK	3 Methyl (K)	2137.04	0.0408423	847	sp|Q05481-2|ZNF91_HUMAN;sp|Q05481|ZNF91_HUMAN	yes	no	0	0	0	3	0	0	0	3				By MS/MS						1			14.669	14.669	4	0.019284	2511	OT_221122_Siyu_Gel_2801-655_R1_01	47.855	9.8269			37590000	0	0	0	37590000	0	0	325	847	300	947	675
CEECGKAFYRSSKLTEHKKIHTGEK	Acetyl (K);2 Dimethyl (K);2 Propionylation (K)	3232.6	0.600903	1569	sp|Q96N22-2|ZN681_HUMAN;sp|Q96N22|ZN681_HUMAN	yes	no	1	0	2	0	0	2	0	5	By matching		By matching			By MS/MS	1		1			1	102.79	101.44	3	0.012126	30379	OT_221122_Siyu_Gel_2801-2166-655_R2_01	56.29	12.941			4838500	765490	0	750360	0	0	3322600	326	1569	301	948;949;950	676
CEKDSLPIDLSELNFKDKDLDQEEVRHISNIWVK	Acetyl (K);2 Propionylation (K);Methyl (K)	4280.13	0.131104	1965	sp|Q9Y4F4-3|TGRM1_HUMAN	yes	yes	1	0	0	1	0	2	0	4			By MS/MS						1				98.891	96.837	5	0.019443	28462	OT_221122_Siyu_Gel_2801-2166-655_R3_01	40.544	8.9641			421980	0	0	421980	0	0	0	327	1965	302	951	677
CEKNGWMEQISGK	Dimethyl (K);Methyl (K)	1607.74	0.743598	1108	sp|Q5SSJ5|HP1B3_HUMAN;sp|Q5SSJ5-2|HP1B3_HUMAN;sp|Q5SSJ5-3|HP1B3_HUMAN	yes	no	0	0	1	1	0	0	0	1	By MS/MS	By matching		By matching	By matching		1	1		1	1		32.274	31.385	3	0.019564	8254	OT_221122_Siyu_Gel_2801-2166-655_R1_01	51.774	7.1583			3459000	1875900	359110	0	483410	740590	0	328	1108	303	952;953;954;955	678
CELYSKR	Acetyl (Protein N-term);Propionylation (K)	1052.5	0.49608	1427	sp|Q8TBG4-2|AT2L1_HUMAN;sp|Q8TBG4|AT2L1_HUMAN	yes	no	0	1	0	0	0	1	0	1	By MS/MS		By matching			By matching	1		1			1	28.44	26.586	2	0.0064044	6897	OT_221122_Siyu_Gel_2801-2166-655_R1_01	76.035	30.019			41226000	21086000	0	8803900	0	0	11336000	329	1427	304	956;957;958	679
CESKKFGGPGAR	2 Propionylation (K)	1404.68	0.681984	737	sp|P62249|RS16_HUMAN	yes	yes	0	0	0	0	0	2	0	2	By MS/MS		By MS/MS			By MS/MS	1		1			1	36.062	34.376	2	6.3e-11	9608	OT_221122_Siyu_Gel_2801-2166-655_R2_01	215.56	115.55			55895000	26166000	0	3536500	0	0	26192000	330	737	305	959;960;961	680;681;682
CFDKTFEISASDKKK	2 Acetyl (K);Propionylation (K);Methyl (K)	1956.95	0.950279	1863	sp|Q9UH65|SWP70_HUMAN	yes	yes	2	0	0	1	0	1	0	3				By MS/MS						1			118.15	118.15	2	0.019766	34504	OT_221122_Siyu_Gel_2801-655_R1_01	40.475	40.475			144840	0	0	0	144840	0	0	331	1863	306	962	683
CFKEKKDTKEK	Acetyl (K);Trimethyl (K);Dimethyl (K);Propionylation (K)	1607.86	0.859279	1210	sp|Q6UB99|ANR11_HUMAN	yes	yes	1	0	1	0	0	1	1	4	By matching		By MS/MS			By matching	1		1			1	33.62	31.9	3	0.019937	8821	OT_221122_Siyu_Gel_2801-2166-655_R3_01	40.589	40.589			3438800	1241800	0	1027000	0	0	1170000	332	1210	307	963;964;965	684
CFPEKNKPGEIAKYMETVKLLDYTEK	Acetyl (K);Oxidation (M);Dimethyl (K);Methyl (K)	3230.62	0.624324	1615	sp|Q99986|VRK1_HUMAN	yes	yes	1	0	1	1	1	0	0	4			By MS/MS			By matching			1			1	100.16	98.558	4	0.018672	28911	OT_221122_Siyu_Gel_2801-2166-655_R3_01	43.162	10.457			4984500	0	0	2106800	0	0	2877600	333	1615	308	966;967	685
CGKGYNSKFNLDMHQK	Acetyl (K);Trimethyl (K);Methyl (K)	2023.96	0.960801	1828	sp|Q9NZL3|ZN224_HUMAN	yes	yes	1	0	0	1	0	0	1	2	By MS/MS					By matching	1					1	35.75	34.448	2	0.0073834	9296	OT_221122_Siyu_Gel_2801-2166-655_R1_01	84.605	15.758			1782600	1238000	0	0	0	0	544580	334	1828	309	968;969	686
CGKKKVWLDPNETNEIANANSR	3 Propionylation (K)	2711.33	0.333713	795	sp|P84098|RL19_HUMAN	yes	yes	0	0	0	0	0	3	0	3	By matching					By MS/MS	1					2	89.637	88.485	2;3	8.28e-10	26300	OT_221122_Siyu_Gel_2801-2166-655_R2_01	199.99	143.45			24134000	11185000	0	0	0	0	12949000	335	795	310	970;971;972	687;688
CGKSFCMLLHLSQHK	Oxidation (M);Dimethyl (K);Propionylation (K)	1944.94	0.937229	1456	sp|Q8TF32|ZN431_HUMAN	yes	yes	0	0	1	0	1	1	0	1				By MS/MS						1			25.929	25.929	2	0.016843	5692	OT_221122_Siyu_Gel_2801-655_R1_01	60.255	7.2212			0	0	0	0	0	0	0	336	1456	311	973	689
CGSKAYHLQKSTCGKCGYPAKR	4 Propionylation (K)	2780.32	0.31966	730	sp|P61927|RL37_HUMAN	yes	yes	0	0	0	0	0	4	0	4	By MS/MS		By MS/MS			By MS/MS	1		1			1	55.301	53.648	3	9.91e-05	15594	OT_221122_Siyu_Gel_2801-2166-655_R1_01	146.67	100.25			15373000	9046500	0	1216200	0	0	5110000	337	730	312	974;975;976	690;691;692
CIWDWVDIALELGTPYMCFHQHLMYMMEK	2 Oxidation (M);Dimethyl (K)	3776.67	0.666816	310	sp|O95620-2|DUS4L_HUMAN;sp|O95620|DUS4L_HUMAN	yes	no	0	0	1	0	2	0	0	0				By MS/MS						1			71.353	71.353	3	0.019589	19932	OT_221122_Siyu_Gel_2801-655_R1_01	40.756	9.3857			0	0	0	0	0	0	0	338	310	313	977	693
CKHFELGGDKKR	3 Propionylation (K)	1641.83	0.829711	792	sp|Q969Q0|RL36L_HUMAN;sp|P83881|RL36A_HUMAN	yes	no	0	0	0	0	0	3	0	3			By matching			By MS/MS			1			1	52.197	50.345	3	8.08e-05	14603	OT_221122_Siyu_Gel_2801-2166-655_R2_01	185.3	101.13			20730000	0	0	2737600	0	0	17992000	339	792	314	978;979	694
CKKKETDKQKK	2 Trimethyl (K);Propionylation (K);2 Methyl (K)	1587.94	0.938198	1702	sp|Q9H1J1-2|REN3A_HUMAN;sp|Q9H1J1|REN3A_HUMAN	yes	no	0	0	0	2	0	1	2	5			By matching			By MS/MS			1			1	9.2356	6.5311	4	0.019428	1242	OT_221122_Siyu_Gel_2801-2166-655_R2_01	46.606	46.606			290080	0	0	105160	0	0	184910	340	1702	315	980;981	695
CKLCGKGFAHRNVYKNHKK	Acetyl (K);Dimethyl (K)	2414.26	0.257592	1775	sp|Q9NQX1-4|PRDM5_HUMAN;sp|Q9NQX1-2|PRDM5_HUMAN;sp|Q9NQX1|PRDM5_HUMAN	yes	no	1	0	1	0	0	0	0	5	By matching	By matching	By matching	By matching	By matching	By MS/MS	1	1	1	1	1	1	106.48	105.54	3	0.017262	31373	OT_221122_Siyu_Gel_2801-2166-655_R2_01	59.261	10.414			39421000	20736000	2119400	4005100	3614200	2101700	6845000	341	1775	316	982;983;984;985;986;987	696
CKLDKSEENCNNLRK	Propionylation (K)	1962.93	0.925144	1006	sp|Q15431|SYCP1_HUMAN	yes	yes	0	0	0	0	0	1	0	3			By MS/MS						1				34.126	31.671	2	0.012614	8805	OT_221122_Siyu_Gel_2801-2166-655_R3_01	86.344	19.13			0	0	0	0	0	0	0	342	1006	317	988	697
CKMTMRHCPGGKR	2 Oxidation (M);2 Propionylation (K)	1761.79	0.789519	1216	sp|Q6UXX9-2|RSPO2_HUMAN;sp|Q6UXX9-3|RSPO2_HUMAN;sp|Q6UXX9|RSPO2_HUMAN	yes	no	0	0	0	0	2	2	0	3		By matching		By MS/MS				1		1			17.253	16.175	3	0.019583	2789	OT_221122_Siyu_Gel_2801-655_R1_01	47.991	16.776			219730	0	99109	0	120620	0	0	343	1216	318	989;990	698
CKNCKLKCHNKCTK	Acetyl (K);Trimethyl (K);Methyl (K)	1975.96	0.957647	1217	sp|Q6VAB6-2|KSR2_HUMAN;sp|Q6VAB6|KSR2_HUMAN	yes	no	1	0	0	1	0	0	1	4	By matching	By matching		By MS/MS	By matching	By matching	1	1		1	1	1	14.613	13.211	4	0.0136	1958	OT_221122_Siyu_Gel_2801-655_R1_01	61.11	6.7079			17786000	404440	74550	0	13971000	3116800	218820	344	1217	319	991;992;993;994;995	699
CLCTHEK	Trimethyl (K)	988.447	0.447022	1912	sp|Q9UNP9-2|PPIE_HUMAN;sp|Q9UNP9|PPIE_HUMAN;sp|Q9UNP9-3|PPIE_HUMAN	yes	no	0	0	0	0	0	0	1	0			By MS/MS						1				36.133	33.678	2	0.014031	9432	OT_221122_Siyu_Gel_2801-2166-655_R3_01	57.463	7.8736			0	0	0	0	0	0	0	345	1912	320	996	700
CLGVALAKELIFTGR	Unmodified	1646.92	0.917797	1300	sp|Q86YB7-2|ECHD2_HUMAN;sp|Q86YB7|ECHD2_HUMAN	yes	no	0	0	0	0	0	0	0	1		By matching		By matching	By MS/MS			1		1	1		39.42	38.653	3	0.0098897	8992	OT_221122_Siyu_Gel_2801-655_R2_01	84.169	11.464			48085000	0	550070	0	24496000	23039000	0	346	1300	321	997;998;999	701
CLQDQNTYTLVIDKVNTEDHQGEYVCEALNDSGKTATSAK	Trimethyl (K);Methyl (K)	4571.14	0.143201	1478	sp|Q8WZ42-2|TITIN_HUMAN;sp|Q8WZ42-3|TITIN_HUMAN;sp|Q8WZ42-10|TITIN_HUMAN;sp|Q8WZ42-9|TITIN_HUMAN;sp|Q8WZ42-5|TITIN_HUMAN;sp|Q8WZ42|TITIN_HUMAN;sp|Q8WZ42-8|TITIN_HUMAN;sp|Q8WZ42-13|TITIN_HUMAN;sp|Q8WZ42-12|TITIN_HUMAN	yes	no	0	0	0	1	0	0	1	2	By matching	By matching		By matching		By MS/MS	1	1		1		1	95.75	94.911	4	0.011489	28308	OT_221122_Siyu_Gel_2801-2166-655_R2_01	45.408	15.698			7349000	859350	2144400	0	3448300	0	897010	347	1478	322	1000;1001;1002;1003	702
CMAMYKKLSR	Oxidation (M);Trimethyl (K)	1344.67	0.671619	979	sp|Q14CX7-2|NAA25_HUMAN;sp|Q14CX7|NAA25_HUMAN	yes	no	0	0	0	0	1	0	1	2			By MS/MS						1				12.7	9.4437	3	0.018066	2238	OT_221122_Siyu_Gel_2801-2166-655_R3_01	48.423	20.996			73073	0	0	73073	0	0	0	348	979	323	1004	703
CNECGKAFSEYSGLSAHLVIHTGEK	Propionylation (K);Methyl (K)	2863.33	0.326913	1465	sp|Q8WV37-3|ZN480_HUMAN;sp|Q8WV37-2|ZN480_HUMAN;sp|Q8WV37|ZN480_HUMAN	yes	no	0	0	0	1	0	1	0	1		By matching		By matching	By MS/MS			1		1	1		59.538	58.704	4	0.019561	15097	OT_221122_Siyu_Gel_2801-655_R2_01	40.012	8.2583			18372000	0	4222500	0	12349000	1800500	0	349	1465	324	1005;1006;1007	704
CNFDTEEALR	Unmodified	1253.53	0.534651	1346	sp|Q8N108-17|MIER1_HUMAN;sp|Q8N108|MIER1_HUMAN;sp|Q8N108-13|MIER1_HUMAN;sp|Q8N108-12|MIER1_HUMAN;sp|Q8N108-19|MIER1_HUMAN;sp|Q8N108-16|MIER1_HUMAN;sp|Q8N108-14|MIER1_HUMAN;sp|Q8N108-18|MIER1_HUMAN;sp|Q8N108-15|MIER1_HUMAN	yes	no	0	0	0	0	0	0	0	0	By MS/MS		By matching			By MS/MS	1		1			1	34.667	32.947	2	0.00015427	9191	OT_221122_Siyu_Gel_2801-2166-655_R2_01	152.11	78.864			10743000	8136700	0	643710	0	0	1963000	350	1346	325	1008;1009;1010	705;706
CNFDTEEALRR	Unmodified	1409.64	0.635762	1346	sp|Q8N108-17|MIER1_HUMAN;sp|Q8N108|MIER1_HUMAN;sp|Q8N108-13|MIER1_HUMAN;sp|Q8N108-12|MIER1_HUMAN;sp|Q8N108-19|MIER1_HUMAN;sp|Q8N108-16|MIER1_HUMAN;sp|Q8N108-14|MIER1_HUMAN;sp|Q8N108-18|MIER1_HUMAN;sp|Q8N108-15|MIER1_HUMAN	yes	no	0	0	0	0	0	0	0	1	By MS/MS	By matching	By matching	By MS/MS	By MS/MS	By matching	2	2	2	2	2	1	23.904	22.479	2;3	0.00035013	4590	OT_221122_Siyu_Gel_2801-655_R1_01	153.08	90.619			105620000	5365100	25114000	812670	32002000	40321000	2001400	351	1346	326	1011;1012;1013;1014;1015;1016;1017;1018;1019;1020;1021	707;708;709;710
CNGSLIKVNYNQTAVKVPTTPASPVK	Methyl (K)	2799.5	0.495299	1169	sp|Q6IE81-2|JADE1_HUMAN;sp|Q6IE81|JADE1_HUMAN	yes	no	0	0	0	1	0	0	0	2		By MS/MS		By matching	By matching			1		1	1		96.716	96.183	4	0.018894	26838	OT_221122_Siyu_Gel_2801-655_R3_01	45.011	6.4344			5922200	0	882360	0	3809800	1230100	0	352	1169	327	1022;1023;1024	711
CNKMPVKDTTYR	Oxidation (M);Trimethyl (K)	1569.76	0.764333	1478	sp|Q8WZ42-2|TITIN_HUMAN;sp|Q8WZ42-3|TITIN_HUMAN;sp|Q8WZ42-10|TITIN_HUMAN;sp|Q8WZ42-9|TITIN_HUMAN;sp|Q8WZ42-5|TITIN_HUMAN;sp|Q8WZ42|TITIN_HUMAN;sp|Q8WZ42-8|TITIN_HUMAN;sp|Q8WZ42-13|TITIN_HUMAN;sp|Q8WZ42-12|TITIN_HUMAN;sp|Q8WZ42-11|TITIN_HUMAN;sp|Q8WZ42-4|TITIN_HUMAN;sp|Q8WZ42-7|TITIN_HUMAN	yes	no	0	0	0	0	1	0	1	2			By MS/MS			By matching			1			1	33.796	31.793	3	0.019034	9128	OT_221122_Siyu_Gel_2801-2166-655_R3_01	47.288	13.109			4268700	0	0	3096900	0	0	1171800	353	1478	328	1025;1026	712
CNLAGKPVVCATQMLESMITK	Oxidation (M);Dimethyl (K);Methyl (K)	2408.19	0.193579	527	sp|P30613-2|KPYR_HUMAN;sp|P30613|KPYR_HUMAN	yes	no	0	0	1	1	1	0	0	1	By matching	By MS/MS	By matching	By matching	By matching	By matching	1	1	1	1	1	1	75.446	74.186	3	0.018651	20297	OT_221122_Siyu_Gel_2801-655_R3_01	57.338	15.27			1161300000	83568000	278570000	15923000	182470000	547770000	52955000	354	527	329	1027;1028;1029;1030;1031;1032	713
CPYCKGKFRTSAER	2 Dimethyl (K)	1814.89	0.891993	1852	sp|Q9P2Y4|ZN219_HUMAN	yes	yes	0	0	2	0	0	0	0	3				By MS/MS						1			34.42	34.42	2	0.019761	8288	OT_221122_Siyu_Gel_2801-655_R1_01	53.597	9.6391			0	0	0	0	0	0	0	355	1852	330	1033	714
CQECQKKLSDCLQGK	Trimethyl (K);Propionylation (K);Methyl (K)	1992.94	0.943102	441	sp|P17097|ZNF7_HUMAN;sp|P17097-2|ZNF7_HUMAN	yes	no	0	0	0	1	0	1	1	2		By MS/MS						1					10.321	8.3665	3	0.012218	866	OT_221122_Siyu_Gel_2801-655_R3_01	71.279	17.004			425320	0	425320	0	0	0	0	356	441	331	1034	715
CQKDKEFDKCFK	Acetyl (K);Trimethyl (K);Dimethyl (K);Methyl (K)	1757.85	0.848063	1210	sp|Q6UB99|ANR11_HUMAN	yes	yes	1	0	1	1	0	0	1	3			By matching			By MS/MS			1			1	8.4992	5.7946	3	0.013549	1195	OT_221122_Siyu_Gel_2801-2166-655_R2_01	55.452	55.452			180010	0	0	45466	0	0	134540	357	1210	332	1035;1036	716
CQKICDQWDALGSLTHSR	Propionylation (K)	2230.03	0.0259205	198	sp|O43707|ACTN4_HUMAN;sp|O43707-2|ACTN4_HUMAN;sp|O43707-3|ACTN4_HUMAN	yes	no	0	0	0	0	0	1	0	1	By MS/MS	By matching	By MS/MS	By MS/MS	By MS/MS	By MS/MS	3	2	2	3	2	2	74.458	73.288	2;3	0	22730	OT_221122_Siyu_Gel_2801-2166-655_R1_01	532.65	430.94			756160000	308770000	123850000	13545000	156670000	125150000	28177000	358	198	333	1037;1038;1039;1040;1041;1042;1043;1044;1045;1046;1047;1048;1049;1050	717;718;719;720;721;722;723;724;725
CQKICDQWDNLGALTQKR	2 Propionylation (K)	2345.13	0.125635	411	sp|P12814-2|ACTN1_HUMAN;sp|P12814|ACTN1_HUMAN;sp|P12814-3|ACTN1_HUMAN;sp|P12814-4|ACTN1_HUMAN	yes	no	0	0	0	0	0	2	0	2	By MS/MS	By MS/MS		By MS/MS	By MS/MS		1	1		1	1		91.914	91.481	2	0	27788	OT_221122_Siyu_Gel_2801-2166-655_R1_01	508.1	320.52			4578800	2958800	0	0	686920	933160	0	359	411	334	1051;1052;1053;1054	726;727;728;729
CQMMEERANLMHMMK	2 Oxidation (M);Propionylation (K)	2026.82	0.822535	1598	sp|Q96T51-3|RUFY1_HUMAN;sp|Q96T51|RUFY1_HUMAN	yes	no	0	0	0	0	2	1	0	1	By matching	By MS/MS	By MS/MS	By MS/MS	By matching	By matching	1	3	2	1	1	2	25.033	23.342	2	0.011297	5088	OT_221122_Siyu_Gel_2801-655_R1_01	73.841	34.261			7527900	481050	1938900	587440	1267600	1911000	1342000	360	1598	335	1055;1056;1057;1058;1059;1060;1061;1062;1063;1064	730;731;732;733
CSELSCMLQTVTMEKAR	Unmodified	2042.93	0.925737	1395	sp|Q8NCX0|CC150_HUMAN	yes	yes	0	0	0	0	0	0	0	1				By MS/MS						1			11.992	11.992	3	0.01864	1557	OT_221122_Siyu_Gel_2801-655_R1_01	62.378	11.348			888430	0	0	0	888430	0	0	361	1395	337	1065	734
CSNSKKVWYEWAVTAPVCSAIHNPTGR	2 Propionylation (K)	3229.54	0.543723	148	sp|O14744|ANM5_HUMAN;sp|O14744-5|ANM5_HUMAN;sp|O14744-2|ANM5_HUMAN;sp|O14744-3|ANM5_HUMAN;sp|O14744-4|ANM5_HUMAN	yes	no	0	0	0	0	0	2	0	2	By MS/MS		By MS/MS			By MS/MS	1		1			1	106.1	104.78	3	3.66e-23	30826	OT_221122_Siyu_Gel_2801-2166-655_R3_01	219.65	172.09			34331000	22393000	0	2720100	0	0	9218300	362	148	338	1066;1067;1068	735;736;737;738;739
CTKMCSLLSKNDEKNTVIK	Acetyl (K);Oxidation (M);Trimethyl (K);Propionylation (K)	2424.21	0.206253	1074	sp|Q53TS8-4|C2CD6_HUMAN;sp|Q53TS8-2|C2CD6_HUMAN;sp|Q53TS8-3|C2CD6_HUMAN;sp|Q53TS8|C2CD6_HUMAN	yes	no	1	0	0	0	1	1	1	3			By MS/MS						1				33.777	31.322	3	0.017591	8724	OT_221122_Siyu_Gel_2801-2166-655_R3_01	55.589	20.284			320690	0	0	320690	0	0	0	363	1074	339	1069	740
CVEVETDVVSNTSGSAR	Unmodified	1808.82	0.821056	983	sp|Q15024|EXOS7_HUMAN	yes	yes	0	0	0	0	0	0	0	0						By MS/MS						1	34.57	33.019	2	2.11e-209	9226	OT_221122_Siyu_Gel_2801-2166-655_R2_01	296.97	209.4			0	0	0	0	0	0	0	364	983	340	1070	741
CVPKDKAIKKFVIR	4 Propionylation (K)	1925.12	0.117225	757	sp|P62854|RS26_HUMAN	yes	yes	0	0	0	0	0	4	0	4	By MS/MS		By matching			By MS/MS	1		1			1	110.43	109.11	2	0.00027841	32471	OT_221122_Siyu_Gel_2801-2166-655_R2_01	171.49	99.29			14698000	7012700	0	1316000	0	0	6369000	365	757	341	1071;1072;1073	742;743
CVTAHWLNTVLKKKKMVPPHRALHFPVAFPPGGK	Trimethyl (K);3 Propionylation (K)	4071.26	0.258315	1239	sp|Q6ZW49-2|PAXI1_HUMAN;sp|Q6ZW49-1|PAXI1_HUMAN;sp|Q6ZW49|PAXI1_HUMAN	yes	no	0	0	0	0	0	3	1	5	By MS/MS					By matching	1					1	110.59	109.53	4	0.018412	33496	OT_221122_Siyu_Gel_2801-2166-655_R1_01	47.286	14.165			14729000	8734100	0	0	0	0	5995200	366	1239	342	1074;1075	744
CVTDPAYEDVNNCHER	Unmodified	1977.79	0.794524	1759	sp|Q9HCS7|SYF1_HUMAN	yes	yes	0	0	0	0	0	0	0	0	By matching					By MS/MS	1					1	20.185	18.532	3	0.018879	4829	OT_221122_Siyu_Gel_2801-2166-655_R2_01	62.68	45.052			1464300	898090	0	0	0	0	566180	367	1759	343	1076;1077	745
CWDEKELK	Acetyl (K);Propionylation (K)	1204.54	0.543425	1404	sp|Q8NDV3-2|SMC1B_HUMAN;sp|Q8NDV3-3|SMC1B_HUMAN;sp|Q8NDV3|SMC1B_HUMAN	yes	no	1	0	0	0	0	1	0	1			By matching			By MS/MS			1			1	21.959	19.505	2	0.01871	5079	OT_221122_Siyu_Gel_2801-2166-655_R2_01	54.157	11.87			26733000	0	0	24329000	0	0	2404100	368	1404	344	1078;1079	746
CYVLTFAEYCR	Unmodified	1480.65	0.647906	1426	sp|Q8TBE0|BAHD1_HUMAN;sp|Q8TBE0-2|BAHD1_HUMAN;sp|Q8TBE0-3|BAHD1_HUMAN	yes	no	0	0	0	0	0	0	0	0	By MS/MS		By matching			By MS/MS	1		1			1	74.051	72.298	2	2.47e-18	21714	OT_221122_Siyu_Gel_2801-2166-655_R1_01	233.46	165.56			27823000	17962000	0	1728600	0	0	8132200	369	1426	345	1080;1081;1082	747;748
DAFALAKEKAPSIIFIDELDAIGTKR	3 Propionylation (K)	2999.62	0.621939	444	sp|P17980|PRS6A_HUMAN	yes	yes	0	0	0	0	0	3	0	3	By MS/MS					By matching	1					1	115.54	113.89	3	1.27e-06	35267	OT_221122_Siyu_Gel_2801-2166-655_R1_01	134.34	63.803			7448000	5676500	0	0	0	0	1771600	370	444	346	1083;1084	749
DAFSDSEDIDHKSMAAKR	Trimethyl (K)	2063.96	0.958218	1479	sp|Q8WZ42-6|TITIN_HUMAN	yes	yes	0	0	0	0	0	0	1	2		By matching		By MS/MS	By matching			1		1	1		18.928	17.894	4	0.019193	3197	OT_221122_Siyu_Gel_2801-655_R1_01	53.169	25.186			17822000	0	11309000	0	2542700	3969800	0	371	1479	347	1085;1086;1087	750
DAGEGLLAVQITDQEGKPKR	2 Propionylation (K)	2236.17	0.169925	255	sp|O75369-2|FLNB_HUMAN;sp|O75369-9|FLNB_HUMAN;sp|O75369|FLNB_HUMAN;sp|O75369-6|FLNB_HUMAN;sp|O75369-3|FLNB_HUMAN;sp|O75369-8|FLNB_HUMAN;sp|O75369-7|FLNB_HUMAN;sp|O75369-5|FLNB_HUMAN;sp|O75369-4|FLNB_HUMAN	yes	no	0	0	0	0	0	2	0	2	By MS/MS	By MS/MS	By matching	By matching	By matching	By matching	3	2	1	1	2	1	89.863	88.866	2;3	1.93e-15	26957	OT_221122_Siyu_Gel_2801-2166-655_R1_01	224.67	132.71			86878000	63361000	9240100	854740	1643500	9658200	2120700	372	255	348	1088;1089;1090;1091;1092;1093;1094;1095;1096;1097	751;752;753;754;755
DAIQVVREELKPDQKQR	2 Propionylation (K)	2163.16	0.16478	1865	sp|Q9UHB9|SRP68_HUMAN;sp|Q9UHB9-4|SRP68_HUMAN;sp|Q9UHB9-2|SRP68_HUMAN;sp|Q9UHB9-3|SRP68_HUMAN	yes	no	0	0	0	0	0	2	0	3	By matching		By MS/MS			By MS/MS	1		1			1	78.466	76.713	3	0.0066183	22573	OT_221122_Siyu_Gel_2801-2166-655_R3_01	93.181	38.008			19681000	3677500	0	7468900	0	0	8534100	373	1865	349	1098;1099;1100	756;757
DAKGISQEQMNEFR	Oxidation (M);Propionylation (K)	1723.78	0.783548	411	sp|P12814-2|ACTN1_HUMAN;sp|P12814|ACTN1_HUMAN;sp|P12814-3|ACTN1_HUMAN;sp|P12814-4|ACTN1_HUMAN	yes	no	0	0	0	0	1	1	0	1		By matching	By MS/MS	By matching	By MS/MS	By matching		1	1	1	1	1	42.927	41.725	2	1.56e-44	9961	OT_221122_Siyu_Gel_2801-655_R2_01	263.74	125.29			9987700	0	2302300	599110	1775000	4807500	503790	374	411	350	1101;1102;1103;1104;1105	758;759
DAKGISQEQMNEFR	Propionylation (K)	1707.79	0.788634	411	sp|P12814-2|ACTN1_HUMAN;sp|P12814|ACTN1_HUMAN;sp|P12814-3|ACTN1_HUMAN;sp|P12814-4|ACTN1_HUMAN	yes	no	0	0	0	0	0	1	0	1	By MS/MS	By MS/MS		By matching			1	1		1			59.252	58.25	2	1.5e-23	17200	OT_221122_Siyu_Gel_2801-2166-655_R1_01	238.07	107.38			65517000	48575000	11032000	0	5910000	0	0	375	411	350	1106;1107;1108	760;761
DAKGISQEQMQEFR	Propionylation (K)	1721.8	0.804284	198	sp|O43707|ACTN4_HUMAN;sp|O43707-2|ACTN4_HUMAN;sp|O43707-3|ACTN4_HUMAN	yes	no	0	0	0	0	0	1	0	1	By matching	By MS/MS	By matching	By MS/MS	By MS/MS	By MS/MS	1	1	1	1	1	1	60.113	58.786	2	0	15176	OT_221122_Siyu_Gel_2801-655_R2_01	386.52	212.88			928160000	466380000	154220000	40727000	93952000	129910000	42968000	376	198	351	1109;1110;1111;1112;1113;1114	762;763;764;765
DAKGISQEQMQEFR	Oxidation (M);Propionylation (K)	1737.8	0.799198	198	sp|O43707|ACTN4_HUMAN;sp|O43707-2|ACTN4_HUMAN;sp|O43707-3|ACTN4_HUMAN	yes	no	0	0	0	0	1	1	0	1	By MS/MS	By MS/MS	By MS/MS	By matching	By MS/MS	By MS/MS	2	4	4	2	4	3	48.83	47.467	2;3	3.94e-105	11814	OT_221122_Siyu_Gel_2801-2166-655_R2_01	299.29	135.63			227700000	7809700	52228000	18036000	33012000	99911000	16708000	377	198	351	1115;1116;1117;1118;1119;1120;1121;1122;1123;1124;1125;1126;1127;1128;1129;1130;1131;1132;1133	766;767;768;769;770;771;772;773;774
DAKLDKAQIHDLVLVGGSTR	2 Propionylation (K)	2247.22	0.222295	389	sp|P0DMV8-2|HS71A_HUMAN;sp|P0DMV9|HS71B_HUMAN;sp|P0DMV8|HS71A_HUMAN	yes	no	0	0	0	0	0	2	0	2	By MS/MS	By MS/MS	By MS/MS	By MS/MS	By MS/MS	By MS/MS	2	2	2	2	1	2	91.788	90.755	2;3	2.79e-150	27541	OT_221122_Siyu_Gel_2801-2166-655_R1_01	319.74	201.88			1370800000	571280000	166060000	138630000	164920000	165980000	163890000	378	389	352	1134;1135;1136;1137;1138;1139;1140;1141;1142;1143;1144	775;776;777;778;779;780;781;782;783;784;785
DAKLDKSQIHDIVLVGGSTR	2 Propionylation (K)	2263.22	0.21721	399	sp|P11142|HSP7C_HUMAN;sp|P11142-2|HSP7C_HUMAN	yes	no	0	0	0	0	0	2	0	2	By MS/MS	By MS/MS	By MS/MS			By MS/MS	1	1	1			1	87.643	86.065	2	1.03e-19	26173	OT_221122_Siyu_Gel_2801-2166-655_R1_01	225.37	162.64			7004100	4345500	1347100	481340	0	0	830190	379	399	353	1145;1146;1147;1148	786;787;788;789
DAKLDKSQIHDIVLVGGSTR	Trimethyl (K);Propionylation (K)	2249.24	0.237945	399	sp|P11142|HSP7C_HUMAN;sp|P11142-2|HSP7C_HUMAN	yes	no	0	0	0	0	0	1	1	2	By MS/MS						1						91.042	90.089	2	0.013817	27380	OT_221122_Siyu_Gel_2801-2166-655_R1_01	96.489	42.147			0	0	0	0	0	0	0	380	399	353	1149	790
DAQDVQASQAEADQQQTR	Unmodified	1987.88	0.883139	1843	sp|Q9P2E9-3|RRBP1_HUMAN;sp|Q9P2E9|RRBP1_HUMAN	yes	no	0	0	0	0	0	0	0	0			By MS/MS			By MS/MS			2			2	12.079	9.1905	2;3	5.49e-117	2064	OT_221122_Siyu_Gel_2801-2166-655_R2_01	259.08	196.99			570610	0	0	355760	0	0	214850	381	1843	354	1150;1151;1152;1153	791;792;793
DAVQNCCGISKTEER	Methyl (K)	1779.79	0.787982	250	sp|O75339|CILP1_HUMAN	yes	yes	0	0	0	1	0	0	0	1	By matching	By matching	By matching	By matching	By matching	By MS/MS	1	1	1	1	1	1	69.901	68.624	2	0.0095038	20378	OT_221122_Siyu_Gel_2801-2166-655_R2_01	137.46	63.618			47424000	10902000	5826000	3191400	10193000	10026000	7286000	382	250	355	1154;1155;1156;1157;1158;1159	794
DAVTYTEHAKR	Propionylation (K)	1345.66	0.662628	752	sp|P62805|H4_HUMAN	yes	yes	0	0	0	0	0	1	0	1	By MS/MS		By MS/MS			By MS/MS	1		3			3	20.531	18.191	2;3	2.53e-06	4019	OT_221122_Siyu_Gel_2801-2166-655_R2_01	172.59	65.587			406520000	115170000	0	98910000	0	0	192440000	383	752	356	1160;1161;1162;1163;1164;1165;1166	795;796;797;798;799
DAYQMLKKQGIIK	2 Propionylation (K)	1646.91	0.906564	1878	sp|Q9UJY4|GGA2_HUMAN	yes	yes	0	0	0	0	0	2	0	2	By matching		By matching	By MS/MS	By matching	By matching	1		1	1	1	1	35.213	34.071	3	0.012161	8214	OT_221122_Siyu_Gel_2801-655_R1_01	68.44	10.639			24665000	1126600	0	587520	11661000	10786000	503180	384	1878	357	1167;1168;1169;1170;1171	800
DAYSGGAVNLYHVR	Unmodified	1520.74	0.73719	514	sp|P28074-3|PSB5_HUMAN;sp|P28074|PSB5_HUMAN	yes	no	0	0	0	0	0	0	0	0	By MS/MS	By matching	By MS/MS		By matching	By matching	1	1	1		1	1	42.297	40.885	2	9.8e-17	11509	OT_221122_Siyu_Gel_2801-2166-655_R1_01	231.42	166.71			27020000	19512000	999110	2129700	0	693200	3685700	385	514	358	1172;1173;1174;1175;1176	801;802
DCEQAENWMAAR	Oxidation (M)	1495.58	0.582012	933	sp|Q13813-2|SPTN1_HUMAN;sp|Q13813|SPTN1_HUMAN;sp|Q13813-3|SPTN1_HUMAN	yes	no	0	0	0	0	1	0	0	0	By matching		By matching			By MS/MS	1		1			1	26.701	24.831	2	0.00029761	6680	OT_221122_Siyu_Gel_2801-2166-655_R2_01	157.97	102.4			3543800	2818500	0	225750	0	0	499540	386	933	359	1177;1178;1179	803
DCEQAENWMAAR	Unmodified	1479.59	0.587097	933	sp|Q13813-2|SPTN1_HUMAN;sp|Q13813|SPTN1_HUMAN;sp|Q13813-3|SPTN1_HUMAN	yes	no	0	0	0	0	0	0	0	0	By MS/MS	By matching	By matching		By matching	By matching	1	1	1		1	1	47.162	45.71	2	4.09e-17	13169	OT_221122_Siyu_Gel_2801-2166-655_R1_01	231.42	174.5			24303000	18483000	1000800	910130	0	807840	3100400	387	933	359	1180;1181;1182;1183;1184	804
DCMKMGEVDGKKIGCTVSLLNFYK	Acetyl (K);Oxidation (M);Propionylation (K);Methyl (K)	2920.38	0.384293	1349	sp|Q8N1I0-2|DOCK4_HUMAN;sp|Q8N1I0|DOCK4_HUMAN;sp|Q8N1I0-3|DOCK4_HUMAN	yes	no	1	0	0	1	1	1	0	3						By MS/MS						1	26.325	24.574	3	0.017291	6641	OT_221122_Siyu_Gel_2801-2166-655_R2_01	56.684	24.602			0	0	0	0	0	0	0	388	1349	360	1185	805
DCQLNAHKDHQYQFLEDAVR	Propionylation (K)	2542.17	0.165919	909	sp|Q13263|TIF1B_HUMAN;sp|Q13263-2|TIF1B_HUMAN	yes	no	0	0	0	0	0	1	0	1	By MS/MS	By matching	By MS/MS	By matching	By matching	By matching	1	1	1	1	1	1	64.335	63.025	3	1.73e-05	18710	OT_221122_Siyu_Gel_2801-2166-655_R3_01	179.07	131.45			30006000	19291000	1618300	2006100	2489900	2246400	2354000	389	909	361	1186;1187;1188;1189;1190;1191	806;807
DDGKEALKFYTDPSYFFDLWKEKMLQDTK	2 Trimethyl (K);2 Dimethyl (K)	3697.86	0.862974	1999	sp|Q9Y6W5-2|WASF2_HUMAN;sp|Q9Y6W5|WASF2_HUMAN	yes	no	0	0	2	0	0	0	2	4	By matching					By MS/MS	1					1	97.845	96.793	3	0.012417	28762	OT_221122_Siyu_Gel_2801-2166-655_R2_01	52.927	52.927			3214300	1717900	0	0	0	0	1496400	390	1999	362	1192;1193	808
DDGLFSGDPNWFPKK	Trimethyl (K);Methyl (K)	1777.87	0.867536	573	sp|P37802|TAGL2_HUMAN;sp|P37802-2|TAGL2_HUMAN	yes	no	0	0	0	1	0	0	1	1						By MS/MS						1	42.828	41.377	3	0.017689	11752	OT_221122_Siyu_Gel_2801-2166-655_R2_01	51.135	14.85			12780000	0	0	0	0	0	12780000	391	573	363	1194	809
DDGYSTKDSYSSR	Propionylation (K)	1535.64	0.637595	575	sp|Q96E39|RMXL1_HUMAN;sp|P38159|RBMX_HUMAN;sp|P38159-2|RBMX_HUMAN	yes	no	0	0	0	0	0	1	0	1	By matching		By MS/MS			By matching	1		2			2	30.53	28.617	2	7.64e-16	7182	OT_221122_Siyu_Gel_2801-2166-655_R3_01	225.15	184.43			25189000	11303000	0	2891400	0	0	10995000	392	575	364	1195;1196;1197;1198;1199	810;811
DDLKNKLKAEEEKGNDLLSRVNMLK	Acetyl (K);Oxidation (M);Trimethyl (K);Propionylation (K)	3055.62	0.62235	1067	sp|Q4L180-6|FIL1L_HUMAN;sp|Q4L180-5|FIL1L_HUMAN;sp|Q4L180-3|FIL1L_HUMAN;sp|Q4L180-7|FIL1L_HUMAN;sp|Q4L180-2|FIL1L_HUMAN;sp|Q4L180|FIL1L_HUMAN	yes	no	1	0	0	0	1	1	1	5					By MS/MS						1		96.875	96.528	3	0.016391	26908	OT_221122_Siyu_Gel_2801-655_R2_01	49.662	8.8517			3413400	0	0	0	0	3413400	0	393	1067	365	1200	812
DDMPKSDVNKEYYTQNMEREISNSDGTR	Trimethyl (K);Dimethyl (K)	3391.53	0.529648	1810	sp|Q9NW64-2|RBM22_HUMAN;sp|Q9NW64|RBM22_HUMAN	yes	no	0	0	1	0	0	0	1	3					By MS/MS						1		54.32	53.572	5	0.017688	13672	OT_221122_Siyu_Gel_2801-655_R2_01	47.745	13.327			3212900	0	0	0	0	3212900	0	394	1810	366	1201	813
DDMQKAKTAMKTMGPAK	Acetyl (K);2 Oxidation (M);Propionylation (K)	1980.93	0.931869	1430	sp|Q8TC29|ENKUR_HUMAN	yes	yes	1	0	0	0	2	1	0	3	By MS/MS						1						66.938	65.584	2	0.017606	19653	OT_221122_Siyu_Gel_2801-2166-655_R1_01	54.199	6.4936			1407600	1407600	0	0	0	0	0	395	1430	367	1202	814
DDPGIIMKLKEQHSK	Oxidation (M);Propionylation (K);2 Methyl (K)	1837.96	0.960784	1806	sp|Q9NVK5-3|FGOP2_HUMAN;sp|Q9NVK5-2|FGOP2_HUMAN;sp|Q9NVK5|FGOP2_HUMAN	yes	no	0	0	0	2	1	1	0	2			By MS/MS						1				83.758	81.303	3	0.019807	23957	OT_221122_Siyu_Gel_2801-2166-655_R3_01	45.863	45.863			0	0	0	0	0	0	0	396	1806	368	1203	815
DDPKGSSKMPAGSPTKAK	Oxidation (M);Propionylation (K);Methyl (K)	1886.94	0.940777	1332	sp|Q8IYP9|ZDH23_HUMAN	yes	yes	0	0	0	1	1	1	0	3	By MS/MS		By matching			By matching	1		1			1	70.091	68.305	3	0.018346	20538	OT_221122_Siyu_Gel_2801-2166-655_R1_01	56.872	20.426			11310000	8593100	0	1318800	0	0	1398100	397	1332	369	1204;1205;1206	816
DDPKTLARLNDMKEKPICVEQGQKLAK	2 Acetyl (K);Oxidation (M);Trimethyl (K);Propionylation (K);Methyl (K)	3336.74	0.742148	439	sp|P17081|RHOQ_HUMAN	yes	yes	2	0	0	1	1	1	1	5	By MS/MS						1						94.205	93.352	4	0.018425	28606	OT_221122_Siyu_Gel_2801-2166-655_R1_01	42.806	11.63			69849000	69849000	0	0	0	0	0	398	439	370	1207	817
DEKMSKAGK	Acetyl (K);Oxidation (M);Dimethyl (K);Methyl (K)	1092.55	0.54851	894	sp|Q13061|TRDN_HUMAN	yes	yes	1	0	1	1	1	0	0	2					By MS/MS						1		33.483	32.835	2	0.018621	7244	OT_221122_Siyu_Gel_2801-655_R2_01	48.283	6.1741			182600	0	0	0	0	182600	0	399	894	371	1208	818
DEKVSLYCDEVLQDCK	Dimethyl (K);Methyl (K)	2041.93	0.933643	1679	sp|Q9BZQ2-4|SHP1L_HUMAN;sp|Q9BZQ2|SHP1L_HUMAN	yes	no	0	0	1	1	0	0	0	1	By MS/MS		By matching		By MS/MS		1		1		1		37.037	35.283	3	0.0096552	9681	OT_221122_Siyu_Gel_2801-2166-655_R1_01	82.55	24.088			54789000	47902000	0	6887100	0	0	0	400	1679	372	1209;1210;1211	819;820
DELDIMKFICK	Acetyl (K);Oxidation (M);Trimethyl (K)	1510.74	0.741138	1276	sp|Q86SZ2-2|TPC6B_HUMAN;sp|Q86SZ2|TPC6B_HUMAN	yes	no	1	0	0	0	1	0	1	1	By matching	By MS/MS		By matching	By matching		1	1		1	1		19.512	18.398	3	0.019745	3244	OT_221122_Siyu_Gel_2801-655_R3_01	46.706	15.817			137100000	6749200	44139000	0	60142000	26072000	0	401	1276	373	1212;1213;1214;1215	821
DELTLEGIK	Methyl (K)	1030.55	0.554641	577	sp|P38919|IF4A3_HUMAN	yes	yes	0	0	0	1	0	0	0	0						By MS/MS						1	44.824	43.373	2	0.016813	12461	OT_221122_Siyu_Gel_2801-2166-655_R2_01	54.549	19.742			0	0	0	0	0	0	0	402	577	374	1216	822
DENLTANEVLKTCDR	Propionylation (K)	1832.86	0.857441	1813	sp|Q9NWL6|ASND1_HUMAN	yes	yes	0	0	0	0	0	1	0	1				By MS/MS						1			32.257	32.257	2	0.019441	7616	OT_221122_Siyu_Gel_2801-655_R1_01	59.542	7.6152			0	0	0	0	0	0	0	403	1813	375	1217	823
DENRFFKSMNKNDMK	Acetyl (K);Oxidation (M);Trimethyl (K)	2002.92	0.924081	1680	sp|Q9BZY9|TRI31_HUMAN	yes	yes	1	0	0	0	1	0	1	3	By matching		By matching	By matching	By MS/MS		1		1	1	1		52.871	51.833	3	0.017984	13035	OT_221122_Siyu_Gel_2801-655_R2_01	58.831	58.831			380820000	16367000	0	8189800	177710000	178550000	0	404	1680	376	1218;1219;1220;1221	824
DENRFFKSMNKNDMK	Oxidation (M);Dimethyl (K);Propionylation (K)	2002.92	0.924081	1680	sp|Q9BZY9|TRI31_HUMAN	yes	yes	0	0	1	0	1	1	0	3						By MS/MS						1	53.23	51.679	3	0.01911	15068	OT_221122_Siyu_Gel_2801-2166-655_R2_01	50.088	7.5194			12474000	0	0	0	0	0	12474000	405	1680	376	1222	825
DENYMIAMR	2 Oxidation (M)	1173.48	0.479444	1651	sp|Q9BWT7|CAR10_HUMAN	yes	yes	0	0	0	0	2	0	0	0	By matching	By MS/MS			By MS/MS		1	2			4		3.9199	1.9149	2	0.014812	247	OT_221122_Siyu_Gel_2801-655_R3_01	66.682	29.124			92364	9492.2	82872	0	0	0	0	406	1651	377	1223;1224;1225;1226;1227;1228;1229	826;827;828;829;830;831
DETKKTQNDVLHAENVKAGR	3 Propionylation (K)	2420.23	0.229566	546	sp|P35241-4|RADI_HUMAN;sp|P35241|RADI_HUMAN;sp|P35241-5|RADI_HUMAN;sp|P35241-2|RADI_HUMAN	yes	no	0	0	0	0	0	3	0	3	By MS/MS					By matching	1					1	58.703	57.301	3	0.017432	16931	OT_221122_Siyu_Gel_2801-2166-655_R1_01	54.964	8.7158			3258900	1950000	0	0	0	0	1308900	407	546	378	1230;1231	832
DETNYGIPQR	Unmodified	1191.55	0.552015	769	sp|P63244|RACK1_HUMAN	yes	yes	0	0	0	0	0	0	0	0	By MS/MS					By matching	1					1	28.913	27.511	2	0.0061996	7211	OT_221122_Siyu_Gel_2801-2166-655_R1_01	109.48	65.362			10227000	6700300	0	0	0	0	3526600	408	769	379	1232;1233	833
DFENLFSK	Acetyl (Protein N-term);Dimethyl (K)	1068.51	0.512776	1362	sp|Q8N5P1|ZC3H8_HUMAN	yes	yes	0	1	1	0	0	0	0	0			By MS/MS						1				16.95	13.693	2	0.0085471	3417	OT_221122_Siyu_Gel_2801-2166-655_R3_01	68.422	31.401			5314800	0	0	5314800	0	0	0	409	1362	380	1234	834
DFGKPSDGKAAWTDAGLTSK	Acetyl (K);Dimethyl (K);Propionylation (K)	2177.06	0.0640634	892	sp|Q13029-5|PRDM2_HUMAN;sp|Q13029-3|PRDM2_HUMAN;sp|Q13029-2|PRDM2_HUMAN;sp|Q13029|PRDM2_HUMAN	yes	no	1	0	1	0	0	1	0	2		By matching			By MS/MS			1			1		66.962	65.812	2	0.0056629	17407	OT_221122_Siyu_Gel_2801-655_R2_01	108.66	40.731			1565300	0	481360	0	0	1084000	0	410	892	381	1235;1236	835
DFIDNLDSR	Unmodified	1093.5	0.504003	1058	sp|Q3YEC7-5|RABL6_HUMAN;sp|Q3YEC7-2|RABL6_HUMAN	yes	no	0	0	0	0	0	0	0	0	By matching	By MS/MS	By MS/MS	By MS/MS	By MS/MS	By MS/MS	1	1	1	1	1	1	31.955	30.695	2	0.0015726	7125	OT_221122_Siyu_Gel_2801-655_R1_01	131.06	25.926			44998000	2770800	11853000	1005800	15049000	13287000	1032800	411	1058	382	1237;1238;1239;1240;1241;1242	836;837;838;839;840
DFQGMLEYKKEDEQKLVKNLILELKPR	2 Dimethyl (K);2 Propionylation (K);Methyl (K)	3485.92	0.920764	1967	sp|Q9Y4I1-2|MYO5A_HUMAN;sp|Q9Y4I1|MYO5A_HUMAN;sp|Q9Y4I1-3|MYO5A_HUMAN	yes	no	0	0	2	1	0	2	0	5	By matching		By matching			By MS/MS	1		1			1	97.622	96.236	4	0.019893	28713	OT_221122_Siyu_Gel_2801-2166-655_R2_01	40.404	7.6959			10133000	6417800	0	885360	0	0	2830000	412	1967	384	1243;1244;1245	841
DFQYIDRDGKDQGINVREK	Trimethyl (K)	2337.17	0.171322	302	sp|O95208-3|EPN2_HUMAN;sp|O95208-2|EPN2_HUMAN;sp|O95208|EPN2_HUMAN	yes	no	0	0	0	0	0	0	1	3					By MS/MS						1		79.282	78.735	2	0.015354	21439	OT_221122_Siyu_Gel_2801-655_R2_01	80.312	7.6069			0	0	0	0	0	0	0	413	302	385	1246	842
DFSQMASNNPEKLNR	Oxidation (M);Propionylation (K)	1821.83	0.831561	987	sp|Q15057|ACAP2_HUMAN	yes	yes	0	0	0	0	1	1	0	1			By MS/MS						1				41.048	38.693	2	6.45e-18	10958	OT_221122_Siyu_Gel_2801-2166-655_R3_01	234.79	168.6			746490	0	0	746490	0	0	0	414	987	386	1247	843
DFSQMASNNPEKLNR	Propionylation (K)	1805.84	0.836646	987	sp|Q15057|ACAP2_HUMAN	yes	yes	0	0	0	0	0	1	0	1		By matching	By MS/MS	By matching		By matching		1	1	1		1	57.526	56.111	2	4.68e-87	16234	OT_221122_Siyu_Gel_2801-2166-655_R3_01	287.76	194.2			5116800	0	1236200	1818600	866150	0	1195800	415	987	386	1248;1249;1250;1251	844
DFVNYLVR	Unmodified	1024.53	0.53418	866	sp|Q08211|DHX9_HUMAN	yes	yes	0	0	0	0	0	0	0	0	By matching		By matching			By MS/MS	1		1			1	76.412	74.659	2	0.0011898	22163	OT_221122_Siyu_Gel_2801-2166-655_R2_01	176.41	81.748			141150000	63913000	0	28129000	0	0	49110000	416	866	387	1252;1253;1254	845
DGFGMSSKKVDAQESNNK	Acetyl (K);Oxidation (M);Trimethyl (K);Propionylation (K)	2096.97	0.968448	60		yes	no	1	0	0	0	1	1	1	2	By matching	By matching			By MS/MS		1	1			1		46.199	45.048	3	0.019727	10737	OT_221122_Siyu_Gel_2801-655_R2_01	50.653	8.7409	+		142480000	6125800	57509000	0	0	78846000	0	417	60	388	1255;1256;1257	846
DGHCNVQFINVGEKGQR	Unmodified	1956.92	0.922442	770	sp|P63252|KCNJ2_HUMAN	yes	yes	0	0	0	0	0	0	0	1			By MS/MS						1				6.0626	2.806	5	0.019402	747	OT_221122_Siyu_Gel_2801-2166-655_R3_01	27.85	1.7264			288520	0	0	288520	0	0	0	418	770	389	1258	847
DGKKEDCVKGDPVEK	Acetyl (K);2 Propionylation (K);Methyl (K)	1870.9	0.898244	1812	sp|Q9NWH9|SLTM_HUMAN	yes	yes	1	0	0	1	0	2	0	3					By MS/MS						1		19.499	18.551	2	0.014872	2984	OT_221122_Siyu_Gel_2801-655_R2_01	62.466	6.107			0	0	0	0	0	0	0	419	1812	390	1259	848
DGKKKKKK	Acetyl (K);Trimethyl (K);2 Dimethyl (K);2 Propionylation (K)	1210.8	0.801294	322	sp|P01116-2|RASK_HUMAN	yes	yes	1	0	2	0	0	2	1	5				By MS/MS						1			28.004	28.004	2	0.006768	6343	OT_221122_Siyu_Gel_2801-655_R1_01	101.33	8.1317			898840	0	0	0	898840	0	0	420	322	391	1260	849
DGKREYKPPGTRK	Trimethyl (K);Dimethyl (K)	1600.9	0.904924	930	sp|Q13627-4|DYR1A_HUMAN;sp|Q13627-3|DYR1A_HUMAN;sp|Q13627-5|DYR1A_HUMAN;sp|Q13627-2|DYR1A_HUMAN;sp|Q13627|DYR1A_HUMAN	yes	no	0	0	1	0	0	0	1	4			By MS/MS						1				45.972	43.718	3	0.018699	12482	OT_221122_Siyu_Gel_2801-2166-655_R3_01	53.569	9.2694			0	0	0	0	0	0	0	421	930	392	1261	850
DGKSKGIAYIEFK	Trimethyl (K);2 Dimethyl (K)	1552.89	0.88648	453	sp|P19338|NUCL_HUMAN	yes	yes	0	0	2	0	0	0	1	2	By matching		By matching			By MS/MS	1		1			1	10.181	7.6264	4	0.019502	1624	OT_221122_Siyu_Gel_2801-2166-655_R2_01	40.577	6.7015			3623700	2355800	0	474540	0	0	793420	422	453	393	1262;1263;1264	851
DGMDNQGGYGSVGR	Unmodified	1411.58	0.578641	533	sp|P31942-4|HNRH3_HUMAN;sp|P31942-3|HNRH3_HUMAN;sp|P31942-2|HNRH3_HUMAN;sp|P31942|HNRH3_HUMAN	yes	no	0	0	0	0	0	0	0	0			By MS/MS						1				21.57	18.514	2	0.017776	4938	OT_221122_Siyu_Gel_2801-2166-655_R3_01	85.288	61.916			300630	0	0	300630	0	0	0	423	533	394	1265	852
DGMYVCFQCSLGAAPPNFHFVSNNSSATHVGNK	Oxidation (M);Trimethyl (K)	3670.64	0.639156	1685	sp|Q9C0D4|Z518B_HUMAN	yes	yes	0	0	0	0	1	0	1	0		By MS/MS						1					81.029	79.475	3	0.018019	21751	OT_221122_Siyu_Gel_2801-655_R3_01	42.367	6.237			0	0	0	0	0	0	0	424	1685	395	1266	853
DGQVINETSQHHDDLE	Unmodified	1835.79	0.792199	365	sp|P08670|VIME_HUMAN	yes	yes	0	0	0	0	0	0	0	0	By MS/MS		By MS/MS			By MS/MS	1		4			3	23.531	21.261	2	1.07e-17	5297	OT_221122_Siyu_Gel_2801-2166-655_R2_01	233.13	184.95			9179700	648180	0	4337200	0	0	4194400	425	365	396	1267;1268;1269;1270;1271;1272;1273;1274	854;855;856;857;858;859;860;861;862;863
DGTGVVEFVR	Unmodified	1077.55	0.545473	863	sp|Q07955-3|SRSF1_HUMAN;sp|Q07955|SRSF1_HUMAN;sp|Q07955-2|SRSF1_HUMAN	yes	no	0	0	0	0	0	0	0	0	By MS/MS		By MS/MS			By matching	1		1			1	54.247	52.594	2	0.0024315	15373	OT_221122_Siyu_Gel_2801-2166-655_R1_01	137.14	60.077			35943000	18747000	0	4863000	0	0	12333000	426	863	397	1275;1276;1277	864;865
DGVEIEKR	Propionylation (K)	1000.52	0.518924	1478	sp|Q8WZ42-2|TITIN_HUMAN;sp|Q8WZ42-3|TITIN_HUMAN;sp|Q8WZ42-10|TITIN_HUMAN;sp|Q8WZ42-9|TITIN_HUMAN;sp|Q8WZ42-5|TITIN_HUMAN;sp|Q8WZ42|TITIN_HUMAN;sp|Q8WZ42-8|TITIN_HUMAN;sp|Q8WZ42-13|TITIN_HUMAN;sp|Q8WZ42-12|TITIN_HUMAN;sp|Q8WZ42-11|TITIN_HUMAN;sp|Q8WZ42-4|TITIN_HUMAN;sp|Q8WZ42-7|TITIN_HUMAN	yes	no	0	0	0	0	0	1	0	1		By matching	By MS/MS	By matching	By matching	By matching		1	1	1	1	1	37.814	36.592	2	0.01381	10213	OT_221122_Siyu_Gel_2801-2166-655_R3_01	110.31	10.122			34751000	0	4746200	5952100	5904400	4846000	13302000	427	1478	398	1278;1279;1280;1281;1282	866
DGWPAMGIHGDKSQQER	Propionylation (K)	1966.9	0.895558	443	sp|P17844|DDX5_HUMAN;sp|P17844-2|DDX5_HUMAN	yes	no	0	0	0	0	0	1	0	1						By MS/MS						1	53.119	51.568	2	0.0078147	15054	OT_221122_Siyu_Gel_2801-2166-655_R2_01	129.17	87.174			518700	0	0	0	0	0	518700	428	443	399	1283	867
DHALLEEQSKQQSNEHLR	Propionylation (K)	2217.08	0.0774221	198	sp|O43707|ACTN4_HUMAN;sp|O43707-2|ACTN4_HUMAN;sp|O43707-3|ACTN4_HUMAN	yes	no	0	0	0	0	0	1	0	1	By MS/MS	By MS/MS	By MS/MS	By MS/MS	By MS/MS	By MS/MS	2	2	3	3	3	3	30.427	29.165	2;3;4	0	6276	OT_221122_Siyu_Gel_2801-655_R3_01	339.48	237.76			488700000	110230000	33469000	40098000	155840000	114250000	34806000	429	198	400	1284;1285;1286;1287;1288;1289;1290;1291;1292;1293;1294;1295;1296;1297;1298;1299	868;869;870;871;872;873;874;875;876;877;878;879;880;881;882;883;884
DHALLEEQSKQQSNEHLRR	Propionylation (K)	2373.18	0.178533	198	sp|O43707|ACTN4_HUMAN;sp|O43707-2|ACTN4_HUMAN;sp|O43707-3|ACTN4_HUMAN	yes	no	0	0	0	0	0	1	0	2	By MS/MS	By MS/MS	By MS/MS	By MS/MS	By MS/MS	By MS/MS	2	2	1	1	3	2	23.754	22.325	3;4	0.00184	4163	OT_221122_Siyu_Gel_2801-655_R3_01	122.33	77.945			454710000	231650000	79992000	25322000	1492000	98118000	18130000	430	198	401	1300;1301;1302;1303;1304;1305;1306;1307;1308;1309;1310	885;886;887;888;889;890;891;892;893
DHRKRPKYNK	Dimethyl (K);2 Propionylation (K)	1480.83	0.82628	147	sp|O14733|MP2K7_HUMAN;sp|O14733-4|MP2K7_HUMAN;sp|O14733-3|MP2K7_HUMAN;sp|O14733-2|MP2K7_HUMAN	yes	no	0	0	1	0	0	2	0	4						By MS/MS						1	21.519	19.567	3	0.018823	5192	OT_221122_Siyu_Gel_2801-2166-655_R2_01	48.423	13.009			565660	0	0	0	0	0	565660	431	147	402	1311	894
DHSFLGFEWQKR	Acetyl (K)	1590.76	0.757926	266	sp|O75563|SKAP2_HUMAN	yes	yes	1	0	0	0	0	0	0	1				By MS/MS						1			23.248	23.248	3	0.018416	4881	OT_221122_Siyu_Gel_2801-655_R1_01	52.693	8.3932			0	0	0	0	0	0	0	432	266	403	1312	895
DIDVLNSSGKMDKMR	2 Oxidation (M);Propionylation (K);Methyl (K)	1809.86	0.860084	517	sp|P28370-2|SMCA1_HUMAN;sp|P28370|SMCA1_HUMAN	yes	no	0	0	0	1	2	1	0	2						By MS/MS						1	27.627	25.876	2	0.013708	7034	OT_221122_Siyu_Gel_2801-2166-655_R2_01	73.887	6.1825			0	0	0	0	0	0	0	433	517	404	1313	896
DIEGSAKSWKKFVESECPEKEK	Dimethyl (K);3 Propionylation (K)	2806.37	0.373512	1822	sp|Q9NYC9-3|DYH9_HUMAN;sp|Q9NYC9-2|DYH9_HUMAN;sp|Q9NYC9|DYH9_HUMAN	yes	no	0	0	1	0	0	3	0	4	By matching		By matching			By MS/MS	1		1			1	12.62	10.099	4	0.019173	2260	OT_221122_Siyu_Gel_2801-2166-655_R2_01	50.957	9.9897			473460	276210	0	57293	0	0	139970	434	1822	405	1314;1315;1316	897
DIENQYETQITQIEHEVSSSGQEVQSSAK	Unmodified	3263.51	0.506588	553	sp|P35527|K1C9_HUMAN;CON__P35527	yes	no	0	0	0	0	0	0	0	0	By MS/MS	By MS/MS	By MS/MS	By MS/MS	By matching	By MS/MS	1	1	1	1	1	1	93.478	92.519	3	7.29e-17	26609	OT_221122_Siyu_Gel_2801-655_R1_01	185.09	129.36		+	458810000	401480000	8244900	10081000	23544000	9466200	5990200	435	553	406	1317;1318;1319;1320;1321;1322	898;899;900;901;902;903;904;905;906
DIGAGKGKYYAVNFPMR	Oxidation (M);2 Propionylation (K)	2014	0.998232	1492	sp|Q92769|HDAC2_HUMAN;sp|Q92769-3|HDAC2_HUMAN	yes	no	0	0	0	0	1	2	0	2	By matching	By MS/MS	By MS/MS	By MS/MS	By MS/MS	By MS/MS	3	6	4	6	7	5	94.019	93.085	2;3	1.09e-34	24976	OT_221122_Siyu_Gel_2801-655_R1_01	251.91	198.41			1517600000	78022000	339590000	30338000	252330000	732610000	84693000	436	1492	407	1323;1324;1325;1326;1327;1328;1329;1330;1331;1332;1333;1334;1335;1336;1337;1338;1339;1340;1341;1342;1343;1344;1345;1346;1347;1348;1349;1350;1351;1352;1353	907;908;909;910;911;912;913;914;915;916;917;918;919;920;921;922;923;924;925;926;927
DIGAGKGKYYAVNFPMR	2 Propionylation (K)	1998	0.00331782	1492	sp|Q92769|HDAC2_HUMAN;sp|Q92769-3|HDAC2_HUMAN	yes	no	0	0	0	0	0	2	0	2	By matching	By MS/MS	By matching	By MS/MS	By MS/MS	By MS/MS	1	2	2	2	2	2	99.545	98.594	2;3	8.4e-58	28472	OT_221122_Siyu_Gel_2801-655_R1_01	269.04	146.35			3079800000	61880000	1241600000	62882000	749530000	890570000	73313000	437	1492	407	1354;1355;1356;1357;1358;1359;1360;1361;1362;1363;1364	928;929;930;931;932;933;934;935;936;937;938
DIGAGKGKYYAVNYPLR	Acetyl (K);Propionylation (K)	1982.03	0.0261618	923	sp|Q13547|HDAC1_HUMAN	yes	yes	1	0	0	0	0	1	0	2	By MS/MS	By MS/MS	By matching	By MS/MS	By MS/MS	By matching	1	1	1	1	1	1	86.475	85.332	2	9.16e-73	24370	OT_221122_Siyu_Gel_2801-655_R1_01	284.12	184.59			110390000	7383700	28450000	2504600	33538000	35206000	3305200	438	923	408	1365;1366;1367;1368;1369;1370	939;940;941;942
DIGAGKGKYYAVNYPLR	2 Propionylation (K)	1996.04	0.0418118	923	sp|Q13547|HDAC1_HUMAN	yes	yes	0	0	0	0	0	2	0	2	By MS/MS	By MS/MS	By MS/MS	By MS/MS	By MS/MS	By MS/MS	6	10	6	8	7	6	101.93	100.96	2;3	6.04e-160	34557	OT_221122_Siyu_Gel_2801-655_R1_01	280.57	199.65			31645000000	4423600000	7339500000	2123600000	7722100000	7142300000	2893800000	439	923	408	1371;1372;1373;1374;1375;1376;1377;1378;1379;1380;1381;1382;1383;1384;1385;1386;1387;1388;1389;1390;1391;1392;1393;1394;1395;1396;1397;1398;1399;1400;1401;1402;1403;1404;1405;1406;1407;1408;1409;1410;1411;1412;1413	943;944;945;946;947;948;949;950;951;952;953;954;955;956;957;958;959;960;961;962;963;964;965;966;967;968;969;970;971;972;973;974;975;976;977;978;979;980;981;982;983;984;985;986;987;988;989;990;991;992;993;994;995;996;997;998;999;1000;1001;1002;1003;1004;1005;1006;1007;1008;1009;1010;1011;1012;1013;1014;1015;1016;1017;1018;1019;1020;1021;1022;1023;1024;1025;1026;1027;1028;1029;1030;1031;1032;1033;1…
DIICQIAYAR	Unmodified	1221.62	0.617593	611	sp|P46777|RL5_HUMAN	yes	yes	0	0	0	0	0	0	0	0	By MS/MS		By matching			By matching	1		1			1	66.878	65.025	2	0.019355	19446	OT_221122_Siyu_Gel_2801-2166-655_R1_01	77.732	25.783			263250000	110520000	0	70488000	0	0	82236000	440	611	409	1414;1415;1416	1038
DIIGLAETGSGKTGAFALPILNALLETPQR	Propionylation (K)	3121.7	0.702315	1697	sp|Q9H0S4-2|DDX47_HUMAN;sp|Q9H0S4|DDX47_HUMAN	yes	no	0	0	0	0	0	1	0	1	By MS/MS					By matching	1					1	115.58	113.93	3	2.29e-10	35282	OT_221122_Siyu_Gel_2801-2166-655_R1_01	144.43	80.452			11978000	11024000	0	0	0	0	954180	441	1697	410	1417;1418	1039
DIKAKMDKKLEGNSPQGSNQGVK	2 Acetyl (K);Trimethyl (K);Methyl (K)	2611.36	0.363951	721	sp|P61006|RAB8A_HUMAN	yes	yes	2	0	0	1	0	0	1	4			By MS/MS						1				77.824	75.37	4	0.019272	22180	OT_221122_Siyu_Gel_2801-2166-655_R3_01	43.497	43.497			729970	0	0	729970	0	0	0	442	721	411	1419	1040
DILAQVKQQHQKGQSNQAQAR	2 Propionylation (K)	2487.29	0.294232	1827	sp|Q9NZI8|IF2B1_HUMAN;sp|Q9NZI8-2|IF2B1_HUMAN	yes	no	0	0	0	0	0	2	0	2	By MS/MS		By MS/MS			By MS/MS	2		2			2	56.335	54.649	2;3	3.18e-17	16048	OT_221122_Siyu_Gel_2801-2166-655_R2_01	219.41	135.55			169180000	79646000	0	23782000	0	0	65753000	443	1827	412	1420;1421;1422;1423;1424;1425	1041;1042;1043;1044;1045
DILCGAADEVLAVLKNEKLR	2 Propionylation (K)	2338.26	0.256632	270	sp|O75643|U520_HUMAN;sp|O75643-2|U520_HUMAN	yes	no	0	0	0	0	0	2	0	2	By MS/MS		By MS/MS			By MS/MS	1		1			1	115.41	113.81	3	0.00025839	34255	OT_221122_Siyu_Gel_2801-2166-655_R2_01	151.39	81.66			33725000	15866000	0	0	0	0	17859000	444	270	413	1426;1427;1428	1046;1047;1048
DILHETKTQMEVREMDKSVQTEKTIHK	Oxidation (M);Trimethyl (K);Dimethyl (K);Methyl (K)	3353.73	0.732311	1937	sp|Q9Y2F5|ICE1_HUMAN	yes	yes	0	0	1	1	1	0	1	4	By matching	By MS/MS		By matching	By matching	By matching	1	1		1	1	1	94.618	93.877	4	0.012906	26087	OT_221122_Siyu_Gel_2801-655_R3_01	54.235	14.149			137740000	32657000	15376000	0	17245000	43128000	29334000	445	1937	414	1429;1430;1431;1432;1433	1049
DINTDFLLVVLR	Unmodified	1416.8	0.797665	866	sp|Q08211|DHX9_HUMAN	yes	yes	0	0	0	0	0	0	0	0	By MS/MS		By matching			By matching	1		1			1	114.81	113.09	2	0.01688	34986	OT_221122_Siyu_Gel_2801-2166-655_R1_01	80.688	35.825			127240000	76458000	0	7978000	0	0	42801000	446	866	415	1434;1435;1436	1050
DIPIMEKVSGKMAVVEEMEADLKETGKENFR	Oxidation (M);Trimethyl (K);Dimethyl (K);2 Propionylation (K)	3720.87	0.866421	86	sp|A6H8Y1-4|BDP1_HUMAN;sp|A6H8Y1-3|BDP1_HUMAN;sp|A6H8Y1-2|BDP1_HUMAN;sp|A6H8Y1-7|BDP1_HUMAN;sp|A6H8Y1-6|BDP1_HUMAN;sp|A6H8Y1|BDP1_HUMAN;sp|A6H8Y1-5|BDP1_HUMAN	yes	no	0	0	1	0	1	2	1	4						By MS/MS						1	96.355	95.104	4	0.019186	28371	OT_221122_Siyu_Gel_2801-2166-655_R2_01	40.28	8.9104			1181900	0	0	0	0	0	1181900	447	86	416	1437	1051
DIYYNNMEEVCGGEKPYLSPDILEEKHCEFK	Oxidation (M);Trimethyl (K);Methyl (K)	3877.75	0.752514	1164	sp|Q6DD88|ATLA3_HUMAN	yes	yes	0	0	0	1	1	0	1	2		By matching		By MS/MS	By matching			1		1	1		66.814	66.047	4	0.0086325	17967	OT_221122_Siyu_Gel_2801-655_R1_01	54.744	11.189			197350000	0	98798000	0	57484000	41064000	0	448	1164	417	1438;1439;1440	1052
DKAKEEELR	2 Propionylation (K)	1228.63	0.629931	862	sp|Q07666-2|KHDR1_HUMAN;sp|Q07666|KHDR1_HUMAN;sp|O75525-2|KHDR3_HUMAN;sp|O75525|KHDR3_HUMAN;sp|Q5VWX1|KHDR2_HUMAN	yes	no	0	0	0	0	0	2	0	2	By MS/MS		By MS/MS			By matching	1		1			1	37.837	36.184	2	2e-05	10129	OT_221122_Siyu_Gel_2801-2166-655_R3_01	169.41	40.548			110960000	54663000	0	14401000	0	0	41900000	449	862	418	1441;1442;1443	1053;1054
DKALDQKVRSVEHKAPEDTVAEMK	Acetyl (K);Oxidation (M);Trimethyl (K);Dimethyl (K);Propionylation (K)	2907.5	0.501172	783	sp|P78559|MAP1A_HUMAN;sp|P78559-2|MAP1A_HUMAN	yes	no	1	0	1	0	1	1	1	4	By MS/MS						1						101.72	100.87	4	0.018452	30847	OT_221122_Siyu_Gel_2801-2166-655_R1_01	45.395	10.99			1345000	1345000	0	0	0	0	0	450	783	419	1444	1055
DKDGKREGKLENGYR	Trimethyl (K);Propionylation (K)	1861.96	0.964624	280	sp|O75962-3|TRIO_HUMAN;sp|O75962-2|TRIO_HUMAN;sp|O75962-4|TRIO_HUMAN;sp|O75962|TRIO_HUMAN	yes	no	0	0	0	0	0	1	1	4	By matching	By matching	By matching			By MS/MS	1	1	1			1	15.118	12.74	4	0.01901	2893	OT_221122_Siyu_Gel_2801-2166-655_R2_01	49.627	15.241			20575000	114650	26846	4984900	0	0	15448000	451	280	421	1445;1446;1447;1448	1056
DKEKEKEKHK	Trimethyl (K);Dimethyl (K);2 Propionylation (K)	1479.83	0.829694	988	sp|Q15059-2|BRD3_HUMAN;sp|Q15059|BRD3_HUMAN	yes	no	0	0	1	0	0	2	1	4			By MS/MS						1				52.851	50.597	3	0.019439	14551	OT_221122_Siyu_Gel_2801-2166-655_R3_01	46.462	14.473			459250	0	0	459250	0	0	0	452	988	423	1449	1057
DKEWKMSGKAR	2 Propionylation (K)	1446.73	0.728934	869	sp|Q68CK6|ACS2B_HUMAN;sp|Q08AH3|ACS2A_HUMAN	yes	no	0	0	0	0	0	2	0	3			By MS/MS			By matching			1			1	13.503	10.798	3	0.0090062	2549	OT_221122_Siyu_Gel_2801-2166-655_R3_01	69.65	6.2422			304510	0	0	196230	0	0	108280	453	869	424	1450;1451	1058
DKFPEVIINFPDPAQKSDIVQLR	2 Propionylation (K)	2780.47	0.474881	804	sp|Q00341|VIGLN_HUMAN;sp|Q00341-2|VIGLN_HUMAN	yes	no	0	0	0	0	0	2	0	2	By matching		By matching			By MS/MS	1		1			1	114.82	113.1	3	0.0003604	33937	OT_221122_Siyu_Gel_2801-2166-655_R2_01	121.35	79.183			29133000	7710000	0	4162700	0	0	17260000	454	804	425	1452;1453;1454	1059
DKFQETSDEFEAAR	Propionylation (K)	1727.76	0.763859	964	sp|Q14683|SMC1A_HUMAN	yes	yes	0	0	0	0	0	1	0	1			By matching			By MS/MS			1			1	69.116	67.013	2	0.013954	19867	OT_221122_Siyu_Gel_2801-2166-655_R2_01	115.57	68.731			1652500	0	0	502430	0	0	1150100	455	964	426	1455;1456	1060
DKHGGKKLFKCK	Acetyl (K);Dimethyl (K);2 Propionylation (K)	1626.89	0.891583	1549	sp|Q96JM2-2|ZN462_HUMAN;sp|Q96JM2|ZN462_HUMAN;sp|Q96JM2-3|ZN462_HUMAN	yes	no	1	0	1	0	0	2	0	4	By matching		By matching	By matching	By MS/MS		1		1	1	1		116.49	115.58	2	0.019757	32804	OT_221122_Siyu_Gel_2801-655_R2_01	42.336	42.336			29284000	368840	0	391720	19075000	9448500	0	456	1549	427	1457;1458;1459;1460	1061
DKKAEGAATEEEGTPKESEPQAAAEPAEAKEGKEK	Dimethyl (K);Methyl (K)	3681.79	0.785723	786	sp|P80723-2|BASP1_HUMAN;sp|P80723|BASP1_HUMAN	yes	no	0	0	1	1	0	0	0	5	By MS/MS		By matching			By matching	1		1			1	50.848	49.228	4	0.017204	14211	OT_221122_Siyu_Gel_2801-2166-655_R1_01	41.133	9.7632			3778000	1462300	0	749000	0	0	1566700	457	786	428	1461;1462;1463	1062
DKKEKDLDGAGKRR	Acetyl (K);2 Dimethyl (K);Methyl (K)	1726.97	0.968981	1255	sp|Q7RTP6-2|MICA3_HUMAN;sp|Q7RTP6-4|MICA3_HUMAN;sp|Q7RTP6-3|MICA3_HUMAN;sp|Q7RTP6-5|MICA3_HUMAN;sp|Q7RTP6|MICA3_HUMAN	yes	no	1	0	2	1	0	0	0	5	By matching		By matching			By MS/MS	1		1			1	3.5155	0.89371	4	0.019053	313	OT_221122_Siyu_Gel_2801-2166-655_R2_01	46.063	7.697			12346000	41576	0	3852600	0	0	8451400	458	1255	429	1464;1465;1466	1063
DKKSAAEMNK	Acetyl (K);Oxidation (M);Dimethyl (K)	1206.59	0.591437	253	sp|O75363|BCAS1_HUMAN;sp|O75363-2|BCAS1_HUMAN	yes	no	1	0	1	0	1	0	0	2		By matching		By MS/MS	By matching			1		1	1		40.393	39.626	2	0.019381	10134	OT_221122_Siyu_Gel_2801-655_R1_01	42.287	8.2094			7326400	0	2888600	0	2305700	2132100	0	459	253	430	1467;1468;1469	1064
DKKTNKSMYECK	Oxidation (M);Propionylation (K);Methyl (K)	1616.75	0.753828	1119	sp|Q5T2T1-2|MPP7_HUMAN;sp|Q5T2T1|MPP7_HUMAN	yes	no	0	0	0	1	1	1	0	3	By MS/MS						1						14.096	12.041	3	0.019539	2673	OT_221122_Siyu_Gel_2801-2166-655_R1_01	42.041	18.33			51095	51095	0	0	0	0	0	460	1119	431	1470	1065
DKMEETQCYKRALDAQIK	Dimethyl (K);2 Methyl (K)	2282.14	0.139888	1227	sp|Q6ZN84-3|CCD81_HUMAN;sp|Q6ZN84-2|CCD81_HUMAN;sp|Q6ZN84|CCD81_HUMAN	yes	no	0	0	1	2	0	0	0	3		By MS/MS		By matching				1		1			22.672	21.645	4	0.018829	4066	OT_221122_Siyu_Gel_2801-655_R3_01	54.768	16.675			803180	0	504970	0	298210	0	0	461	1227	432	1471;1472	1066
DKMKAKKGMLKGLGDMFSLAK	2 Acetyl (K);Oxidation (M);Trimethyl (K);Propionylation (K);Methyl (K)	2508.35	0.351795	1455	sp|Q8TEW0-8|PARD3_HUMAN;sp|Q8TEW0-9|PARD3_HUMAN;sp|Q8TEW0-10|PARD3_HUMAN	yes	no	2	0	0	1	1	1	1	5	By matching	By matching	By matching			By MS/MS	1	1	1			1	115.73	114.08	3	0.0063328	34378	OT_221122_Siyu_Gel_2801-2166-655_R2_01	80.109	15.024			136350000	10289000	1290900	68215000	0	0	56559000	462	1455	433	1473;1474;1475;1476	1067
DKPLKDVIIADCGKIEVEKPFAIAKE	5 Propionylation (K)	3205.72	0.719605	481	sp|P23284|PPIB_HUMAN	yes	yes	0	0	0	0	0	5	0	5	By MS/MS					By MS/MS	1					1	116.31	114.66	3	8.6e-05	34549	OT_221122_Siyu_Gel_2801-2166-655_R2_01	112.42	67.864			5799800	2799500	0	0	0	0	3000300	463	481	435	1477;1478	1068;1069
DKSDSDTEGLLFSRDLNKGAPSQDDESGGIEDSPDR	Acetyl (K);Propionylation (K)	3949.76	0.757336	1717	sp|Q9H4G0-3|E41L1_HUMAN;sp|Q9H4G0-2|E41L1_HUMAN;sp|Q9H4G0|E41L1_HUMAN	yes	no	1	0	0	0	0	1	0	3	By matching					By MS/MS	1					1	71.499	70.047	4	0.018529	20821	OT_221122_Siyu_Gel_2801-2166-655_R2_01	40.328	12.817			19832000	12799000	0	0	0	0	7032800	464	1717	436	1479;1480	1070
DKVAGHSLGYGFVNYVTAKDAER	2 Propionylation (K)	2608.29	0.292166	1013	sp|Q15717|ELAV1_HUMAN;sp|Q15717-2|ELAV1_HUMAN	yes	no	0	0	0	0	0	2	0	2	By MS/MS		By matching			By matching	1		1			1	93.94	92.554	3	5.37e-05	28014	OT_221122_Siyu_Gel_2801-2166-655_R1_01	134.66	79.451			37415000	19841000	0	4051000	0	0	13524000	465	1013	437	1481;1482;1483	1071
DKVDKSAVGFEYQGK	Propionylation (K);2 Methyl (K)	1753.89	0.888665	951	sp|Q14247-3|SRC8_HUMAN;sp|Q14247|SRC8_HUMAN;sp|Q14247-2|SRC8_HUMAN	yes	no	0	0	0	2	0	1	0	2			By MS/MS						1				22.267	19.311	3	0.019228	5132	OT_221122_Siyu_Gel_2801-2166-655_R3_01	48.625	12.966			257090	0	0	257090	0	0	0	466	951	438	1484	1072
DKVKMKGYNPAEVGAAGK	Acetyl (K);Oxidation (M);Propionylation (K)	1976	0.00371176	900	sp|Q13144|EI2BE_HUMAN	yes	yes	1	0	0	0	1	1	0	3						By MS/MS						1	62.885	61.234	3	0.015362	18131	OT_221122_Siyu_Gel_2801-2166-655_R2_01	73.498	6.0812			66105000	0	0	0	0	0	66105000	467	900	439	1485	1073
DLAALGDKVNSLGETAER	Propionylation (K)	1913.97	0.969435	933	sp|Q13813-2|SPTN1_HUMAN;sp|Q13813|SPTN1_HUMAN;sp|Q13813-3|SPTN1_HUMAN	yes	no	0	0	0	0	0	1	0	1	By MS/MS		By MS/MS	By matching	By matching	By matching	1		1	1	1	1	97.416	96.515	2	7e-129	29421	OT_221122_Siyu_Gel_2801-2166-655_R1_01	317.17	241.28			57787000	41626000	0	2262100	3878300	3980000	6040300	468	933	440	1486;1487;1488;1489;1490	1074;1075
DLAQGTKTLQEVTEMDSVKR	2 Propionylation (K)	2360.19	0.18934	707	sp|P58107|EPIPL_HUMAN	yes	no	0	0	0	0	0	2	0	2	By MS/MS		By MS/MS			By MS/MS	1		1			1	98.486	97.1	2	1.97e-198	28903	OT_221122_Siyu_Gel_2801-2166-655_R2_01	340.47	265.71			7021600	4788500	0	492170	0	0	1741000	469	707	441	1491;1492;1493	1076;1077;1078;1079
DLASVQALLR	Unmodified	1084.62	0.624058	933	sp|Q13813-2|SPTN1_HUMAN;sp|Q13813|SPTN1_HUMAN;sp|Q13813-3|SPTN1_HUMAN	yes	no	0	0	0	0	0	0	0	0	By MS/MS	By matching	By MS/MS	By matching	By matching		1	1	1	1	1		83.991	82.85	2	6.34e-08	25137	OT_221122_Siyu_Gel_2801-2166-655_R1_01	200.05	83.013			76072000	59670000	2812500	6436100	3524700	3629300	0	470	933	442	1494;1495;1496;1497;1498	1080;1081
DLDELSRYPEDKITPENLPQILLQLKR	2 Propionylation (K)	3347.8	0.797672	601	sp|P43243|MATR3_HUMAN	yes	yes	0	0	0	0	0	2	0	3	By matching					By MS/MS	1					1	114.67	113.07	3	4.29e-06	33992	OT_221122_Siyu_Gel_2801-2166-655_R2_01	125.31	70.248			20859000	8619300	0	0	0	0	12240000	471	601	443	1499;1500	1082
DLEEEKTMRSNLEMEIEKLKKAVLSS	Acetyl (K);Oxidation (M);Propionylation (K);Methyl (K)	3177.61	0.614881	1978	sp|Q9Y5K6|CD2AP_HUMAN	yes	yes	1	0	0	1	1	1	0	5	By MS/MS						1						110.36	109.51	4	0.019492	33481	OT_221122_Siyu_Gel_2801-2166-655_R1_01	43.349	9.8984			3071100	3071100	0	0	0	0	0	472	1978	444	1501	1083
DLEEKLETLR	Propionylation (K)	1300.69	0.687446	947	sp|Q14203-5|DCTN1_HUMAN;sp|Q14203-2|DCTN1_HUMAN;sp|Q14203-3|DCTN1_HUMAN;sp|Q14203-4|DCTN1_HUMAN;sp|Q14203-6|DCTN1_HUMAN;sp|Q14203|DCTN1_HUMAN	yes	no	0	0	0	0	0	1	0	1	By MS/MS		By matching			By matching	1		1			1	98.388	97.002	2	0.0034905	29549	OT_221122_Siyu_Gel_2801-2166-655_R1_01	144.65	44.848			8016600	5684100	0	743280	0	0	1589200	473	947	445	1502;1503;1504	1084
DLIIHFITYRCDDQMPPAVLKNLAEAVR	Propionylation (K)	3353.73	0.726438	88	sp|A6NCI4|VWA3A_HUMAN	yes	yes	0	0	0	0	0	1	0	2	By MS/MS	By matching		By matching	By matching		1	1		1	1		91.655	91.017	4	0.018735	27618	OT_221122_Siyu_Gel_2801-2166-655_R1_01	44.474	13.932			32023000	9573900	4483600	0	6804600	11161000	0	474	88	446	1505;1506;1507;1508	1085
DLINLAKKR	2 Propionylation (K)	1181.71	0.713207	476	sp|P22087|FBRL_HUMAN	yes	yes	0	0	0	0	0	2	0	2	By MS/MS						1						80.474	79.221	2	0.0017031	23982	OT_221122_Siyu_Gel_2801-2166-655_R1_01	135.83	34.187			10793000	10793000	0	0	0	0	0	475	476	447	1509	1086
DLKEMCEFLKKEKAEVQR	Trimethyl (K);Propionylation (K);2 Methyl (K)	2406.27	0.265088	161	sp|O15078|CE290_HUMAN	yes	yes	0	0	0	2	0	1	1	4	By MS/MS						1						62.88	61.526	3	0.019423	18325	OT_221122_Siyu_Gel_2801-2166-655_R1_01	50.387	9.8725			0	0	0	0	0	0	0	476	161	448	1510	1087
DLKYTIENPR	Propionylation (K)	1303.68	0.677216	1247	sp|Q7KZF4|SND1_HUMAN	yes	yes	0	0	0	0	0	1	0	1	By MS/MS		By matching			By MS/MS	1		1			1	60.029	58.276	2	1.24e-06	17241	OT_221122_Siyu_Gel_2801-2166-655_R1_01	183.67	70.015			112810000	72345000	0	13392000	0	0	27074000	477	1247	449	1511;1512;1513	1088;1089
DLLLDPAWEKQQR	Propionylation (K)	1666.87	0.86787	198;411;559	sp|O43707|ACTN4_HUMAN;sp|O43707-2|ACTN4_HUMAN;sp|O43707-3|ACTN4_HUMAN;sp|Q08043|ACTN3_HUMAN;sp|P12814-2|ACTN1_HUMAN;sp|P12814|ACTN1_HUMAN;sp|P12814-3|ACTN1_HUMAN;sp|P12814-4|ACTN1_HUMAN;sp|P35609-2|ACTN2_HUMAN;sp|P35609|ACTN2_HUMAN	no	no	0	0	0	0	0	1	0	1	By MS/MS						1						94.482	93.63	2	0.0023626	28476	OT_221122_Siyu_Gel_2801-2166-655_R1_01	138.25	90.959			0	0	0	0	0	0	0	478	198;411;559	450	1514	1090
DLMLMSHLQDNIQHADPPVQILYNR	Unmodified	2960.46	0.463681	1608	sp|Q99613-2|EIF3C_HUMAN;sp|Q99613|EIF3C_HUMAN;sp|B5ME19|EIFCL_HUMAN	yes	no	0	0	0	0	0	0	0	0	By matching		By MS/MS			By matching	1		1			1	98.024	96.638	3	0.00042614	28459	OT_221122_Siyu_Gel_2801-2166-655_R3_01	106.47	56.94			2526300	1452000	0	318000	0	0	756390	479	1608	451	1515;1516;1517	1091
DLNCVPEIADTLGAVAKQGFDFLCMPVFHPR	Oxidation (M);Propionylation (K)	3588.72	0.720366	148	sp|O14744|ANM5_HUMAN;sp|O14744-5|ANM5_HUMAN	yes	no	0	0	0	0	1	1	0	1	By MS/MS					By MS/MS	2					2	115.07	113.47	3;4	3.88e-05	34128	OT_221122_Siyu_Gel_2801-2166-655_R2_01	89.345	34.904			131360000	88626000	0	0	0	0	42738000	480	148	452	1518;1519;1520;1521	1092;1093;1094
DLNCVPEIADTLGAVAKQGFDFLCMPVFHPR	Propionylation (K)	3572.73	0.725452	148	sp|O14744|ANM5_HUMAN;sp|O14744-5|ANM5_HUMAN	yes	no	0	0	0	0	0	1	0	1	By MS/MS	By MS/MS	By MS/MS			By MS/MS	2	2	1			1	115.32	113.73	3;4	1.49e-05	35176	OT_221122_Siyu_Gel_2801-2166-655_R1_01	98.112	66.512			202130000	139230000	32127000	6209600	0	0	24564000	481	148	452	1522;1523;1524;1525;1526;1527	1095;1096;1097;1098
DLNYCFSGMSDHR	Oxidation (M)	1616.63	0.634776	534;701	sp|P55795|HNRH2_HUMAN;sp|P31943|HNRH1_HUMAN	no	no	0	0	0	0	1	0	0	0	By matching		By matching			By MS/MS	1		1			1	34.231	32.511	2	0.0025888	9047	OT_221122_Siyu_Gel_2801-2166-655_R2_01	140.63	82.195			2749200	552370	0	964190	0	0	1232700	482	701;534	453	1528;1529;1530	1099
DLQGEEIKSQNSQESTADESEDDMSSQASKSK	Trimethyl (K);Dimethyl (K);Methyl (K)	3571.6	0.595539	1659	sp|Q9BXW9|FACD2_HUMAN;sp|Q9BXW9-1|FACD2_HUMAN	yes	no	0	0	1	1	0	0	1	2		By MS/MS		By matching				1		1			63.536	62.709	3	0.019915	16489	OT_221122_Siyu_Gel_2801-655_R3_01	41.562	8.0135			2860500	0	1181800	0	1678700	0	0	483	1659	454	1531;1532	1100
DLTDYLMKILTER	Oxidation (M);Propionylation (K)	1681.86	0.859673	715	sp|P63261|ACTG_HUMAN;sp|P60709|ACTB_HUMAN;sp|P63267|ACTH_HUMAN;sp|P68133|ACTS_HUMAN;sp|P68032|ACTC_HUMAN;sp|P62736|ACTA_HUMAN;sp|P63267-2|ACTH_HUMAN;sp|Q562R1|ACTBL_HUMAN	yes	no	0	0	0	0	1	1	0	1	By MS/MS		By matching				2		2				115.04	113.24	2;3	3.25e-105	35069	OT_221122_Siyu_Gel_2801-2166-655_R1_01	302.09	156.1			236660000	234170000	0	2489100	0	0	0	484	715	455	1533;1534;1535;1536	1101;1102
DLTDYLMKILTER	Propionylation (K)	1665.86	0.864759	715	sp|P63261|ACTG_HUMAN;sp|P60709|ACTB_HUMAN;sp|P63267|ACTH_HUMAN;sp|P68133|ACTS_HUMAN;sp|P68032|ACTC_HUMAN;sp|P62736|ACTA_HUMAN;sp|P63267-2|ACTH_HUMAN;sp|Q562R1|ACTBL_HUMAN	yes	no	0	0	0	0	0	1	0	1	By MS/MS	By matching	By matching				1	1	1				115.66	114	2	0.0046363	35279	OT_221122_Siyu_Gel_2801-2166-655_R1_01	141.71	55.753			71614000	56708000	6888400	8018100	0	0	0	485	715	455	1537;1538;1539	1103
DLTGVQNLR	Unmodified	1014.55	0.545808	933	sp|Q13813-2|SPTN1_HUMAN;sp|Q13813|SPTN1_HUMAN;sp|Q13813-3|SPTN1_HUMAN	yes	no	0	0	0	0	0	0	0	0	By matching	By matching	By MS/MS	By matching	By matching	By MS/MS	1	1	1	1	1	1	37.691	36.498	2	0.0043868	10301	OT_221122_Siyu_Gel_2801-2166-655_R2_01	116.25	43.461			130560000	92982000	4761000	6356300	8532100	5510500	12413000	486	933	456	1540;1541;1542;1543;1544;1545	1104;1105
DLTLEENQVKKYHR	2 Propionylation (K)	1883.97	0.974126	964	sp|Q14683|SMC1A_HUMAN	yes	yes	0	0	0	0	0	2	0	2	By matching		By matching			By MS/MS	1		1			1	58.376	56.656	3	0.015458	16640	OT_221122_Siyu_Gel_2801-2166-655_R2_01	64.55	29.433			6190800	2050400	0	881850	0	0	3258500	487	964	457	1546;1547;1548	1106
DLTQMADELRR	Unmodified	1346.66	0.661248	591	sp|P41227-2|NAA10_HUMAN;sp|P41227|NAA10_HUMAN	yes	no	0	0	0	0	0	0	0	1	By matching	By matching			By matching	By MS/MS	1	1			1	1	57.146	55.819	2	0.01791	16412	OT_221122_Siyu_Gel_2801-2166-655_R2_01	56.434	7.3739			6644900	3355700	996660	0	0	1161800	1130700	488	591	458	1549;1550;1551;1552	1107
DLTQQAKDIQNITVQETNK	Acetyl (Protein N-term);Propionylation (K);Methyl (K)	2298.17	0.170319	1703	sp|Q9H1N7-2|S35B3_HUMAN;sp|Q9H1N7-3|S35B3_HUMAN;sp|Q9H1N7|S35B3_HUMAN	yes	no	0	1	0	1	0	1	0	1	By matching			By MS/MS			1			1			85.886	85.31	3	0.019986	24296	OT_221122_Siyu_Gel_2801-655_R1_01	40.962	9.5003			5337200	2765900	0	0	2571300	0	0	489	1703	459	1553;1554	1108
DLTTAGAVTQCYR	Unmodified	1454.68	0.682378	827	sp|Q02543|RL18A_HUMAN	yes	yes	0	0	0	0	0	0	0	0	By MS/MS					By MS/MS	1					1	42.744	41.492	2	5.69e-24	11770	OT_221122_Siyu_Gel_2801-2166-655_R2_01	238.86	176.28			223530000	97789000	0	0	0	0	125750000	490	827	460	1555;1556	1109;1110
DMELDASSMEKRFAYKFLK	Oxidation (M);Dimethyl (K);Propionylation (K)	2408.18	0.175604	1003	sp|Q15413-3|RYR3_HUMAN;sp|Q15413-2|RYR3_HUMAN;sp|Q15413|RYR3_HUMAN	yes	no	0	0	1	0	1	1	0	3			By matching	By matching	By MS/MS				1	1	1		81.811	80.811	3	0.01584	22036	OT_221122_Siyu_Gel_2801-655_R2_01	60.246	12.606			32505000	0	0	766170	8247100	23491000	0	491	1003	461	1557;1558;1559	1111
DMGEMVTQGQTDAQYMFLR	Unmodified	2219.97	0.96496	813;814	sp|Q01082|SPTB2_HUMAN;sp|Q01082-2|SPTB2_HUMAN;sp|Q01082-3|SPTB2_HUMAN	no	no	0	0	0	0	0	0	0	0	By MS/MS						1						101.15	100.29	2	0.00064508	30591	OT_221122_Siyu_Gel_2801-2166-655_R1_01	155.39	117.42			1906300	1906300	0	0	0	0	0	492	813;814	462	1560	1112;1113
DMGEMVTQGQTDAQYMFLR	Oxidation (M)	2235.96	0.959874	813;814	sp|Q01082|SPTB2_HUMAN;sp|Q01082-2|SPTB2_HUMAN;sp|Q01082-3|SPTB2_HUMAN	no	no	0	0	0	0	1	0	0	0	By MS/MS						1						85.809	84.656	2	0.009039	25679	OT_221122_Siyu_Gel_2801-2166-655_R1_01	110.51	83.412			1270500	1270500	0	0	0	0	0	493	813;814	462	1561	1114
DMGKMLGGEEEKDPDAQK	Acetyl (K);Oxidation (M);Dimethyl (K)	2062.92	0.918721	1207	sp|Q6PUV4|CPLX2_HUMAN	yes	yes	1	0	1	0	1	0	0	2					By MS/MS	By matching					1	1	26.019	24.719	2	0.018341	4698	OT_221122_Siyu_Gel_2801-655_R2_01	58.04	19.025			1433600	0	0	0	0	734240	699380	494	1207	463	1562;1563	1115
DMHSAYKHADGKKIDGRR	Oxidation (M);3 Propionylation (K)	2268.11	0.106948	363	sp|P08621|RU17_HUMAN;sp|P08621-2|RU17_HUMAN	yes	no	0	0	0	0	1	3	0	4	By MS/MS						1						24.593	23.34	4	0.016069	5878	OT_221122_Siyu_Gel_2801-2166-655_R1_01	56.514	18.931			3090500	3090500	0	0	0	0	0	495	363	464	1564	1116
DMKDEEKEQQLTMKPEEIVR	2 Acetyl (K);Oxidation (M)	2575.21	0.214569	1147	sp|Q5VVM6|CCD30_HUMAN	yes	yes	2	0	0	0	1	0	0	3					By MS/MS						1		99.594	99.247	4	0.019815	27760	OT_221122_Siyu_Gel_2801-655_R2_01	46.621	21.72			350060	0	0	0	0	350060	0	496	1147	465	1565	1117
DMKKFGGPNKIR	2 Trimethyl (K);Propionylation (K)	1529.88	0.875204	1833	sp|Q9P0U4|CXXC1_HUMAN;sp|Q9P0U4-2|CXXC1_HUMAN	yes	no	0	0	0	0	0	1	2	3			By MS/MS			By matching			1			1	11.033	8.3284	4	0.019759	1928	OT_221122_Siyu_Gel_2801-2166-655_R3_01	44.612	9.0178			322030	0	0	113190	0	0	208840	497	1833	466	1566;1567	1118
DMPIQAFLLYQEPVLGPVR	Unmodified	2185.16	0.160547	5	CON__P02666	yes	yes	0	0	0	0	0	0	0	0		By MS/MS						2					114.54	113.19	2;3	4.14e-12	32100	OT_221122_Siyu_Gel_2801-655_R3_01	214.58	143.9		+	332230000	0	332230000	0	0	0	0	498	5	467	1568;1569	1119;1120
DMPPAFIKVENACTK	Acetyl (K);Oxidation (M);Propionylation (K)	1833.86	0.864107	448	sp|P18206-2|VINC_HUMAN;sp|P18206|VINC_HUMAN	yes	no	1	0	0	0	1	1	0	1				By MS/MS						1			30.896	30.896	2	0.018917	7203	OT_221122_Siyu_Gel_2801-655_R1_01	50.354	10.569			0	0	0	0	0	0	0	499	448	468	1570	1121
DMRFYGPQRRR	Oxidation (M)	1496.74	0.741899	1445	sp|Q8TDN2|KCNV2_HUMAN	yes	yes	0	0	0	0	1	0	0	3			By MS/MS						1				32.313	29.846	2	0.019778	8244	OT_221122_Siyu_Gel_2801-2166-655_R3_01	53.472	14.454			0	0	0	0	0	0	0	500	1445	469	1571	1122
DNKDGSCSAEYIPFAPGDYDVNITYGGAHIPGSPFR	Propionylation (K)	3942.78	0.779532	255	sp|O75369-2|FLNB_HUMAN;sp|O75369-9|FLNB_HUMAN;sp|O75369|FLNB_HUMAN;sp|O75369-6|FLNB_HUMAN;sp|O75369-3|FLNB_HUMAN;sp|O75369-8|FLNB_HUMAN;sp|O75369-7|FLNB_HUMAN;sp|O75369-5|FLNB_HUMAN;sp|O75369-4|FLNB_HUMAN	yes	no	0	0	0	0	0	1	0	1	By MS/MS			By matching			1			1			111.32	110.9	3	0.001126	33835	OT_221122_Siyu_Gel_2801-2166-655_R1_01	63.09	41.164			6976000	5450100	0	0	1525900	0	0	501	255	470	1572;1573	1123
DNKKTR	2 Propionylation (K)	872.472	0.47158	334	sp|Q9BTM1-2|H2AJ_HUMAN;sp|Q16777|H2A2C_HUMAN;sp|P16104|H2AX_HUMAN;sp|Q96QV6|H2A1A_HUMAN;sp|Q93077|H2A1C_HUMAN;sp|Q7L7L0|H2A3_HUMAN;sp|P04908|H2A1B_HUMAN;sp|P20671|H2A1D_HUMAN;sp|P0C0S8|H2A1_HUMAN;sp|Q6FI13|H2A2A_HUMAN;sp|Q9BTM1|H2AJ_HUMAN;sp|Q96KK5|H2A1H_HUMAN;sp|Q99878|H2A1J_HUMAN;sp|Q8IUE6|H2A2B_HUMAN	yes	no	0	0	0	0	0	2	0	2	By MS/MS					By matching	1					1	1.6051	-0.74942	2	0.015502	127	OT_221122_Siyu_Gel_2801-2166-655_R1_01	88.029	27.347			85699	71603	0	0	0	0	14096	502	334	471	1574;1575	1124
DNLAEDIMR	Oxidation (M)	1091.49	0.491723	365	sp|P08670|VIME_HUMAN	yes	yes	0	0	0	0	1	0	0	0	By matching		By matching			By MS/MS	1		2			2	51.939	50.046	2	0.0018662	9338	OT_221122_Siyu_Gel_2801-2166-655_R2_01	134.05	73.462			20573000	250820	0	10026000	0	0	10296000	503	365	472	1576;1577;1578;1579;1580	1125;1126
DNLAEDIMR	Unmodified	1075.5	0.496809	365	sp|P08670|VIME_HUMAN	yes	yes	0	0	0	0	0	0	0	0	By MS/MS		By matching			By MS/MS	1		1			1	62.901	61.081	2	0.0055562	18187	OT_221122_Siyu_Gel_2801-2166-655_R1_01	110.41	61.049			100140000	29430000	0	29646000	0	0	41067000	504	365	472	1581;1582;1583	1127;1128
DNSTMGYMAAKKHLEINPDHSIIETLR	2 Propionylation (K)	3195.57	0.569269	354	sp|P07900|HS90A_HUMAN;sp|P07900-2|HS90A_HUMAN	yes	no	0	0	0	0	0	2	0	2	By MS/MS		By MS/MS	By matching		By MS/MS	1		1	1		1	98.911	97.894	3	5.02e-07	28754	OT_221122_Siyu_Gel_2801-2166-655_R3_01	137.89	97.505			8475000	4767900	0	2432400	449120	0	825610	505	354	473	1584;1585;1586;1587	1129;1130;1131
DNSTMGYMAAKKHLEINPDHSIIETLR	Oxidation (M);2 Propionylation (K)	3211.56	0.564183	354	sp|P07900|HS90A_HUMAN;sp|P07900-2|HS90A_HUMAN	yes	no	0	0	0	0	1	2	0	2	By MS/MS		By MS/MS				2		2				90.72	89.141	3	3.58e-07	27628	OT_221122_Siyu_Gel_2801-2166-655_R1_01	150.09	106.04			3880700	2857400	0	1023300	0	0	0	506	354	473	1588;1589;1590;1591	1132;1133;1134
DNSTMGYMMAKKHLEINPDHPIVETLR	2 Propionylation (K)	3251.58	0.577725	360	sp|P08238|HS90B_HUMAN	yes	yes	0	0	0	0	0	2	0	2	By MS/MS	By matching	By MS/MS	By matching	By matching	By MS/MS	2	2	2	1	1	1	99.555	98.465	3;4	3.17e-07	29334	OT_221122_Siyu_Gel_2801-2166-655_R2_01	145.65	107.12			66950000	45420000	4008800	12180000	2530000	1867900	943870	507	360	474	1592;1593;1594;1595;1596;1597;1598;1599;1600	1135;1136;1137;1138;1139;1140
DNSTMGYMMAKKHLEINPDHPIVETLR	2 Oxidation (M);Trimethyl (K);Propionylation (K)	3269.59	0.58829	360	sp|P08238|HS90B_HUMAN	yes	yes	0	0	0	0	2	1	1	2			By MS/MS						1				93.015	90.961	3	0.0018063	26728	OT_221122_Siyu_Gel_2801-2166-655_R3_01	88.976	45.777			0	0	0	0	0	0	0	508	360	474	1601	1141
DPAQPMSPGEATQSGAR	Unmodified	1698.76	0.763147	1624	sp|Q9BQG0|MBB1A_HUMAN;sp|Q9BQG0-2|MBB1A_HUMAN	yes	no	0	0	0	0	0	0	0	0	By matching					By MS/MS	1					1	21.11	19.457	2	0.010105	5015	OT_221122_Siyu_Gel_2801-2166-655_R2_01	104.41	65.605			829220	440100	0	0	0	0	389120	509	1624	475	1602;1603	1142
DPEEADYCIQTLDGR	Unmodified	1780.76	0.757393	199	sp|O43719|HTSF1_HUMAN	yes	yes	0	0	0	0	0	0	0	0	By matching		By MS/MS			By matching	1		1			1	60.027	58.274	2	6.9e-45	16929	OT_221122_Siyu_Gel_2801-2166-655_R3_01	263.74	203.64			3212700	1402200	0	851800	0	0	958780	510	199	476	1604;1605;1606	1143
DPFSSSLQNR	Unmodified	1149.54	0.541451	1250	sp|Q7L2E3-3|DHX30_HUMAN;sp|Q7L2E3|DHX30_HUMAN;sp|Q7L2E3-2|DHX30_HUMAN	yes	no	0	0	0	0	0	0	0	0	By matching		By matching			By MS/MS	1		1			1	38.825	37.205	2	0.019956	10514	OT_221122_Siyu_Gel_2801-2166-655_R2_01	74.376	47.246			6128600	2061000	0	1173500	0	0	2894100	511	1250	477	1607;1608;1609	1144
DPIPYLPPLEKLPHEKHHNQPYCGIAPYIR	2 Propionylation (K)	3703.9	0.897343	363	sp|P08621|RU17_HUMAN;sp|P08621-2|RU17_HUMAN;sp|P08621-3|RU17_HUMAN	yes	no	0	0	0	0	0	2	0	2	By MS/MS						1						99.091	98.238	4	0.01213	29904	OT_221122_Siyu_Gel_2801-2166-655_R1_01	51.811	22.209			9725600	9725600	0	0	0	0	0	512	363	478	1610	1145
DPLAADESAPQR	Unmodified	1268.6	0.599694	1536	sp|Q96GA3|LTV1_HUMAN	yes	yes	0	0	0	0	0	0	0	0			By MS/MS			By MS/MS			1			1	20.029	17.475	2	0.00030115	4582	OT_221122_Siyu_Gel_2801-2166-655_R3_01	155.53	113.2			1827700	0	0	606310	0	0	1221400	513	1536	479	1611;1612	1146;1147
DPSKQYGLKMKTSR	Oxidation (M);3 Propionylation (K)	1821.93	0.929484	1924	sp|Q9UQ80-2|PA2G4_HUMAN;sp|Q9UQ80|PA2G4_HUMAN	yes	no	0	0	0	0	1	3	0	3	By MS/MS		By MS/MS			By MS/MS	2		2			2	61.839	60.019	2;3	1.82e-44	17691	OT_221122_Siyu_Gel_2801-2166-655_R2_01	258.78	170.63			45681000	21116000	0	3881000	0	0	20684000	514	1924	480	1613;1614;1615;1616;1617;1618	1148;1149;1150;1151
DPSKQYGLKMKTSR	3 Propionylation (K)	1805.93	0.93457	1924	sp|Q9UQ80-2|PA2G4_HUMAN;sp|Q9UQ80|PA2G4_HUMAN	yes	no	0	0	0	0	0	3	0	3	By MS/MS		By MS/MS			By MS/MS	2		1			2	74.006	72.393	2;3	4.06e-194	21842	OT_221122_Siyu_Gel_2801-2166-655_R1_01	343.75	233.37			96657000	46666000	0	3737600	0	0	46253000	515	1924	480	1619;1620;1621;1622;1623	1152;1153;1154;1155
DQAMASALFTADSQAMVK	Oxidation (M);Dimethyl (K)	1927.9	0.901949	438	sp|P17029|ZKSC1_HUMAN	yes	yes	0	0	1	0	1	0	0	0	By MS/MS					By matching	1					1	29.257	27.854	3	0.019994	7297	OT_221122_Siyu_Gel_2801-2166-655_R1_01	43.297	10.775			4667100	2778500	0	0	0	0	1888600	516	438	481	1624;1625	1156
DQEEMWGQEKKMWR	Acetyl (K);2 Oxidation (M);Trimethyl (K)	1995.88	0.881882	1381	sp|Q8N9W4-1|GG6L2_HUMAN;sp|Q8N9W4|GG6L2_HUMAN	yes	no	1	0	0	0	2	0	1	2		By matching	By MS/MS	By matching	By matching			1	1	1	1		71.617	70.428	2	0.018441	20689	OT_221122_Siyu_Gel_2801-2166-655_R3_01	90.05	39.599			7481400	0	2249800	1483400	983790	2764500	0	517	1381	482	1626;1627;1628;1629	1157
DQPGRQEKMSIYQAMWK	Dimethyl (K);Methyl (K)	2137.04	0.0448651	707	sp|P58107|EPIPL_HUMAN	yes	no	0	0	1	1	0	0	0	2				By MS/MS	By matching					1	1		15.071	14.647	4	0.016194	2213	OT_221122_Siyu_Gel_2801-655_R1_01	59.673	13.517			81178000	0	0	0	37590000	43588000	0	518	707	483	1630;1631	1158
DQPSAYSKENWEKT	2 Acetyl (K)	1765.78	0.779509	604	sp|P43897-3|EFTS_HUMAN	yes	yes	2	0	0	0	0	0	0	2	By matching	By matching	By matching	By matching	By MS/MS	By MS/MS	1	1	1	1	1	1	69.135	67.858	2	0.0025005	20108	OT_221122_Siyu_Gel_2801-2166-655_R2_01	138.25	50.679			92991000	17840000	14998000	8024900	17578000	18518000	16032000	519	604	484	1632;1633;1634;1635;1636;1637	1159;1160
DQSVVRDLKGYPDGVKSIVVKGYNIWTGGPDACLR	Dimethyl (K);2 Methyl (K)	3918.05	0.0461923	1732	sp|Q9H808-2|TLE6_HUMAN;sp|Q9H808|TLE6_HUMAN	yes	no	0	0	1	2	0	0	0	4		By matching		By matching	By MS/MS			1		1	1		96.617	96.084	4	0.019557	26618	OT_221122_Siyu_Gel_2801-655_R2_01	40.544	8.0371			4503500	0	1159000	0	1397200	1947300	0	520	1732	485	1638;1639;1640	1161
DQTPDENDQVVVKITGHFYACQVAQR	Trimethyl (K)	3059.48	0.477083	128	sp|O00425|IF2B3_HUMAN;sp|O00425-2|IF2B3_HUMAN	yes	no	0	0	0	0	0	0	1	1						By MS/MS						1	114.16	112.61	3	0.01951	33796	OT_221122_Siyu_Gel_2801-2166-655_R2_01	52.509	16.536			12183000	0	0	0	0	0	12183000	521	128	486	1641	1162
DQTPDENEEVIVR	Unmodified	1542.72	0.71618	1994	sp|Q9Y6M1-5|IF2B2_HUMAN;sp|Q9Y6M1-6|IF2B2_HUMAN;sp|Q9Y6M1-3|IF2B2_HUMAN;sp|Q9Y6M1-4|IF2B2_HUMAN;sp|Q9Y6M1-1|IF2B2_HUMAN;sp|Q9Y6M1|IF2B2_HUMAN	yes	no	0	0	0	0	0	0	0	0	By matching		By MS/MS				1		1				35.989	34.235	2	0.00025702	9511	OT_221122_Siyu_Gel_2801-2166-655_R3_01	193.22	126.1			4231100	2832500	0	1398600	0	0	0	522	1994	487	1642;1643	1163
DRAMKESQQGPKGEAPK	Methyl (K)	1869.94	0.936695	1920	sp|Q9UPX8-4|SHAN2_HUMAN;sp|Q9UPX8-1|SHAN2_HUMAN;sp|Q9UPX8|SHAN2_HUMAN	yes	no	0	0	0	1	0	0	0	3					By MS/MS						2		32.09	31.392	2	0.0074192	7023	OT_221122_Siyu_Gel_2801-655_R2_01	108.98	23.172			1724600	0	0	0	0	1724600	0	523	1920	488	1644;1645	1164;1165
DREEALHQFR	Unmodified	1299.63	0.631997	134	sp|O00571|DDX3X_HUMAN;sp|O00571-2|DDX3X_HUMAN;sp|O15523-2|DDX3Y_HUMAN;sp|O15523|DDX3Y_HUMAN	yes	no	0	0	0	0	0	0	0	1			By MS/MS						1				14.288	11.031	2	0.013262	2677	OT_221122_Siyu_Gel_2801-2166-655_R3_01	112.71	45.217			112560	0	0	112560	0	0	0	524	134	489	1646	1166
DRLEKSQLHDTGNKTK	Trimethyl (K);Propionylation (K)	1967.04	0.0436027	1353	sp|Q8N2I2-2|ZN619_HUMAN;sp|Q8N2I2|ZN619_HUMAN;sp|Q8N2I2-3|ZN619_HUMAN;sp|Q8N2I2-4|ZN619_HUMAN	yes	no	0	0	0	0	0	1	1	3			By MS/MS						1				66.499	63.944	3	0.011354	18732	OT_221122_Siyu_Gel_2801-2166-655_R3_01	89.992	9.2737			3657800	0	0	3657800	0	0	0	525	1353	490	1647	1167
DRNAEEKKR	Acetyl (K)	1186.61	0.605448	1763	sp|Q9NP80-3|PLPL8_HUMAN;sp|Q9NP80-2|PLPL8_HUMAN;sp|Q9NP80|PLPL8_HUMAN	yes	no	1	0	0	0	0	0	0	3			By MS/MS			By matching			1			1	21.603	19.099	2	0.012194	5084	OT_221122_Siyu_Gel_2801-2166-655_R3_01	70.816	14.184			231570	0	0	67076	0	0	164500	526	1763	491	1648;1649	1168
DRSKSKEMNR	Oxidation (M);Dimethyl (K);Propionylation (K)	1349.67	0.672147	1752	sp|Q9HCG8|CWC22_HUMAN	yes	yes	0	0	1	0	1	1	0	3	By matching		By matching			By MS/MS	1		1			1	38.891	37.272	2	0.013881	10618	OT_221122_Siyu_Gel_2801-2166-655_R2_01	66.27	32.349			21447000	10033000	0	3418300	0	0	7995300	527	1752	492	1650;1651;1652	1169
DSATKQKLMNK	Oxidation (M);Dimethyl (K);Propionylation (K)	1362.72	0.7177	1633	sp|Q9BSC4-2|NOL10_HUMAN;sp|Q9BSC4-4|NOL10_HUMAN;sp|Q9BSC4|NOL10_HUMAN	yes	no	0	0	1	0	1	1	0	2						By MS/MS						1	19.67	17.718	2	0.01917	4576	OT_221122_Siyu_Gel_2801-2166-655_R2_01	52.482	9.8833			34463	0	0	0	0	0	34463	528	1633	493	1653	1170
DSCPLDCKVYVGNLGNNGNKTELER	2 Propionylation (K)	2963.38	0.37532	797	sp|P84103-2|SRSF3_HUMAN;sp|P84103|SRSF3_HUMAN	yes	no	0	0	0	0	0	2	0	2	By matching		By matching			By MS/MS	1		1			1	91.729	90.276	3	4.86e-09	26864	OT_221122_Siyu_Gel_2801-2166-655_R2_01	170.27	127.11			13976000	6740000	0	2218500	0	0	5017900	529	797	494	1654;1655;1656	1171
DSDGKKEKSSNSDR	3 Propionylation (K)	1719.79	0.791136	1004	sp|Q15424-2|SAFB1_HUMAN;sp|Q15424|SAFB1_HUMAN;sp|Q15424-4|SAFB1_HUMAN;sp|Q15424-3|SAFB1_HUMAN	yes	no	0	0	0	0	0	3	0	3	By MS/MS		By matching			By MS/MS	1		1			1	23.638	21.584	2	2.65e-169	5493	OT_221122_Siyu_Gel_2801-2166-655_R1_01	332.53	241.44			1574300	1150900	0	160980	0	0	262490	530	1004	495	1657;1658;1659	1172;1173
DSKAEEVWMKFR	Oxidation (M);2 Dimethyl (K)	1596.8	0.797013	1500	sp|Q92889|XPF_HUMAN	yes	yes	0	0	2	0	1	0	0	2					By MS/MS						1		53.334	52.586	2	0.019519	13297	OT_221122_Siyu_Gel_2801-655_R2_01	55.084	10.062			182420	0	0	0	0	182420	0	531	1500	496	1660	1174
DSKSQAPGQPGASQWGSR	Propionylation (K)	1898.89	0.887102	1530	sp|Q96EP5-2|DAZP1_HUMAN;sp|Q96EP5|DAZP1_HUMAN	yes	no	0	0	0	0	0	1	0	1	By MS/MS		By MS/MS			By MS/MS	1		1			1	36.177	34.491	2	1.08e-19	9620	OT_221122_Siyu_Gel_2801-2166-655_R3_01	233.97	150.74			3624900	640700	0	1200700	0	0	1783500	532	1530	497	1661;1662;1663	1175;1176;1177
DSNHQSNYKLSK	Acetyl (Protein N-term);Dimethyl (K)	1489.72	0.716121	1521	sp|Q96BT7-3|ALKB8_HUMAN;sp|Q96BT7-2|ALKB8_HUMAN;sp|Q96BT7|ALKB8_HUMAN	yes	no	0	1	1	0	0	0	0	1			By MS/MS			By matching			1			1	12.781	10.077	3	0.01459	2422	OT_221122_Siyu_Gel_2801-2166-655_R3_01	43.628	8.7409			265790	0	0	118900	0	0	146890	533	1521	498	1664;1665	1178
DSPGRPVPVATETSSMHGANETPSGRPR	Oxidation (M)	2905.37	0.37368	1987	sp|Q9Y6A5|TACC3_HUMAN	yes	yes	0	0	0	0	1	0	0	2		By MS/MS			By matching	By MS/MS		1			1	1	13.47	11.785	4	0.0049721	2619	OT_221122_Siyu_Gel_2801-2166-655_R2_01	65.207	37.26			433410	0	83133	0	0	111610	238670	534	1987	499	1666;1667;1668	1179;1180;1181
DSPGRPVPVATETSSMHGANETPSGRPR	Unmodified	2889.38	0.378766	1987	sp|Q9Y6A5|TACC3_HUMAN	yes	yes	0	0	0	0	0	0	0	2	By matching					By MS/MS	1					1	20.398	18.745	4	0.00024909	4909	OT_221122_Siyu_Gel_2801-2166-655_R2_01	85.805	48.525			1357500	532860	0	0	0	0	824670	535	1987	499	1669;1670	1182;1183
DSPSKQSPGESTKK	Acetyl (K);Dimethyl (K);Methyl (K)	1558.78	0.783866	294	sp|O94956-2|SO2B1_HUMAN;sp|O94956-4|SO2B1_HUMAN;sp|O94956-3|SO2B1_HUMAN;sp|O94956|SO2B1_HUMAN	yes	no	1	0	1	1	0	0	0	2						By MS/MS						1	31.661	30.11	2	0.019802	8307	OT_221122_Siyu_Gel_2801-2166-655_R2_01	47.844	9.8757			0	0	0	0	0	0	0	536	294	500	1671	1184
DSRSKTAIGLSHIMSAGDAKNLLDTK	Oxidation (M);2 Propionylation (K)	2856.47	0.465121	1083	sp|Q5CZC0|FSIP2_HUMAN;sp|Q5CZC0-2|FSIP2_HUMAN	yes	no	0	0	0	0	1	2	0	3	By MS/MS						1						84.921	83.668	4	0.01951	25442	OT_221122_Siyu_Gel_2801-2166-655_R1_01	40.404	7.2168			1024100	1024100	0	0	0	0	0	537	1083	501	1672	1185
DTKITCEEKMVSMAR	2 Oxidation (M);Dimethyl (K);Methyl (K)	1871.88	0.879105	244	sp|O75129-6|ASTN2_HUMAN;sp|O75129-4|ASTN2_HUMAN;sp|O75129-2|ASTN2_HUMAN;sp|O75129-3|ASTN2_HUMAN;sp|O75129|ASTN2_HUMAN	yes	no	0	0	1	1	2	0	0	2		By MS/MS			By matching			1			1		16.691	15.19	2	0.019654	2242	OT_221122_Siyu_Gel_2801-655_R3_01	53.013	8.3734			473260	0	236320	0	0	236930	0	538	244	503	1673;1674	1186
DTPAKNAQKSNQNGKDSKPSSTPR	4 Propionylation (K)	2779.37	0.373664	346	sp|P06748|NPM_HUMAN;sp|P06748-3|NPM_HUMAN	yes	no	0	0	0	0	0	4	0	4	By MS/MS		By MS/MS			By MS/MS	4		3			3	42.97	41.437	2;3	2.79e-46	11377	OT_221122_Siyu_Gel_2801-2166-655_R3_01	252.41	178.6			79781000	40242000	0	15189000	0	0	24350000	539	346	504	1675;1676;1677;1678;1679;1680;1681;1682;1683;1684	1187;1188;1189;1190;1191;1192;1193;1194;1195;1196;1197
DTQTSITDSCAVYR	Unmodified	1615.71	0.7148	1979	sp|Q9Y5M8|SRPRB_HUMAN	yes	yes	0	0	0	0	0	0	0	0	By matching		By MS/MS			By matching	1		1			1	37.589	35.937	2	0.0026661	10083	OT_221122_Siyu_Gel_2801-2166-655_R3_01	134.75	82.175			2327500	1056600	0	286150	0	0	984740	540	1979	505	1685;1686;1687	1198
DTVLLKSGPR	Propionylation (K)	1140.65	0.650273	1426	sp|Q8TBE0|BAHD1_HUMAN;sp|Q8TBE0-2|BAHD1_HUMAN;sp|Q8TBE0-3|BAHD1_HUMAN	yes	no	0	0	0	0	0	1	0	1	By MS/MS		By MS/MS			By matching	2		1			1	59.954	58.201	2	4.16e-101	14469	OT_221122_Siyu_Gel_2801-2166-655_R1_01	244.8	139.23			103900000	57305000	0	24600000	0	0	21999000	541	1426	506	1688;1689;1690;1691	1199;1200;1201
DVACGANHTLVLDSQKR	Propionylation (K)	1938.96	0.958159	1839	sp|Q9P258|RCC2_HUMAN	yes	yes	0	0	0	0	0	1	0	1	By MS/MS					By matching	1					1	43.462	42.21	2	2.78e-88	11968	OT_221122_Siyu_Gel_2801-2166-655_R1_01	290.17	147.74			2135300	1368000	0	0	0	0	767270	542	1839	507	1692;1693	1202
DVDFEGTDEPIFGKKPR	2 Propionylation (K)	2061.01	0.00548589	592	sp|P42285|MTREX_HUMAN	yes	yes	0	0	0	0	0	2	0	2	By matching		By MS/MS			By MS/MS	1		1			1	98.276	96.89	2	1.82e-05	28434	OT_221122_Siyu_Gel_2801-2166-655_R3_01	200.93	133.55			4665900	2514300	0	628590	0	0	1523100	543	592	508	1694;1695;1696	1203;1204
DVEDEETWIR	Unmodified	1290.57	0.57281	933	sp|Q13813-2|SPTN1_HUMAN;sp|Q13813|SPTN1_HUMAN;sp|Q13813-3|SPTN1_HUMAN	yes	no	0	0	0	0	0	0	0	0	By MS/MS	By matching	By MS/MS			By matching	1	1	1			1	58.332	56.603	2	0.0028551	16399	OT_221122_Siyu_Gel_2801-2166-655_R3_01	134.26	88.925			51407000	34985000	2518100	5172300	0	0	8732200	544	933	509	1697;1698;1699;1700	1205;1206
DVEQQFKYTQPNICR	Propionylation (K)	1980.94	0.93636	958	sp|Q14566|MCM6_HUMAN	yes	yes	0	0	0	0	0	1	0	1	By MS/MS						1						66.938	65.584	2	0.010824	19669	OT_221122_Siyu_Gel_2801-2166-655_R1_01	130.56	73.545			1407600	1407600	0	0	0	0	0	545	958	510	1701	1207
DVGMADKSVASGGWQEPENPHTQR	Propionylation (K)	2651.2	0.203427	1876	sp|Q9UJW0-2|DCTN4_HUMAN;sp|Q9UJW0|DCTN4_HUMAN;sp|Q9UJW0-3|DCTN4_HUMAN	yes	no	0	0	0	0	0	1	0	1	By MS/MS					By matching	1					1	56.591	55.189	3	0.0010674	16245	OT_221122_Siyu_Gel_2801-2166-655_R1_01	93.583	57.33			1842100	1516300	0	0	0	0	325780	546	1876	511	1702;1703	1208
DVICEDDKGKIMEEVMRTYLK	2 Oxidation (M);Propionylation (K)	2659.25	0.254325	410	sp|P12757-3|SKIL_HUMAN;sp|P12757-5|SKIL_HUMAN;sp|P12757|SKIL_HUMAN	yes	no	0	0	0	0	2	1	0	3	By matching	By MS/MS	By matching				1	1	1				86.744	85.09	4	0.019748	23376	OT_221122_Siyu_Gel_2801-655_R3_01	46.131	14.248			14609000	2924200	10941000	743870	0	0	0	547	410	512	1704;1705;1706	1209
DVKPHNVMIDHEHR	Propionylation (K)	1781.86	0.863136	776	sp|P68400-2|CSK21_HUMAN;sp|Q8NEV1|CSK23_HUMAN;sp|P68400|CSK21_HUMAN	yes	no	0	0	0	0	0	1	0	1	By matching		By MS/MS			By matching	1		1			1	22.865	20.811	3	0.017411	5651	OT_221122_Siyu_Gel_2801-2166-655_R3_01	60.401	29.495			3442400	2222500	0	506720	0	0	713210	548	776	513	1707;1708;1709	1210
DVLMNNGLKMDQFCK	Oxidation (M);2 Dimethyl (K)	1883.89	0.894361	705	sp|P57729|RAB38_HUMAN	yes	yes	0	0	2	0	1	0	0	1	By matching		By matching			By MS/MS	1		1			1	68.111	66.257	2	0.006824	19542	OT_221122_Siyu_Gel_2801-2166-655_R2_01	93.096	12.079			1421700000	821210000	0	234470000	0	0	365970000	549	705	514	1710;1711;1712	1211
DVMLIAAVFYVR	Unmodified	1395.76	0.758443	1872	sp|Q9UJA2-2|CRLS1_HUMAN;sp|Q9UJA2|CRLS1_HUMAN	yes	no	0	0	0	0	0	0	0	0	By MS/MS	By matching	By matching	By matching	By matching	By matching	1	1	1	1	1	1	57.668	56.392	3	0.0025558	16569	OT_221122_Siyu_Gel_2801-2166-655_R1_01	117.7	9.8669			135970000	17351000	20327000	2998600	53150000	36367000	5773800	550	1872	515	1713;1714;1715;1716;1717;1718	1212
DVMPEVNKVLDK	Oxidation (M);2 Methyl (K)	1429.75	0.748666	345	sp|P06744|G6PI_HUMAN;sp|P06744-2|G6PI_HUMAN	yes	no	0	0	0	2	1	0	0	1	By MS/MS	By matching	By matching	By matching	By matching	By matching	1	1	1	1	1	1	50.885	49.658	2	0.0041312	14366	OT_221122_Siyu_Gel_2801-2166-655_R1_01	93.096	28.384			59814000	36148000	5652700	2685000	6660200	6484400	2184500	551	345	516	1719;1720;1721;1722;1723;1724	1213
DVQIGDIVTVGECRPLSKTVR	Propionylation (K)	2397.27	0.268594	742	sp|P62280|RS11_HUMAN	yes	yes	0	0	0	0	0	1	0	2	By matching		By matching			By MS/MS	1		1			1	84.447	82.694	3	0.0027254	24641	OT_221122_Siyu_Gel_2801-2166-655_R2_01	112.91	48.609			270260000	142820000	0	36372000	0	0	91065000	552	742	517	1725;1726;1727	1214
DVTKCLEEFELLGKAYGKAKSIVDKEGVPR	5 Propionylation (K)	3658.92	0.916801	1608	sp|Q99613-2|EIF3C_HUMAN;sp|Q99613|EIF3C_HUMAN;sp|B5ME19|EIFCL_HUMAN	yes	no	0	0	0	0	0	5	0	5	By MS/MS						1						115.96	114.3	3	0.015462	35416	OT_221122_Siyu_Gel_2801-2166-655_R1_01	47.099	14.496			1224600	1224600	0	0	0	0	0	553	1608	518	1728	1215
DVVQAYPEVR	Unmodified	1174.6	0.598237	866	sp|Q08211|DHX9_HUMAN	yes	yes	0	0	0	0	0	0	0	0	By MS/MS		By MS/MS			By MS/MS	1		1			1	39.277	37.658	2	0.0019844	10500	OT_221122_Siyu_Gel_2801-2166-655_R1_01	140.17	73.818			181240000	75264000	0	43217000	0	0	62756000	554	866	519	1729;1730;1731	1216;1217;1218
DWNTLIVGKLSPWIRPDSKVEKIR	3 Propionylation (K)	3017.67	0.670227	148	sp|O14744|ANM5_HUMAN;sp|O14744-2|ANM5_HUMAN;sp|O14744-4|ANM5_HUMAN	yes	no	0	0	0	0	0	3	0	4	By MS/MS	By matching	By MS/MS			By MS/MS	1	1	1			1	114.64	113.02	3	3.14e-17	33262	OT_221122_Siyu_Gel_2801-2166-655_R3_01	211.13	135.91			237340000	143990000	16397000	26639000	0	0	50321000	555	148	520	1732;1733;1734;1735	1219;1220;1221
DYETATLSDIKALIR	Propionylation (K)	1763.93	0.93053	198	sp|O43707|ACTN4_HUMAN;sp|O43707-2|ACTN4_HUMAN	yes	no	0	0	0	0	0	1	0	1	By MS/MS	By MS/MS	By matching	By MS/MS	By MS/MS	By MS/MS	2	2	2	2	2	2	114.54	113.49	2;3	1.37e-278	33414	OT_221122_Siyu_Gel_2801-655_R1_01	371.12	249.52			1232400000	142990000	359680000	111900000	235770000	363460000	18620000	556	198	521	1736;1737;1738;1739;1740;1741;1742;1743;1744;1745;1746;1747	1222;1223;1224;1225;1226;1227;1228;1229;1230
DYIWNTLNSGR	Unmodified	1337.64	0.636414	257	sp|O75390|CISY_HUMAN	yes	yes	0	0	0	0	0	0	0	0		By MS/MS						1					77.196	75.643	2	1.44e-21	20560	OT_221122_Siyu_Gel_2801-655_R3_01	182.28	110.78			0	0	0	0	0	0	0	557	257	522	1748	1231
DYKLFKIK	Acetyl (K);2 Methyl (K)	1123.66	0.664132	1493	sp|Q92772|CDKL2_HUMAN	yes	yes	1	0	0	2	0	0	0	2	By MS/MS		By matching			By matching	1		1			1	87.223	85.604	2	0.019054	26008	OT_221122_Siyu_Gel_2801-2166-655_R1_01	44.447	17.193			8233100	6459000	0	445800	0	0	1328300	558	1493	523	1749;1750;1751	1232
DYMQQKEEDEVKISAEKDLMHPEDKDLK	2 Oxidation (M);Trimethyl (K);Dimethyl (K);Propionylation (K);Methyl (K)	3562.71	0.705881	1400	sp|Q8NDH2|CC168_HUMAN	yes	yes	0	0	1	1	2	1	1	4	By MS/MS						1						70.353	68.999	4	0.018834	20868	OT_221122_Siyu_Gel_2801-2166-655_R1_01	43.162	43.162			3213600	3213600	0	0	0	0	0	559	1400	524	1752	1233
DYQDNKADVILKYNADEAR	2 Propionylation (K)	2352.12	0.123369	621	sp|P47813|IF1AX_HUMAN;sp|O14602|IF1AY_HUMAN	yes	no	0	0	0	0	0	2	0	2	By MS/MS		By MS/MS			By MS/MS	1		1			1	96.688	95.303	2	5.4e-60	27968	OT_221122_Siyu_Gel_2801-2166-655_R3_01	267.5	199.98			3315900	881080	0	923660	0	0	1511200	560	621	525	1753;1754;1755	1234;1235;1236
DYQELMNTK	Oxidation (M)	1156.51	0.507039	331	sp|P04264|K2C1_HUMAN;CON__P04264;CON__ENSEMBL:ENSBTAP00000038253	no	no	0	0	0	0	1	0	0	0	By MS/MS						1						14.843	12.887	2	0.0026227	2833	OT_221122_Siyu_Gel_2801-2166-655_R1_01	129.85	67.388		+	955570	955570	0	0	0	0	0	561	331	526	1756	1237
DYQELMNTK	Unmodified	1140.51	0.512124	331	sp|P04264|K2C1_HUMAN;CON__P04264;CON__ENSEMBL:ENSBTAP00000038253	no	no	0	0	0	0	0	0	0	0	By MS/MS	By matching	By matching	By matching	By matching	By matching	1	1	1	1	1	1	38.396	37.202	2	1.46e-05	10311	OT_221122_Siyu_Gel_2801-2166-655_R1_01	172.59	84.417		+	321840000	295050000	2234000	7337100	4889300	7063900	5269700	562	331	526	1757;1758;1759;1760;1761;1762	1238
DYQGPLKEHEVTIFVR	Propionylation (K)	1986.02	0.0210764	679	sp|P53396-3|ACLY_HUMAN;sp|P53396-2|ACLY_HUMAN;sp|P53396|ACLY_HUMAN	yes	no	0	0	0	0	0	1	0	1	By matching		By MS/MS			By MS/MS	1		1			1	79.788	78.035	2	0.00018182	22984	OT_221122_Siyu_Gel_2801-2166-655_R3_01	195.71	124.56			2942600	1332700	0	935680	0	0	674240	563	679	527	1763;1764;1765	1239;1240
DYSNNTEKTTKDELLNLLK	2 Trimethyl (K);Methyl (K)	2336.25	0.247507	1582	sp|Q96QD5-2|DEPD7_HUMAN;sp|Q96QD5|DEPD7_HUMAN	yes	no	0	0	0	1	0	0	2	2	By matching		By MS/MS			By matching	1		1			1	89.389	87.836	3	0.019845	25891	OT_221122_Siyu_Gel_2801-2166-655_R3_01	44.998	9.3199			29175000	10789000	0	4982500	0	0	13403000	564	1582	528	1766;1767;1768	1241
DYTYEELLNR	Unmodified	1314.61	0.609196	458	sp|P20042|IF2B_HUMAN	yes	yes	0	0	0	0	0	0	0	0	By MS/MS		By matching			By MS/MS	1		1			1	70.343	68.556	2	0.0014475	20317	OT_221122_Siyu_Gel_2801-2166-655_R2_01	143.73	87.013			31124000	14527000	0	4237500	0	0	12359000	565	458	529	1769;1770;1771	1242;1243
EAAAALVEEETRR	Unmodified	1443.73	0.731771	278	sp|O75934|SPF27_HUMAN	yes	yes	0	0	0	0	0	0	0	1	By matching					By MS/MS	1					1	31.43	30.078	2	1.17e-10	8378	OT_221122_Siyu_Gel_2801-2166-655_R2_01	215.72	119.05			3092200	2305900	0	0	0	0	786300	566	278	530	1772;1773	1244
EAACLQQTQIEEAR	Unmodified	1645.77	0.772984	130	sp|O00468-2|AGRIN_HUMAN;sp|O00468-6|AGRIN_HUMAN;sp|O00468-3|AGRIN_HUMAN;sp|O00468-5|AGRIN_HUMAN;sp|O00468-4|AGRIN_HUMAN;sp|O00468-7|AGRIN_HUMAN;sp|O00468|AGRIN_HUMAN	yes	no	0	0	0	0	0	0	0	0			By MS/MS						1				29.969	27.414	2	7.55e-50	7516	OT_221122_Siyu_Gel_2801-2166-655_R3_01	212.9	140.25			0	0	0	0	0	0	0	567	130	531	1774	1245
EAANFKLKYGR	2 Propionylation (K)	1407.75	0.75105	285	sp|O76094-2|SRP72_HUMAN;sp|O76094|SRP72_HUMAN	yes	no	0	0	0	0	0	2	0	2	By MS/MS						1						63.361	62.007	2	0.0051593	18459	OT_221122_Siyu_Gel_2801-2166-655_R1_01	94.309	32.716			8284000	8284000	0	0	0	0	0	568	285	532	1775	1246
EACTCPYCKDSEGR	Propionylation (K)	1787.69	0.691304	357	sp|P08047-3|SP1_HUMAN;sp|P08047-2|SP1_HUMAN;sp|P08047|SP1_HUMAN	yes	no	0	0	0	0	0	1	0	1	By MS/MS						1						23.669	22.416	2	0.0027085	5602	OT_221122_Siyu_Gel_2801-2166-655_R1_01	140.63	131.83			0	0	0	0	0	0	0	569	357	533	1776	1247
EADGSETPEPFAAEAKFFTESR	Propionylation (K)	2471.11	0.112864	1247	sp|Q7KZF4|SND1_HUMAN	yes	yes	0	0	0	0	0	1	0	1	By MS/MS		By MS/MS			By MS/MS	1		1			1	107.63	106.31	2	6.36e-40	32472	OT_221122_Siyu_Gel_2801-2166-655_R1_01	249.82	182.7			4982600	3459500	0	347940	0	0	1175200	570	1247	534	1777;1778;1779	1248;1249;1250
EAEETQSTLQAECDQYR	Unmodified	2056.86	0.864377	1843	sp|Q9P2E9-3|RRBP1_HUMAN;sp|Q9P2E9|RRBP1_HUMAN	yes	no	0	0	0	0	0	0	0	0	By MS/MS					By matching	1					1	31.681	30.328	2	0.006221	8121	OT_221122_Siyu_Gel_2801-2166-655_R1_01	115.06	82.626			588000	288200	0	0	0	0	299810	571	1843	535	1780;1781	1251
EAEEVMDAGCQESAGPER	Oxidation (M)	1979.78	0.783684	1605	sp|Q99575|POP1_HUMAN	yes	yes	0	0	0	0	1	0	0	0	By MS/MS					By MS/MS	1					2	13.716	11.612	2	7.66e-14	2659	OT_221122_Siyu_Gel_2801-2166-655_R2_01	170.26	154.51			142430	97317	0	0	0	0	45114	572	1605	536	1782;1783;1784	1252;1253;1254
EAEEVMDAGCQESAGPER	Unmodified	1963.79	0.78877	1605	sp|Q99575|POP1_HUMAN	yes	yes	0	0	0	0	0	0	0	0	By MS/MS					By MS/MS	1					1	27.481	26.228	2	5.98e-210	7120	OT_221122_Siyu_Gel_2801-2166-655_R2_01	295.44	217.69			742890	742890	0	0	0	0	0	573	1605	536	1785;1786	1255;1256
EAEKMLRKMRDDCR	Acetyl (K);2 Oxidation (M);Propionylation (K)	1966.9	0.9023	80	sp|A2RTY3-2|HEAT9_HUMAN;sp|A2RTY3-5|HEAT9_HUMAN;sp|A2RTY3-4|HEAT9_HUMAN;sp|A2RTY3-3|HEAT9_HUMAN;sp|A2RTY3|HEAT9_HUMAN	yes	no	1	0	0	0	2	1	0	4	By MS/MS						1						16.946	15.091	3	0.019572	3479	OT_221122_Siyu_Gel_2801-2166-655_R1_01	41.825	7.5224			3247700	3247700	0	0	0	0	0	574	80	537	1787	1257
EAELQKVR	Propionylation (K)	1027.57	0.566209	942	sp|Q14152-2|EIF3A_HUMAN;sp|Q14152|EIF3A_HUMAN	yes	no	0	0	0	0	0	1	0	1			By matching			By MS/MS			1			1	23.913	21.56	2	0.0020656	5733	OT_221122_Siyu_Gel_2801-2166-655_R2_01	133.81	23.693			32189000	0	0	9849100	0	0	22340000	575	942	538	1788;1789	1258
EAESLIAKKIHPQTIIAGWR	2 Propionylation (K)	2372.32	0.321615	781	sp|P78371-2|TCPB_HUMAN;sp|P78371|TCPB_HUMAN	yes	no	0	0	0	0	0	2	0	2	By MS/MS						1						103.01	102.15	2	5.77e-14	31141	OT_221122_Siyu_Gel_2801-2166-655_R1_01	215.96	142.74			3010400	3010400	0	0	0	0	0	576	781	539	1790	1259
EAGAGGLAIAVEGPSKAEISFEDR	Propionylation (K)	2429.21	0.207433	467	sp|P21333-2|FLNA_HUMAN;sp|P21333|FLNA_HUMAN	yes	no	0	0	0	0	0	1	0	1	By MS/MS						1						96.211	95.358	2	1.57e-56	29010	OT_221122_Siyu_Gel_2801-2166-655_R1_01	262.73	170.58			2812200	2812200	0	0	0	0	0	577	467	540	1791	1260
EAGGGGVGGPGAKSAAQAAAQTNSNAAGKQLR	2 Propionylation (K)	2963.48	0.480923	1392	sp|Q8NC51-3|PAIRB_HUMAN;sp|Q8NC51|PAIRB_HUMAN;sp|Q8NC51-4|PAIRB_HUMAN;sp|Q8NC51-2|PAIRB_HUMAN	yes	no	0	0	0	0	0	2	0	2	By MS/MS		By MS/MS			By MS/MS	1		1			1	55.625	53.972	3	3.62e-42	15608	OT_221122_Siyu_Gel_2801-2166-655_R3_01	225.48	147.91			3098900	1798400	0	592870	0	0	707620	578	1392	541	1792;1793;1794	1261;1262;1263
EAHFKAHPDWKWCNK	2 Trimethyl (K)	2037	0.00432088	1586	sp|Q96RK0|CIC_HUMAN	yes	yes	0	0	0	0	0	0	2	2	By matching		By matching			By MS/MS	1		1			1	79.442	77.689	3	0.016427	23298	OT_221122_Siyu_Gel_2801-2166-655_R2_01	59.185	25.343			112740000	60721000	0	20511000	0	0	31503000	579	1586	542	1795;1796;1797	1264
EAILAIHKEAQR	Propionylation (K)	1433.8	0.799062	198	sp|O43707|ACTN4_HUMAN;sp|O43707-2|ACTN4_HUMAN;sp|O43707-3|ACTN4_HUMAN	yes	no	0	0	0	0	0	1	0	1		By MS/MS			By matching			1			1		41.152	40.001	2	6.82e-05	9492	OT_221122_Siyu_Gel_2801-655_R3_01	201.09	118.81			114680000	0	55025000	0	0	59653000	0	580	198	543	1798;1799	1265
EAKKSAKKPQSSSTEPAR	4 Propionylation (K)	2153.13	0.132812	1269	sp|Q7Z4V5-2|HDGR2_HUMAN;sp|Q7Z4V5|HDGR2_HUMAN;sp|Q7Z4V5-4|HDGR2_HUMAN;sp|Q7Z4V5-3|HDGR2_HUMAN	yes	no	0	0	0	0	0	4	0	4	By MS/MS		By matching			By matching	1		1			1	39.405	37.786	2	7.67e-12	10570	OT_221122_Siyu_Gel_2801-2166-655_R1_01	214.58	142.24			1024800	522640	0	138950	0	0	363230	581	1269	544	1800;1801;1802	1266
EAKPESGQKADANDRDKPEPK	2 Propionylation (K);2 Methyl (K)	2449.21	0.208496	103	sp|A8MU46|SMTL1_HUMAN	yes	yes	0	0	0	2	0	2	0	4	By MS/MS			By matching			1			1			63.703	63.026	4	0.018909	18779	OT_221122_Siyu_Gel_2801-2166-655_R1_01	49.606	11.607			207640000	5827200	0	0	201820000	0	0	582	103	545	1803;1804	1267
EAKQPAPEPPKPYSLVR	2 Propionylation (K)	2018.08	0.0836766	1923	sp|Q9UQ35|SRRM2_HUMAN;sp|Q9UQ35-2|SRRM2_HUMAN;sp|Q9UQ35-3|SRRM2_HUMAN	yes	no	0	0	0	0	0	2	0	2						By MS/MS						1	72.17	70.619	2	0.018104	20983	OT_221122_Siyu_Gel_2801-2166-655_R2_01	99.011	34.572			403320	0	0	0	0	0	403320	583	1923	546	1805	1268
EAKVKFEER	2 Propionylation (K)	1246.66	0.655752	728	sp|P61353|RL27_HUMAN	yes	yes	0	0	0	0	0	2	0	2	By matching		By matching			By MS/MS	1		1			1	44.414	42.828	2	2.01e-07	12211	OT_221122_Siyu_Gel_2801-2166-655_R2_01	190.02	41.494			207310000	77758000	0	33257000	0	0	96295000	584	728	547	1806;1807;1808	1269
EALEKTEKQLEAIDQLHLEYAKR	3 Propionylation (K)	2922.53	0.533853	198	sp|O43707|ACTN4_HUMAN;sp|O43707-2|ACTN4_HUMAN;sp|O43707-3|ACTN4_HUMAN	yes	no	0	0	0	0	0	3	0	3	By MS/MS	By MS/MS	By MS/MS	By MS/MS	By MS/MS	By matching	4	1	3	2	3	3	100.38	99.416	2;3;4	7.15e-65	30735	OT_221122_Siyu_Gel_2801-2166-655_R1_01	270.21	183.45			1163500000	835900000	35072000	61025000	60408000	109830000	61273000	585	198	548	1809;1810;1811;1812;1813;1814;1815;1816;1817;1818;1819;1820;1821;1822;1823;1824	1270;1271;1272;1273;1274;1275;1276;1277;1278;1279;1280;1281
EALLSSAVDHGSDEVKFR	Propionylation (K)	2015	0.995984	781	sp|P78371-2|TCPB_HUMAN;sp|P78371|TCPB_HUMAN	yes	no	0	0	0	0	0	1	0	1	By MS/MS						1						65.207	63.854	2	0.013821	19104	OT_221122_Siyu_Gel_2801-2166-655_R1_01	118.24	61.065			1190000	1190000	0	0	0	0	0	586	781	549	1825	1282
EALQYFYFLR	Unmodified	1348.68	0.681573	1347	sp|Q8N1F7|NUP93_HUMAN;sp|Q8N1F7-2|NUP93_HUMAN	yes	no	0	0	0	0	0	0	0	0		By matching			By MS/MS			1			1		64.198	63.048	3	0.0091563	16413	OT_221122_Siyu_Gel_2801-655_R2_01	73.985	1.0569			277290000	0	111600000	0	0	165690000	0	587	1347	550	1826;1827	1283
EANALAAGHPAQAVAINAR	Unmodified	1843.97	0.965293	157	sp|O15020-2|SPTN2_HUMAN;sp|O15020|SPTN2_HUMAN	yes	no	0	0	0	0	0	0	0	0	By MS/MS						1						32.519	31.366	2	0.00044522	8461	OT_221122_Siyu_Gel_2801-2166-655_R1_01	158.52	92.678			480290	480290	0	0	0	0	0	588	157	551	1828	1284
EANQAINPKLLQLVEDR	Propionylation (K)	2006.08	0.0796539	443	sp|P17844|DDX5_HUMAN;sp|P17844-2|DDX5_HUMAN	yes	no	0	0	0	0	0	1	0	1	By matching		By MS/MS			By MS/MS	2		2			2	100.2	98.845	2;3	8.39e-126	28999	OT_221122_Siyu_Gel_2801-2166-655_R3_01	312.25	186.13			192050000	74688000	0	30236000	0	0	87121000	589	443	552	1829;1830;1831;1832;1833;1834	1285;1286
EAPLEMKEK	Propionylation (K);Methyl (K)	1143.58	0.584561	39		yes	no	0	0	0	1	0	1	0	1	By matching		By MS/MS			By matching	1		2			1	33.018	31.114	2	0.02	8602	OT_221122_Siyu_Gel_2801-2166-655_R3_01	82.452	19.236	+		75290000	7300300	0	55888000	0	0	12102000	590	39	553	1835;1836;1837;1838	1287
EAPLTGKKKR	3 Propionylation (K)	1294.76	0.760886	1379	sp|Q8N9T8|KRI1_HUMAN	yes	yes	0	0	0	0	0	3	0	3	By matching		By matching			By MS/MS	1		1			1	42.178	40.592	2	0.0031213	11602	OT_221122_Siyu_Gel_2801-2166-655_R2_01	117.81	38.098			17533000	8470700	0	2027100	0	0	7035500	591	1379	554	1839;1840;1841	1288
EAQKELQEKVR	2 Propionylation (K)	1468.79	0.788557	193	sp|O43395|PRPF3_HUMAN	yes	yes	0	0	0	0	0	2	0	2	By matching		By MS/MS			By matching	1		1			1	42.476	40.89	2	0.010161	11578	OT_221122_Siyu_Gel_2801-2166-655_R3_01	110.53	28.583			7413100	3232500	0	1171100	0	0	3009600	592	193	555	1842;1843;1844	1289
EAQKETIKDLPK	Acetyl (K);Trimethyl (K);Methyl (K)	1496.85	0.845009	1156	sp|Q66K14-2|TBC9B_HUMAN;sp|Q66K14|TBC9B_HUMAN	yes	no	1	0	0	1	0	0	1	2	By matching		By MS/MS			By matching	1		1			1	41.226	39.606	3	0.014667	11332	OT_221122_Siyu_Gel_2801-2166-655_R3_01	57.019	17.102			5206900	3732400	0	468080	0	0	1006500	593	1156	556	1845;1846;1847	1290
EATKGFYDKDSSGWSSSKDKDAYSSFGSR	4 Propionylation (K)	3416.53	0.532074	134	sp|O00571|DDX3X_HUMAN	yes	yes	0	0	0	0	0	4	0	4	By MS/MS		By matching			By MS/MS	1		1			1	100.73	99.377	3	5.39e-17	30368	OT_221122_Siyu_Gel_2801-2166-655_R1_01	185.67	143.42			4573100	2196900	0	763560	0	0	1612600	594	134	557	1848;1849;1850	1291;1292;1293
EATTEFSVDAR	Unmodified	1224.56	0.562246	467	sp|P21333-2|FLNA_HUMAN;sp|P21333|FLNA_HUMAN	yes	no	0	0	0	0	0	0	0	0	By MS/MS		By matching	By MS/MS	By matching		2		1	1	1		29.768	28.646	2	0.014528	6567	OT_221122_Siyu_Gel_2801-655_R1_01	85.355	28.634			77312000	63262000	0	901500	7716500	5432200	0	595	467	558	1851;1852;1853;1854;1855	1294;1295
EAVCIVLSDDTCSDEKIR	Propionylation (K)	2165	0.998034	693	sp|P55072|TERA_HUMAN	yes	yes	0	0	0	0	0	1	0	1	By MS/MS		By MS/MS			By MS/MS	1		1			1	74.416	72.663	2	1.65e-224	21957	OT_221122_Siyu_Gel_2801-2166-655_R1_01	354.38	263.26			2743100	1703400	0	445930	0	0	593800	596	693	559	1856;1857;1858	1296;1297;1298
EAYNKCIKDYMKSIK	Acetyl (K);Oxidation (M);2 Dimethyl (K);Propionylation (K)	2060.03	0.0322347	1077	sp|Q56UQ5|TPT1L_HUMAN	yes	yes	1	0	2	0	1	1	0	3	By MS/MS						1						65.543	64.189	3	0.019601	19202	OT_221122_Siyu_Gel_2801-2166-655_R1_01	46.408	7.4036			2374900	2374900	0	0	0	0	0	597	1077	560	1859	1299
ECLPLIIFLR	Unmodified	1272.73	0.726415	749	sp|P62701|RS4X_HUMAN	yes	yes	0	0	0	0	0	0	0	0	By MS/MS		By MS/MS			By matching	1		1			1	114.02	112.33	2	2.8e-07	34692	OT_221122_Siyu_Gel_2801-2166-655_R1_01	163.9	50.485			607630000	194630000	0	98939000	0	0	314070000	598	749	561	1860;1861;1862	1300;1301
ECPFRVNKVCGAACSSKRSPIIDVKNDR	Acetyl (K);Propionylation (K)	3360.65	0.648933	571	sp|P36952-2|SPB5_HUMAN	yes	yes	1	0	0	0	0	1	0	5			By MS/MS						1				94.564	92.51	3	0.018992	27199	OT_221122_Siyu_Gel_2801-2166-655_R3_01	45.072	9.8847			626320	0	0	626320	0	0	0	599	571	562	1863	1302
ECQVKHWEKHGK	Acetyl (K);Dimethyl (K);Propionylation (K)	1690.83	0.82496	272	sp|O75800-2|ZMY10_HUMAN;sp|O75800|ZMY10_HUMAN	yes	no	1	0	1	0	0	1	0	2			By matching			By MS/MS			1			1	64.794	62.691	3	0.019358	18551	OT_221122_Siyu_Gel_2801-2166-655_R2_01	48.004	25.426			284670	0	0	142170	0	0	142500	600	272	563	1864;1865	1303
ECSSELKYSMELDEKDEDKFFSQEKYWGR	Trimethyl (K);Dimethyl (K);Propionylation (K)	3788.72	0.722594	1096	sp|Q5JRC9|FA47A_HUMAN	yes	yes	0	0	1	0	0	1	1	4	By matching	By matching	By matching	By MS/MS			1	1	1	1			103.68	102.66	3	0.019774	29823	OT_221122_Siyu_Gel_2801-655_R1_01	41.51	41.51			5317100	603850	2234800	177440	2301100	0	0	601	1096	564	1866;1867;1868;1869	1304
[truncated: 4,075 more rows]
[truncated: 8 more columns]

## Sheet: Propionyl(K)
Proteins	Positions within proteins	Leading proteins	Protein	Fasta headers	AC	Name	Gene	Position within protein	Gene_Position	Localization prob	Score diff	PEP	Score	Delta score	Score for localization	Localization prob 2801_2166_665_R1	Score diff 2801_2166_665_R1	PEP 2801_2166_665_R1	Score 2801_2166_665_R1	Localization prob 2801_2166_665_R2	Score diff 2801_2166_665_R2	PEP 2801_2166_665_R2	Score 2801_2166_665_R2	Localization prob 2801_2166_665_R3	Score diff 2801_2166_665_R3	PEP 2801_2166_665_R3	Score 2801_2166_665_R3	Localization prob 2801_665_R1	Score diff 2801_665_R1	PEP 2801_665_R1	Score 2801_665_R1	Localization prob 2801_665_R2	Score diff 2801_665_R2	PEP 2801_665_R2	Score 2801_665_R2	Localization prob 2801_665_R3	Score diff 2801_665_R3	PEP 2801_665_R3	Score 2801_665_R3	Diagnostic peak	Number of Propionylation (K)	Amino acid	Sequence window	Modification window	Peptide window coverage	Propionylation (K) Probabilities	Propionylation (K) Score diffs	Position in peptide	Charge
[truncated: 4,280 more rows]
[truncated: 82 more columns]

[truncated: 5 more sheets: Acetyl(K), Methyl(K), Dimethyl(K), Trimethyl(K), H3K27]
